# Supplementary material for: Decoding Human Placental Cellular and Molecular Responses to Obesity and Fetal Growth
Source: Adv Sci (Weinh). 2026 Jan 20;13(17):e09691. doi: 10.1002/advs.202509691 (PMC13042494; doi:10.1002/advs.202509691)
Supplement: Supplementary file 2 — Supporting File 2: advs73868‐sup‐0002‐Supplementary_Table_1.xlsx. [file ADVS-13-e09691-s004.xlsx]

## Sheet: sample sequencing overview
sample	Group	Baby sex	Age	Typical weight	Height	BMI	Weight_preg	BMI_preg	GA_preg	Baby Weight	Baby Height	CranialCircumference	Gestational age	APGAR-1	APGAR-5	Placenta Weight	sex	AWG_mother	AWG_baby	WHO percentile	Raw data (Gb)	Raw data (reads)	Mean read/cell	Median count/cell	Median gene/cell	CTB	EVT	GJA5- VEC	GJA5+ VEC	Fibroblast-a	Hofbauer cells	Fibroblast-b	STB	eSTB	pCTB	Other Leukocyte
25	O-L	Male	23	87.7	1.57	35.58	95	38.54	36.86	4215	52	36	40	9	9	690	Male	198.0620155	105.375	(90, 95]	91.5	3.07023e+08	99360.2	4819	2032	15.0306	1.96331	6.27615	1.48053	8.78661	14.8053	3.41165	42.5169	1.28742	2.57483	1.86675
32	O-A	Female	32	74.5	1.53	32.03	83.8	36.03	31.71	3305	50	34	38	9	9	495	Female	293.2432432	86.97368421	(75,90]	83.8	2.81186e+08	155523	2827.5	1434	11.9073	0	9.32561	1.10643	8.58799	9.43098	3.58272	51.2645	0	1.10643	3.68809
60	Control	Female	24	62.5	1.62	23.81	72	27.43	33	3280	48	33	39	8	8	515	Female	287.8787879	84.1025641	(50, 75]	94.3	3.16418e+08	60978.7	2507	1325	8.29727	1.46755	5.06115	1.18532	3.76294	3.19849	2.03199	70.7808	0.733772	2.12606	1.35466
81	O-A	Male	24	89	1.58	35.65	101.9	40.82	31.71	3675	50	36	40	9	9	527	Male	406.7567568	91.875	(50, 75]	99.4	3.33531e+08	84502.4	4111.5	1724	4.40806	0.93199	6.49874	0.881612	5.03778	3.8539	1.18388	74.2569	0.2267	1.05794	1.66247
248	Control	Male	28	51	1.54	21.5	63	26.56434475	33.14	3335	48	34	40	5	10	494	Male	362.0689655	83.375	(25, 50]	115.2	3.86547e+08	111333	4309	1970	10.1913	0.171282	11.9897	2.25521	14.3591	7.4793	4.11076	45.7322	0.542392	1.85555	1.31316
303	O-L	Female	29	85	1.6	33.2	94.9	37.0703125	39.85714286	3920	53	37	39		9	541	Female	248.3870968	100.5128205	(95, 100]	92.8	3.11385e+08	79617.8	2362.5	1351.5	11.9312	0.101112	1.69363	0.151668	2.42669	2.40142	0.581395	74.6714	1.06168	3.81699	1.16279
306	O-A	Female	21	84	1.54	35.42	101.7	42.88244223	39.71428571	3675	52	36.5	39	9	10	562	Female	445.6834532	94.23076923	(75, 90]	89	298634427	106731	1616	1035	7.09147	0	5.07023	1.26756	3.01473	4.45358	3.6999	69.7842	1.02775	2.08976	2.50086
312	O-L	Female	29	71	1.53	30.33	81.3	34.73023196	39	3715	51	34.5	39	9	9	506	Female	264.1025641	95.25641026	(90, 95]	89.6	3.00648e+08	263264	1629.5	899.5	6.82968	0	7.08263	2.19224	3.37268	2.10793	2.10793	71.8381	0.84317	1.68634	1.93929
314	Control	Male	24	60	1.6	23	77	30	36	3660	53	36	41	8	9	407	Male	472.2222	89.26829	(50, 75]	81	539910862	44342	651	464	4.09091	0	0.909091	1.81818	0.454545	3.63636	0	89.0909	0	0	0
330	O-L	Female	32	85	1.57	34.48	91	36.9183334	40.85714286	4205	52	37	40	9	10	650	Female	146.8531469	105.125	(95, 100]	115.6	3.87889e+08	140795	2312	1290	6.01368	0.324091	4.60929	0.540151	4.10515	1.90853	0.972272	77.2416	0.396111	1.72848	2.1606
357	Control	Male	22	50	1.64	18.59	67	24.9107674	39.4	3470	49	35	39	9	9	410	Male	431.4720812	88.97435897	(50, 75]	98.8	3.31518e+08	63974.9	3421.5	1783.5	9.25	0.038462	2.13462	0.326923	2.76923	1.21154	0.673077	80.1154	1.21154	1.48077	0.788462
373	O-A	Male	22	91	1.69	31.86	130	45.51661356	38.6	3275	47	36	38	9	9	465	Male	1010.362694	86.18421053	(50, 75]	87.6	2.93937e+08	89451.2	2585	1433	15.1921	0.238308	10.0685	1.31069	3.42568	4.49806	1.99583	48.3765	1.69795	2.68097	10.5153
																					94.8833	3.40719e+08	108323	2762.62	1395.12	9.18613	0.436342	5.89328	1.20971	5.0086	4.91545	2.02928	66.3058	0.752373	1.85034	2.41271
