# Supplementary material for: Decoding Human Placental Cellular and Molecular Responses to Obesity and Fetal Growth
Source: Adv Sci (Weinh). 2026 Jan 20;13(17):e09691. doi: 10.1002/advs.202509691 (PMC13042494; doi:10.1002/advs.202509691)
Supplement: Supplementary file 3 — Supporting File 3: advs73868‐sup‐0003‐Supplementary_Table_2.xlsx. [file ADVS-13-e09691-s002.xlsx]

## Sheet: Summary
			Nuclei number	Common	Divergent
CTB	Control	female	441	102	24
		male	847
	O-A	female	433
		male	685
	O-L	female	639
		male	467
GJA5-VEC	Control	female	269	49	3
		male	533
	O-A	female	325
		male	596
	O-L	female	195
		male	195
GJA5+VEC	Control	female	63	5	0
		male	100
	O-A	female	58
		male	79
	O-L	female	21
		male	46
Fibroblast-a	Control	female	200	65	18
		male	648
	O-A	female	251
		male	315
	O-L	female	210
		male	273
Hofbauer cells	Control	female	170	30	14
		male	333
	O-A	female	309
		male	304
	O-L	female	148
		male	460
Fibroblast-b	Control	female	108	4	1
		male	179
	O-A	female	176
		male	114
	O-L	female	50
		male	106
STB-a	Control	female	359	39	2
		male	368
	O-A	female	444
		male	267
	O-L	female	246
		male	106
STB-b	Control	female	1260	147	22
		male	1923
	O-A	female	542
		male	903
	O-L	female	1281
		male	230
STB-c	Control	female	2143	243	18
		male	3571
	O-A	female	2024
		male	3402
	O-L	female	3572
		male	985
eSTB	Control	female	39	6	0
		male	82
	O-A	female	30
		male	66
	O-L	female	53
		male	40
pCTB	Control	female	113	13	1
		male	142
	O-A	female	82
		male	132
	O-L	female	199
		male	80
EVT	Control	female	78	3	1
		male	8
	O-A	female	0
		male	45
	O-L	female	13
		male	61

## Sheet: GJA+VEC
Gene name	p_val_comp1	avg_log2FC_comp1	pct.1_comp1	pct.2_comp1	p_val_adj_comp1	p_val_comp2	avg_log2FC_comp2	pct.1_comp2	pct.2_comp2	p_val_adj_comp2	score	p	convergence	coding
ABCC1	7.32197e-06	0.0158127	0.526	0.613	0.191945	0.0428169	0.0630967	0.656	0.613	1	0.000524895	0.407222	high	TRUE
ABCC4	8.77656e-07	0.22827	0.496	0.442	0.0230078	0.139965	0.15431	0.484	0.442	1	0.0485189	0.269167	high	TRUE
AC008050.1	0.0956294	-0.301113	0.708	0.736	1	3.3923e-06	0.705934	0.86	0.736	0.0889291	-0.336627	0.139722	low	FALSE
AC008825.1	2.08412e-07	-1.25895	0.438	0.742	0.00546353	0.0101214	-0.590361	0.624	0.742	1	0.949882	0.0575	high	FALSE
AC069277.1	0.112899	-0.649237	0.591	0.742	1	2.3342e-12	-1.16671	0.344	0.742	6.11917e-08	0.89703	0.0655556	high	FALSE
AC119673.2	4.47309e-06	-0.688762	0.036	0.313	0.117262	0.393343	-0.297346	0.161	0.313	1	0.243933	0.178333	high	FALSE
B2M	9.40181e-06	-1.21427	0.241	0.613	0.246468	0.0959693	-0.519738	0.527	0.613	1	0.406786	0.128889	high	TRUE
BICD1	5.19595e-06	-1.26606	0.759	0.914	0.136212	0.650786	-0.350074	0.882	0.914	1	0.55672	0.0988889	high	TRUE
CTNNA1	1.02399e-06	0.0140898	0.788	0.804	0.026844	0.680131	-0.107968	0.796	0.804	1	-0.00155219	0.396389	low	TRUE
DACH1	4.11843e-07	-1.52484	0.642	0.816	0.0107965	0.502541	-0.266722	0.817	0.816	1	1.02968	0.0475	high	TRUE
DEPP1	2.25224e-05	0.30728	0.241	0.16	0.590426	0.73843	-0.0141079	0.108	0.16	1	-0.0132871	0.31	low	TRUE
DLEU2	2.35395e-06	-1.02089	0.737	0.933	0.0617089	0.663041	-0.12304	0.849	0.933	1	0.510583	0.115278	high	FALSE
EEF1A1	2.99069e-06	-0.648777	0.088	0.393	0.078401	0.000393981	-0.480488	0.151	0.393	1	0.306184	0.155833	high	TRUE
EVA1C	2.84104e-06	-0.0667632	0.686	0.785	0.0744779	0.00326101	0.172968	0.796	0.785	1	-0.0118301	0.316389	low	TRUE
FAM135A	1.35716e-05	-0.860084	0.248	0.613	0.355779	0.783028	-0.147177	0.634	0.613	1	0.148982	0.215833	high	TRUE
FAM155A	0.684539	-0.703961	0.248	0.362	1	5.13251e-07	-1.65355	0.108	0.362	0.0134549	1.40247	0.0155556	high	TRUE
FBLN5	1.11137e-07	0.211912	0.504	0.454	0.00291347	0.00732384	0.170012	0.581	0.454	1	0.0431006	0.286667	high	TRUE
FCGR2A	0.0227841	-0.414885	0.35	0.521	1	6.0147e-12	0.982478	0.634	0.521	1.57677e-07	-0.692506	0.0902778	low	TRUE
FN1	1.90322e-08	-1.76814	0.65	0.883	0.000498928	3.28481e-06	-1.06924	0.785	0.883	0.0861113	2.75107	0.00361111	high	TRUE
FYN	3.07553e-05	-0.174486	0.81	0.896	0.806251	0.000101471	0.20991	0.882	0.896	1	-0.00398519	0.375	low	TRUE
H19	7.17733e-10	-1.578	0.891	0.975	1.88154e-05	0.0033724	-0.511169	0.968	0.975	1	1.20479	0.0291667	high	FALSE
IGFBP3	8.68063e-07	-1.57493	0.204	0.54	0.0227563	0.667281	-0.345622	0.505	0.54	1	1.11263	0.0352778	high	TRUE
IL17RA	3.50272e-05	0.161887	0.248	0.172	0.918239	4.15161e-05	0.308265	0.366	0.172	1	0.00123949	0.416944	high	TRUE
INSR	9.86234e-06	0.154481	0.489	0.429	0.258541	0.0118503	0.126836	0.548	0.429	1	0.0104859	0.324444	high	TRUE
IRAK3	6.73745e-06	0.0507585	0.54	0.644	0.176622	0.000615212	0.237281	0.699	0.644	1	0.00587458	0.355278	high	TRUE
ITGA9	4.10444e-06	0.164966	0.664	0.761	0.107598	0.669775	-0.0652301	0.71	0.761	1	-0.0242581	0.278333	low	TRUE
ITM2B	1.4341e-05	-0.824139	0.365	0.644	0.37595	0.000414657	-0.552548	0.409	0.644	1	0.17443	0.210556	high	TRUE
KIAA1324L	0.221803	-0.423176	0.307	0.491	1	2.32274e-07	-0.754514	0.161	0.491	0.00608907	0.427609	0.120278	high	TRUE
KLF9	0.0207037	0.0400171	0.117	0.098	1	2.24612e-06	0.352097	0.247	0.098	0.0588821	0.0893279	0.256944	high	TRUE
MSI2	2.36744e-05	0.242507	0.679	0.675	0.620623	0.908315	-0.00187447	0.688	0.675	1	-0.00759514	0.352222	low	TRUE
MYH9	2.69448e-07	0.0907402	0.796	0.767	0.00706357	0.742384	-0.162583	0.72	0.767	1	-0.019772	0.299722	low	TRUE
MYO1D	4.50529e-06	0.329768	0.489	0.399	0.118106	0.399889	0.0464033	0.344	0.399	1	0.0604226	0.2625	high	TRUE
NAV2	0.726015	-0.397265	0.401	0.558	1	8.853e-06	-0.910014	0.237	0.558	0.232081	0.266918	0.161389	high	TRUE
NDNF	1.37316e-05	-0.803411	0.102	0.337	0.359974	0.0018818	-0.573375	0.226	0.337	1	0.178973	0.206389	high	TRUE
NEAT1	3.23584e-05	0.349563	0.65	0.669	0.848276	0.600735	-0.172484	0.538	0.669	1	-0.00742736	0.3375	low	FALSE
NEBL	1.12907e-07	0.814597	0.234	0.135	0.00295986	0.0392447	0.5084	0.172	0.135	1	0.508015	0.105278	high	TRUE
NOS1AP	1.5459e-06	0.184145	0.292	0.209	0.0405257	0.0943228	0.253871	0.247	0.209	1	0.0437019	0.280833	high	TRUE
PACSIN2	2.75907e-05	0.0864917	0.628	0.656	0.723291	0.0279445	0.167035	0.624	0.656	1	0.00144579	0.401667	high	TRUE
PALLD	0.409393	-0.203746	0.467	0.583	1	3.63694e-05	0.514871	0.688	0.583	0.953423	-0.00388866	0.371667	low	TRUE
PDIA3	2.96351e-06	-0.566713	0.044	0.319	0.0776885	0.499981	-0.0591861	0.323	0.319	1	0.181701	0.207778	high	TRUE
PDZD2	0.274179	-0.359603	0.766	0.883	1	3.91382e-06	0.564414	0.882	0.883	0.102601	-0.253378	0.164444	low	TRUE
PHF20	3.11307e-05	0.160754	0.518	0.546	0.816092	0.365665	-0.0258	0.538	0.546	1	-0.00175269	0.405556	low	TRUE
PIK3C2B	1.2994e-05	-0.0607998	0.854	0.877	0.340637	0.000679778	0.271493	0.903	0.877	1	-0.00571211	0.360278	low	TRUE
PITPNC1	1.28446e-05	0.249965	0.898	0.896	0.33672	0.903299	-0.262356	0.871	0.896	1	-0.0368609	0.242778	low	TRUE
PLPP1	0	1.21362	0.839	0.773	0	1.4306e-12	1.17863	0.817	0.773	3.75054e-08	2.80514	0.0025	high	TRUE
PLXNA2	3.28945e-06	0.0116249	0.788	0.748	0.0862329	0.0708298	-0.000898191	0.806	0.748	1	-0.000117725	0.435278	low	TRUE
PTMA	5.76082e-07	-0.883789	0.109	0.521	0.015102	0.00170778	-0.510472	0.344	0.521	1	0.568757	0.0963889	high	TRUE
RAB8B	2.70634e-05	0.262871	0.307	0.245	0.709468	0.789571	-0.0177913	0.215	0.245	1	-0.00669363	0.342778	low	TRUE
RASA3	3.51722e-05	0.236482	0.277	0.196	0.92204	0.59214	0.0913403	0.183	0.196	1	0.00132316	0.393333	high	TRUE
SERPINE2	0.636466	-0.401381	0.358	0.546	1	3.32095e-06	-0.577712	0.247	0.546	0.0870587	0.231201	0.178333	high	TRUE
SRGAP1	1.13124e-05	0.280816	0.321	0.252	0.296556	0.992495	-0.0457509	0.204	0.252	1	-0.0290514	0.267778	low	TRUE
ST6GALNAC3	9.25133e-06	-0.0854551	0.854	0.908	0.242524	0.0470374	0.164585	0.849	0.908	1	-0.00867637	0.337778	low	TRUE
STAU2	0.307059	-0.214685	0.526	0.706	1	2.87399e-06	0.517752	0.785	0.706	0.0753416	-0.21566	0.165556	low	TRUE
SULF2	2.75555e-05	0.257582	0.263	0.209	0.722369	0.0353714	0.157493	0.28	0.209	1	0.00654754	0.348611	high	TRUE
VIM	2.37638e-05	-1.00365	0.416	0.663	0.622968	0.159199	-0.355878	0.548	0.663	1	0.0965753	0.225	high	TRUE
WARS2	0.130066	0.015318	0.08	0.135	1	1.00741e-05	0.420158	0.269	0.135	0.264093	0.0558497	0.263333	high	TRUE
YWHAZ	1.86172e-05	-0.665934	0.27	0.577	0.48805	0.588138	-0.0993662	0.495	0.577	1	0.067785	0.275833	high	TRUE
ZBTB16	1.13102e-05	0.0796346	0.672	0.589	0.296496	3.14612e-08	0.610092	0.806	0.589	0.000824756	0.256086	0.161389	high	TRUE
ZFAND3	2.44589e-05	-0.199136	0.818	0.871	0.64119	0.869911	-0.142628	0.796	0.871	1	0.00556833	0.356667	high	TRUE
ZMIZ1	1.08447e-05	0.101003	0.635	0.644	0.284294	0.276368	-0.20437	0.634	0.644	1	-0.0107522	0.334722	low	TRUE

## Sheet: Fibroblast
Gene name	p_val_comp1	avg_log2FC_comp1	pct.1_comp1	pct.2_comp1	p_val_adj_comp1	p_val_comp2	avg_log2FC_comp2	pct.1_comp2	pct.2_comp2	p_val_adj_comp2	score	p	convergence	coding
PDGFD	0.534298	-0.223287	0.127	0.143	1	0	1.63259	0.402	0.143	0	-1.15092	0.002375	low	TRUE
CLSTN2	0.318007	-0.587697	0.083	0.178	1	2.11279e-11	1.08675	0.3	0.178	5.53868e-07	-0.872025	0.005575	low	TRUE
NEGR1	2.62309e-09	-1.25565	0.265	0.425	6.87642e-05	0.0018968	0.262272	0.467	0.425	1	-0.844983	0.006725	low	TRUE
PDK4	6.72256e-11	-0.964699	0.253	0.466	1.76232e-06	1.71542e-06	0.199918	0.449	0.466	0.0449698	-0.690352	0.010825	low	TRUE
FBXO32	0.0520489	-0.0760701	0.198	0.281	1	0	1.09937	0.434	0.281	0	-0.615541	0.01515	low	TRUE
AC098829.1	0.400356	-0.335461	0.33	0.403	1	0	0.912069	0.608	0.403	0	-0.59508	0.017375	low	FALSE
GALNT15	0.534841	-0.217287	0.216	0.296	1	0	0.885932	0.549	0.296	0	-0.518246	0.021175	low	TRUE
FOXO1	0.0473915	-0.170991	0.519	0.578	1	0	0.807373	0.688	0.578	0	-0.437046	0.030775	low	TRUE
RBM47	0.0119871	-0.121446	0.272	0.37	1	0	0.831021	0.53	0.37	0	-0.432283	0.0325	low	TRUE
DSCAM	1.2054e-12	-0.896135	0.055	0.232	3.16008e-08	0.622488	0.00978469	0.18	0.232	1	-0.428148	0.03265	low	TRUE
SLIT3	1.1322e-07	0.1181	0.516	0.541	0.00296805	1.91731e-06	-0.744046	0.314	0.541	0.0502622	-0.425548	0.0327	low	TRUE
AL117329.1	0.729846	-0.505049	0.095	0.173	1	1.24e-14	0.604427	0.283	0.173	3.25232e-10	-0.417967	0.0347	low	FALSE
SLC38A2	0.423802	-0.44572	0.652	0.745	1	0	0.601974	0.725	0.745	0	-0.393692	0.03915	low	TRUE
SERPINE1	0.000593204	-0.057786	0.528	0.529	1	5.78e-14	0.81542	0.683	0.529	1.51661e-09	-0.392212	0.03615	low	TRUE
GSE1	1.261e-13	0.168787	0.779	0.827	3.30687e-09	1.80999e-09	-0.629574	0.673	0.827	4.74489e-05	-0.391133	0.03865	low	TRUE
PID1	0.9024	-0.373436	0.878	0.906	1	0	0.630763	0.939	0.906	0	-0.388414	0.039975	low	TRUE
AC069277.1	8.002e-13	-0.794371	0.254	0.562	2.09798e-08	0.0023503	0.0306683	0.47	0.562	1	-0.365246	0.044025	low	FALSE
IRS2	0.000409408	-0.434181	0.198	0.308	1	2.474e-13	0.552431	0.413	0.308	6.48587e-09	-0.351085	0.046375	low	TRUE
SAMHD1	0.029262	-0.512053	0.413	0.596	1	0	0.491204	0.698	0.596	0	-0.325917	0.0498	low	TRUE
PLA2G4A	0.837072	-0.338652	0.187	0.279	1	2.19e-14	0.536835	0.415	0.279	5.75152e-10	-0.305818	0.057225	low	TRUE
PRR16	0.757981	-0.164563	0.511	0.515	1	1.18194e-06	0.574439	0.566	0.515	0.0309846	-0.269627	0.065825	low	TRUE
FOSB	0.360741	-0.220252	0.253	0.34	1	3.55e-14	0.529076	0.468	0.34	9.30662e-10	-0.259275	0.068275	low	TRUE
ABCA6	9.85e-14	-0.495651	0.111	0.278	2.58261e-09	0.000484689	0.228319	0.298	0.278	1	-0.23992	0.0775	low	TRUE
GRIK1	1.45654e-06	-0.43793	0.06	0.144	0.0381833	0.0042186	0.346811	0.193	0.144	1	-0.238997	0.07945	low	TRUE
ZFAND5	0.512037	-0.193194	0.279	0.389	1	0	0.486067	0.455	0.389	0	-0.222175	0.084325	low	TRUE
BNIP3L	0.000651855	-0.484234	0.527	0.68	1	2.73e-13	0.376216	0.732	0.68	7.15739e-09	-0.218102	0.0886	low	TRUE
LINC00535	0.875816	-0.283348	0.353	0.435	1	5.29809e-09	0.425154	0.509	0.435	0.000138889	-0.211361	0.086625	low	FALSE
LPIN1	0.310188	-0.234029	0.498	0.585	1	0	0.44406	0.662	0.585	7.04e-14	-0.208518	0.088525	low	TRUE
EGR1	0.981574	-0.147827	0.15	0.182	1	4e-16	0.474861	0.375	0.182	1.13588e-11	-0.200487	0.093875	low	TRUE
JAK2	0.190565	-0.519257	0.7	0.82	1	0	0.349962	0.818	0.82	3e-16	-0.200225	0.09475	low	TRUE
OBI1-AS1	0.808609	-0.0270699	0.074	0.105	1	7.20528e-09	0.540832	0.189	0.105	0.000188887	-0.199333	0.092575	low	FALSE
FOXO3	0.241797	-0.32271	0.73	0.844	1	0	0.38397	0.836	0.844	1e-16	-0.196062	0.093925	low	TRUE
MSI2	1.7e-15	0.193028	0.652	0.619	4.59671e-11	1.23776e-05	-0.551261	0.44	0.619	0.324479	-0.191987	0.0975	low	TRUE
MYO1E	1.08225e-07	-0.0291643	0.758	0.791	0.00283712	0	0.47232	0.841	0.791	0	-0.170809	0.1075	low	TRUE
UGP2	2.68404e-05	-0.123698	0.496	0.58	0.70362	0	0.41335	0.602	0.58	1.39e-14	-0.162581	0.112025	low	TRUE
RCL1	0.0298744	-0.295932	0.265	0.387	1	6.148e-13	0.340671	0.463	0.387	1.61174e-08	-0.161764	0.1142	low	TRUE
FKBP5	0.942082	-0.129985	0.17	0.198	1	1.30099e-10	0.413217	0.329	0.198	3.41053e-06	-0.158829	0.116125	low	TRUE
STXBP6	0	0.434125	0.519	0.488	2.1e-15	0.00970202	-0.0831874	0.403	0.488	1	-0.156596	0.117475	low	TRUE
GNAI1	0.24171	-0.300103	0.726	0.82	1	0	0.322499	0.792	0.82	7.622e-13	-0.151825	0.119475	low	TRUE
C1QTNF1	0.768708	-0.204255	0.297	0.349	1	1e-16	0.359982	0.511	0.349	3.2645e-12	-0.149351	0.121375	low	TRUE
MYOF	0	0.357474	0.59	0.52	0	0.548515	-0.203681	0.421	0.52	1	-0.147773	0.122725	low	TRUE
EPS8	2.05392e-05	-0.00295172	0.822	0.843	0.538436	0	0.459514	0.878	0.843	1.6e-15	-0.145796	0.123925	low	TRUE
C1QTNF7	0.000664905	-0.501357	0.12	0.225	1	1.29467e-09	0.278581	0.323	0.225	3.39399e-05	-0.144719	0.122075	low	TRUE
GLUL	0.0649311	-0.0351233	0.523	0.557	1	1.099e-13	0.426858	0.637	0.557	2.88231e-09	-0.138206	0.13165	low	TRUE
DLGAP2	0.817059	-0.0676844	0.164	0.191	1	3.83001e-07	0.407219	0.327	0.191	0.0100404	-0.137427	0.1285	low	TRUE
RBBP8	0.345243	-0.0435205	0.087	0.119	1	3.21826e-09	0.412624	0.166	0.119	8.43666e-05	-0.133239	0.132	low	TRUE
ARL5A	1.74945e-06	0.0547736	0.318	0.312	0.0458618	4.6599e-11	-0.369264	0.111	0.312	1.22159e-06	-0.131317	0.13735	low	TRUE
NAP1L1	0.000528265	-0.0569708	0.459	0.517	1	0	0.389386	0.558	0.517	4e-16	-0.125095	0.1405	low	TRUE
TGFBI	1e-16	0.308993	0.544	0.603	3.2537e-12	0.72055	-0.210575	0.432	0.603	1	-0.122646	0.1403	low	TRUE
ARHGAP26	0.226952	-0.407088	0.246	0.439	1	2.87551e-06	0.286954	0.369	0.439	0.0753815	-0.122143	0.143575	low	TRUE
FERMT2	0.906794	-0.412365	0.583	0.725	1	0	0.254207	0.681	0.725	1.5394e-12	-0.119974	0.142675	low	TRUE
CACNB4	1.02643e-06	0.376262	0.201	0.131	0.026908	0.26795	-0.0460748	0.151	0.131	1	-0.115464	0.146025	low	TRUE
NKD1	0.941642	-0.305783	0.288	0.394	1	2.06284e-07	0.263914	0.421	0.394	0.00540774	-0.115142	0.147475	low	TRUE
PMP22	0	0.300585	0.606	0.637	0	0.0076841	-0.174139	0.595	0.637	1	-0.109716	0.1528	low	TRUE
AC092422.1	6.4674e-06	0.321049	0.242	0.21	0.169543	0.00534797	-0.593805	0.082	0.21	1	-0.109168	0.1534	low	FALSE
ZFP36L1	0.180735	-0.156843	0.583	0.64	1	1.72437e-10	0.298141	0.658	0.64	4.52043e-06	-0.104495	0.158425	low	TRUE
CARD18	0.0335963	-0.07333	0.442	0.514	1	1.865e-13	0.338944	0.627	0.514	4.88914e-09	-0.104364	0.160275	low	TRUE
OSBPL10	1.2e-15	0.23252	0.562	0.585	3.1896e-11	0.484501	-0.375824	0.474	0.585	1	-0.102812	0.157075	low	TRUE
GPR158	2.19921e-10	-0.365291	0.051	0.232	5.76523e-06	0.00103744	0.0105854	0.241	0.232	1	-0.100568	0.162775	low	TRUE
LINC01088	0.972653	-0.176096	0.09	0.156	1	1.3028e-06	0.274258	0.166	0.156	0.034153	-0.0969296	0.1654	low	FALSE
AC037198.1	0.817518	-0.143847	0.143	0.178	1	8.52023e-11	0.286742	0.27	0.178	2.23358e-06	-0.0959538	0.167275	low	FALSE
KIF26B	3.90592e-08	0.228101	0.394	0.363	0.00102394	0.968886	-0.320044	0.249	0.363	1	-0.0947182	0.1642	low	TRUE
RFX8	0.207744	-0.145179	0.111	0.193	1	2.67657e-11	0.282643	0.291	0.193	7.01664e-07	-0.094275	0.166975	low	TRUE
NEXN	0.0289823	-0.0284784	0.26	0.296	1	4.55912e-11	0.34139	0.348	0.296	1.19517e-06	-0.0941332	0.1687	low	TRUE
DPP4	0.000883861	-0.113282	0.525	0.62	1	1.02e-14	0.290756	0.618	0.62	2.68202e-10	-0.0910138	0.169675	low	TRUE
IL16	0.127712	-0.28734	0.336	0.45	1	3.06814e-07	0.222521	0.453	0.45	0.00804312	-0.0881311	0.175775	low	TRUE
SLC44A1	0.724536	-0.15889	0.32	0.384	1	2.10029e-10	0.262282	0.451	0.384	5.50591e-06	-0.087513	0.174775	low	TRUE
BTG2	3.89317e-08	-0.292675	0.09	0.2	0.00102059	0.00656481	0.0843504	0.214	0.2	1	-0.0853625	0.177625	low	TRUE
ARHGAP24	0.0278629	-0.665498	0.767	0.881	1	2.32759e-11	0.16753	0.864	0.881	6.10179e-07	-0.0837932	0.1764	low	TRUE
SLC1A2	0.859319	-0.328865	0.228	0.298	1	9.13929e-10	0.203439	0.361	0.298	2.39586e-05	-0.0814915	0.18155	low	TRUE
COL11A1	9.34148e-05	-0.06871	0.514	0.585	1	5.05e-14	0.289998	0.618	0.585	1.32493e-09	-0.0806395	0.18075	low	TRUE
NCOA1	4.04131e-06	-0.131851	0.837	0.92	0.105943	0	0.185003	0.893	0.92	0	-0.075886	0.1888	low	TRUE
FREM1	2.04905e-09	0.286003	0.454	0.371	5.37157e-05	0.141203	-0.0545041	0.333	0.371	1	-0.0757275	0.188675	low	TRUE
SYN3	0.00117527	-0.107797	0.299	0.324	1	7.21167e-07	0.258842	0.323	0.324	0.0189054	-0.075388	0.190575	low	TRUE
ZDHHC14	1.4522e-08	0.204826	0.47	0.447	0.000380693	0.27353	-0.252535	0.365	0.447	1	-0.0747917	0.18955	low	TRUE
PIK3R1	0.622008	-0.178407	0.597	0.718	1	3.14826e-08	0.225809	0.748	0.718	0.000825316	-0.0744615	0.19185	low	TRUE
TPP2	0.0352641	-0.100478	0.396	0.496	1	1.1e-14	0.258448	0.52	0.496	2.88744e-10	-0.0737127	0.1962	low	TRUE
CA8	0.255852	-0.264577	0.276	0.31	1	7.08191e-09	0.198963	0.331	0.31	0.000185652	-0.0729313	0.19375	low	TRUE
DNMBP	1e-16	0.249657	0.565	0.62	3.7827e-12	0.00590469	-0.105427	0.581	0.62	1	-0.0709389	0.19445	low	TRUE
PDZRN4	0.00147694	-0.0735501	0.712	0.731	1	2.17938e-11	0.26499	0.786	0.731	5.71326e-07	-0.0709174	0.19265	low	TRUE
TMEM245	0.00505742	-0.102597	0.511	0.575	1	7e-16	0.249998	0.591	0.575	2.04035e-11	-0.0705185	0.195225	low	TRUE
SH3PXD2A	1.99e-13	0.211931	0.604	0.597	5.21824e-09	0.250304	-0.191085	0.488	0.597	1	-0.0704755	0.19845	low	TRUE
NRIP1	0.00190794	-0.486697	0.41	0.673	1	3.36323e-10	0.160932	0.612	0.673	8.8167e-06	-0.0701043	0.19725	low	TRUE
KLF6	0.0180277	-0.103898	0.389	0.468	1	4.51684e-11	0.247769	0.486	0.468	1.18409e-06	-0.0698303	0.200725	low	TRUE
DAB2IP	1.144e-13	0.198532	0.357	0.251	2.99905e-09	0.03248	-0.236284	0.147	0.251	1	-0.0698261	0.198325	low	TRUE
COL5A1	0	0.182472	0.758	0.797	7.3e-14	0.0909886	-0.323634	0.694	0.797	1	-0.0697704	0.1988	low	TRUE
FGFR2	0.0313828	0.00992701	0.182	0.204	1	5.22681e-07	-0.292949	0.086	0.204	0.0137021	-0.0686239	0.2025	low	TRUE
MARCH3	1.0199e-05	0.417765	0.157	0.103	0.267366	0.621757	-0.104201	0.09	0.103	1	-0.0677261	0.20245	low	TRUE
ABR	3.1e-15	0.264175	0.472	0.416	8.37639e-11	0.124295	-0.059116	0.43	0.416	1	-0.0675582	0.199675	low	TRUE
ESYT2	2e-16	0.187276	0.668	0.71	6.1228e-12	0.833122	-0.257859	0.652	0.71	1	-0.066274	0.205175	low	TRUE
NXN	3.41534e-09	0.164593	0.581	0.529	8.95332e-05	0.181092	-0.389054	0.467	0.529	1	-0.0656035	0.205975	low	TRUE
PELI1	2.24725e-08	0.192935	0.189	0.166	0.000589116	0.604895	-0.213626	0.134	0.166	1	-0.0646328	0.207275	low	TRUE
VMP1	0.0224405	-0.245345	0.565	0.653	1	3.12e-14	0.184422	0.679	0.653	8.19057e-10	-0.0636438	0.205625	low	TRUE
C7	0.958484	-0.520043	0.76	0.869	1	2.37936e-10	0.143834	0.839	0.869	6.2375e-06	-0.0628191	0.2113	low	TRUE
SESN1	0.104968	-0.469947	0.548	0.673	1	1.18629e-09	0.146916	0.717	0.673	3.10986e-05	-0.0616534	0.216725	low	TRUE
BCO2	0.000240289	-0.159125	0.518	0.552	1	5.39e-14	0.202258	0.606	0.552	1.41431e-09	-0.060796	0.209375	low	TRUE
AL139317.5	0.410054	-0.204604	0.152	0.229	1	9.23166e-09	0.185974	0.258	0.229	0.000242008	-0.0602998	0.2152	low	FALSE
GABARAPL1	0.341708	-0.117761	0.32	0.393	1	1.05025e-08	0.217972	0.43	0.393	0.000275323	-0.0600839	0.2146	low	TRUE
NDRG1	1.82e-14	0.22461	0.489	0.46	4.79122e-10	0.0719647	-0.0945232	0.415	0.46	1	-0.0585334	0.214325	low	TRUE
APLP2	0.00157099	0.0488393	0.235	0.235	1	4.24325e-08	-0.246163	0.088	0.235	0.00111237	-0.0582739	0.218175	low	TRUE
GXYLT2	5.63892e-10	0.207799	0.419	0.409	1.47824e-05	0.352692	-0.128871	0.346	0.409	1	-0.0579233	0.218925	low	TRUE
AF279873.3	0.00229175	-0.496972	0.023	0.108	1	1.47429e-05	0.329737	0.201	0.108	0.386485	-0.0577871	0.2222	low	FALSE
FLRT2	0.0508854	-0.270754	0.101	0.17	1	9.43937e-06	0.285677	0.229	0.17	0.247453	-0.0576372	0.2217	low	TRUE
RNPC3	3.38e-14	0.236697	0.325	0.32	8.88661e-10	0.274514	-0.0628886	0.256	0.32	1	-0.057339	0.21975	low	TRUE
PLIN2	2.21964e-06	-0.249508	0.081	0.228	0.0581877	0.00964634	0.0497251	0.208	0.228	1	-0.0567276	0.21515	low	TRUE
PCBP3	3.05404e-06	0.262929	0.233	0.143	0.0800617	0.885448	-0.0397123	0.13	0.143	1	-0.0531055	0.22735	low	TRUE
TRAK2	0.647123	-0.168332	0.33	0.433	1	4.16039e-10	0.178516	0.457	0.433	1.09065e-05	-0.0525387	0.230775	low	TRUE
MB21D2	3.00867e-05	0.141425	0.191	0.162	0.788724	6.43925e-06	-0.259157	0.052	0.162	0.168805	-0.0525256	0.227525	low	TRUE
ACTB	0.0119249	-0.445331	0.472	0.63	1	5.19321e-09	0.130169	0.637	0.63	0.00013614	-0.0518305	0.229625	low	TRUE
NNMT	0.164042	-0.266341	0.233	0.333	1	1.07605e-08	0.151385	0.402	0.333	0.000282087	-0.0499372	0.2343	low	TRUE
COLEC12	8.50835e-06	0.303414	0.194	0.119	0.223047	0.000100937	-0.121961	0.09	0.119	1	-0.0495931	0.238575	low	TRUE
MTHFD1L	2.6549e-12	0.151745	0.595	0.68	6.96004e-08	0.991041	-0.257028	0.554	0.68	1	-0.049346	0.235175	low	TRUE
LINC01237	1.29504e-09	0.171092	0.514	0.496	3.39494e-05	0.824033	-0.166169	0.465	0.496	1	-0.0492725	0.2334	low	FALSE
HIPK3	0.0408324	-0.370249	0.754	0.85	1	0	0.131865	0.815	0.85	3.98e-14	-0.0483206	0.23615	low	TRUE
CUX1	0	0.164142	0.915	0.958	0	0.00930765	-0.174697	0.941	0.958	1	-0.0473463	0.238125	low	TRUE
CMIP	1.40703e-06	0.1524	0.193	0.147	0.0368852	0.000690516	-0.211278	0.082	0.147	1	-0.0457569	0.239875	low	TRUE
ELF1	0.582183	-0.179607	0.5	0.619	1	3.56214e-07	0.158833	0.652	0.619	0.00933815	-0.0455708	0.245275	low	TRUE
YPEL2	0.902892	-0.114117	0.219	0.289	1	2.35262e-06	0.190574	0.369	0.289	0.061674	-0.0453553	0.242675	low	TRUE
VIPR2	0.00265976	-0.0367864	0.664	0.653	1	4.30388e-09	0.217156	0.736	0.653	0.000112826	-0.0453064	0.2414	low	TRUE
AKAP12	1.16783e-07	0.140609	0.512	0.573	0.00306145	0.522067	-0.263218	0.511	0.573	1	-0.0449502	0.243925	low	TRUE
NT5DC3	2.04594e-06	0.180267	0.182	0.131	0.0536343	0.0578625	-0.11955	0.099	0.131	1	-0.0447196	0.2379	low	TRUE
MLPH	0.362912	-0.0437305	0.099	0.111	1	1.74603e-09	0.210969	0.21	0.111	4.57722e-05	-0.0443726	0.243725	low	TRUE
PNPLA7	0.350214	-0.000444133	0.231	0.237	1	7.33597e-10	0.232786	0.354	0.237	1.92313e-05	-0.0440407	0.2451	low	TRUE
L3MBTL4	0.246773	-0.162445	0.334	0.377	1	1.50854e-06	0.15906	0.409	0.377	0.0395464	-0.0439921	0.245575	low	TRUE
AP002518.2	0.028929	-0.014863	0.145	0.143	1	1.1836e-12	0.223092	0.229	0.143	3.10301e-08	-0.0434031	0.24835	low	FALSE
IL1RL1	0.280155	-0.384262	0.251	0.341	1	1.31002e-05	0.25768	0.459	0.341	0.343423	-0.0426332	0.2479	low	TRUE
MAP3K8	0.000316151	-0.152104	0.634	0.704	1	2.45e-13	0.153933	0.719	0.704	6.42357e-09	-0.0408248	0.254025	low	TRUE
GALNT2	1.2307e-12	0.168225	0.417	0.387	3.22645e-08	0.0875042	-0.111522	0.379	0.387	1	-0.0402837	0.256225	low	TRUE
P4HA1	1.09277e-11	0.187557	0.307	0.307	2.86471e-07	0.0159946	-0.0618202	0.289	0.307	1	-0.0393854	0.258225	low	TRUE
LINC01091	0.417254	-0.0327853	0.078	0.11	1	5.16951e-06	0.252951	0.155	0.11	0.135519	-0.0384858	0.2568	low	FALSE
TTC7A	9.19e-14	0.193408	0.459	0.458	2.41085e-09	0.0226936	-0.0433033	0.417	0.458	1	-0.0383624	0.2592	low	TRUE
NEDD4	0.82322	-0.114686	0.216	0.33	1	5.50642e-07	0.160308	0.388	0.33	0.0144351	-0.037993	0.257275	low	TRUE
PLA2R1	0.00520015	-0.0205533	0.336	0.381	1	4.04783e-09	0.203028	0.449	0.381	0.000106114	-0.0377326	0.26205	low	TRUE
LSP1	3.09729e-09	0.17002	0.475	0.435	8.11954e-05	0.368597	-0.0893655	0.394	0.435	1	-0.0376924	0.257575	low	TRUE
SLC39A14	0.287688	-0.367772	0.283	0.396	1	3.63638e-09	0.105522	0.447	0.396	9.53277e-05	-0.0365139	0.257125	low	TRUE
ARHGEF3	1.0645e-06	0.20782	0.217	0.188	0.027906	0.039495	-0.00410835	0.191	0.188	1	-0.0364647	0.26535	low	TRUE
SLC46A3	0.0312741	-0.0320449	0.111	0.162	1	1.82523e-10	0.19259	0.197	0.162	4.78485e-06	-0.0362761	0.261075	low	TRUE
CEP44	3.30547e-10	0.143756	0.369	0.388	8.6653e-06	0.302992	-0.138848	0.382	0.388	1	-0.0355197	0.265375	low	TRUE
NDFIP2	4.25529e-10	0.148859	0.276	0.242	1.11552e-05	0.848117	-0.124298	0.185	0.242	1	-0.0353934	0.2657	low	TRUE
FLNB	1.18045e-08	0.128447	0.549	0.508	0.000309454	0.870221	-0.194583	0.467	0.508	1	-0.0347337	0.265325	low	TRUE
WFDC1	1.37219e-09	0.10197	0.617	0.625	3.5972e-05	0.0338311	-0.361242	0.467	0.625	1	-0.0346989	0.2681	low	TRUE
GGT5	0.737853	-0.107886	0.092	0.15	1	3.50067e-07	0.151746	0.224	0.15	0.009177	-0.0342072	0.2702	low	TRUE
DUBR	0.14321	-0.319041	0.378	0.482	1	5.16627e-07	0.105382	0.526	0.482	0.0135434	-0.0339086	0.271825	low	FALSE
IFRD1	0.373663	-0.0690043	0.163	0.198	1	3.87748e-07	0.165114	0.201	0.198	0.0101648	-0.0331781	0.2703	low	TRUE
PPFIA1	0.00507553	-0.115951	0.475	0.567	1	5.026e-12	0.141437	0.564	0.567	1.31758e-07	-0.0318934	0.2739	low	TRUE
MDFIC	0.708287	-0.260462	0.3	0.394	1	5.54949e-06	0.151117	0.453	0.394	0.14548	-0.0317524	0.27105	low	TRUE
NEDD4L	1.44429e-06	0.126235	0.495	0.519	0.0378621	0.580069	-0.1594	0.415	0.519	1	-0.0311	0.273375	low	TRUE
KLF4	0.00139753	-0.388369	0.168	0.307	1	1.49782e-06	0.0875229	0.329	0.307	0.0392654	-0.0300003	0.27795	low	TRUE
RAD51B	3.85122e-06	-0.00928522	0.595	0.608	0.10096	1.30821e-09	0.17988	0.665	0.608	3.42947e-05	-0.029979	0.27795	low	TRUE
AC104123.1	0.381924	-0.15037	0.155	0.185	1	5.70557e-06	0.171674	0.25	0.185	0.149572	-0.0299267	0.278575	low	FALSE
SMYD3	1.36948e-10	0.0995409	0.65	0.624	3.5901e-06	0.65863	-0.285079	0.556	0.624	1	-0.0297923	0.275325	low	TRUE
AL591069.1	0.232803	-0.0782221	0.11	0.158	1	2.66128e-10	0.148081	0.203	0.158	6.97656e-06	-0.029189	0.279125	low	FALSE
PON3	0.895323	-0.0837545	0.102	0.137	1	1.42394e-06	0.144527	0.203	0.137	0.0373287	-0.0288267	0.283275	low	TRUE
PTGER2	0.0351366	-0.238933	0.14	0.241	1	9.31692e-07	0.103223	0.237	0.241	0.0244243	-0.0285071	0.284375	low	TRUE
SNAP23	0.0299495	-0.0543954	0.322	0.362	1	8.80696e-09	0.155194	0.451	0.362	0.000230875	-0.0281571	0.28255	low	TRUE
ACSF2	3.08786e-09	0.15674	0.212	0.163	8.09483e-05	0.739177	-0.0502748	0.126	0.163	1	-0.0280508	0.280625	low	TRUE
ADAMTS2	0	0.120085	0.811	0.787	0	0.000334998	-0.147414	0.734	0.787	1	-0.0279959	0.2844	low	TRUE
KCNMA1	0.790289	-0.422428	0.797	0.877	1	9.495e-13	0.0792134	0.857	0.877	2.48934e-08	-0.0279359	0.2812	low	TRUE
PRKCA	8e-16	0.0865003	0.804	0.87	2.13757e-11	0.437905	-0.338871	0.795	0.87	1	-0.0274819	0.282275	low	TRUE
CC2D2A	0.599958	-0.142563	0.184	0.258	1	3.06143e-09	0.11827	0.289	0.258	8.02553e-05	-0.0269995	0.284925	low	TRUE
NORAD	0.000295607	0.037581	0.212	0.222	1	7.81887e-06	-0.232668	0.094	0.222	0.204972	-0.0269867	0.2865	low	FALSE
LEPR	0.020118	-0.0286262	0.212	0.25	1	1.15983e-06	0.163105	0.289	0.25	0.0304048	-0.0268868	0.2858	low	TRUE
RORA	3.54103e-07	0.0702705	0.631	0.649	0.00928282	0.0504195	-0.500067	0.522	0.649	1	-0.0267174	0.28415	low	TRUE
AUTS2	0.104745	-0.218798	0.173	0.272	1	2.56235e-05	0.436339	0.312	0.272	0.671721	-0.0264352	0.283525	low	TRUE
WEE1	0.0869657	-0.101842	0.231	0.27	1	2.24683e-07	0.122439	0.321	0.27	0.00589007	-0.0244652	0.29375	low	TRUE
LINC00470	5.93159e-05	-0.0552923	0.484	0.492	1	5.73271e-11	0.140344	0.564	0.492	1.50283e-06	-0.0240773	0.295	low	FALSE
LINC00910	3.90331e-09	0.138354	0.155	0.107	0.000102325	0.885736	-0.0585583	0.075	0.107	1	-0.0239325	0.292875	low	FALSE
ROR2	1.02992e-06	0.10955	0.682	0.664	0.0269995	0.232583	-0.138531	0.654	0.664	1	-0.0238705	0.292	low	TRUE
FEZ2	0.337074	-0.0600059	0.147	0.172	1	5.89268e-09	0.135631	0.266	0.172	0.000154477	-0.0233652	0.291825	low	TRUE
LINC00839	0.095696	-0.209763	0.081	0.156	1	1.28159e-06	0.093182	0.199	0.156	0.0335968	-0.0233344	0.2932	low	FALSE
PPM1L	0.308155	-0.297141	0.306	0.383	1	4.13041e-06	0.100511	0.409	0.383	0.108279	-0.0228652	0.298525	low	TRUE
ELMO1	7.9698e-12	0.0581559	0.76	0.855	2.08929e-07	0.0081808	-0.540923	0.755	0.855	1	-0.0226098	0.295175	low	TRUE
TBCD	8.33381e-09	0.1098	0.449	0.435	0.000218471	0.760337	-0.115509	0.392	0.435	1	-0.0221773	0.30105	low	TRUE
PPFIBP1	0	0.0720318	0.742	0.812	5.31e-13	0.205691	-0.332996	0.765	0.812	1	-0.0218867	0.2995	low	TRUE
GLS	1.98977e-11	0.114362	0.564	0.613	5.2162e-07	0.042558	-0.0953987	0.553	0.613	1	-0.0215268	0.304075	low	TRUE
NOS1AP	7e-16	0.153793	0.571	0.506	2.07452e-11	1.22052e-05	-0.00145228	0.514	0.506	0.319961	-0.0207675	0.30675	low	TRUE
RGPD1	3.16e-13	0.0804464	0.648	0.703	8.28516e-09	0.460301	-0.239192	0.587	0.703	1	-0.0207505	0.307675	low	TRUE
NR3C1	0.00828666	-0.5838	0.643	0.812	1	3.5085e-09	0.0514541	0.782	0.812	9.19753e-05	-0.020638	0.301775	low	TRUE
AL139807.1	0.0117809	-0.0370746	0.177	0.195	1	3.83751e-08	0.135196	0.239	0.195	0.001006	-0.0205166	0.3018	low	FALSE
TRANK1	0.00448701	-0.0583253	0.318	0.357	1	1.04235e-07	0.125207	0.396	0.357	0.00273252	-0.0204224	0.304875	low	TRUE
NFASC	0.00751042	-0.23063	0.664	0.724	1	2.83762e-08	0.0796345	0.707	0.724	0.000743882	-0.0200773	0.3041	low	TRUE
AC083870.1	0.238389	-0.315209	0.205	0.333	1	2.56285e-06	0.0731645	0.317	0.333	0.0671852	-0.0194744	0.305525	low	FALSE
SLC25A48	9.0216e-06	0.122288	0.196	0.185	0.236501	0.0227058	-0.310615	0.084	0.185	1	-0.0194403	0.305025	low	TRUE
MAP1LC3B	0.530527	-0.0876923	0.081	0.147	1	2.68092e-06	0.118698	0.185	0.147	0.0702804	-0.01941	0.306775	low	TRUE
CREB3L2	3.87721e-06	0.0701285	0.519	0.594	0.101641	0.00095161	-0.453754	0.405	0.594	1	-0.0192872	0.308725	low	TRUE
DEAF1	1.06366e-08	0.126169	0.26	0.208	0.000278838	0.513371	-0.0428355	0.168	0.208	1	-0.0189341	0.31125	low	TRUE
PHLDB1	0.639233	-0.243138	0.521	0.638	1	3.77793e-07	0.0739445	0.635	0.638	0.00990384	-0.0188608	0.30675	low	TRUE
SEPTIN9	3.42988e-09	0.0753459	0.601	0.645	8.99144e-05	0.478048	-0.228162	0.524	0.645	1	-0.0186198	0.3124	low	TRUE
IQCJ-SCHIP1	5.78371e-06	0.114458	0.3	0.3	0.15162	0.352906	-0.186589	0.233	0.3	1	-0.0182854	0.314825	low	TRUE
AC025280.3	0.320123	-0.138964	0.157	0.189	1	2.4027e-06	0.0947668	0.25	0.189	0.0629869	-0.0179484	0.309525	low	FALSE
MCL1	0.0868402	-0.160547	0.15	0.248	1	1.27964e-06	0.0845023	0.27	0.248	0.0335457	-0.0178426	0.310775	low	TRUE
ARHGAP10	1.26016e-07	0.114936	0.408	0.403	0.00330352	0.0981699	-0.0563601	0.363	0.403	1	-0.0176585	0.312525	low	TRUE
STON2	1.17221e-05	-0.221995	0.027	0.111	0.307294	0.0479258	0.0138542	0.141	0.111	1	-0.016876	0.3154	low	TRUE
CPEB2	0.788719	-0.113584	0.164	0.241	1	9.8266e-06	0.157627	0.275	0.241	0.257604	-0.0167198	0.317125	low	TRUE
CCN1	0.362776	-0.465202	0.567	0.616	1	1.58033e-06	0.047497	0.719	0.616	0.0414282	-0.01662	0.3196	low	TRUE
AC240274.1	2.75561e-08	0.119839	0.161	0.103	0.000722382	0.57434	-0.034659	0.086	0.103	1	-0.0165335	0.319325	low	TRUE
TMEM120B	2.80928e-06	0.133254	0.184	0.157	0.0736452	0.60479	-0.028087	0.143	0.157	1	-0.0165191	0.315925	low	TRUE
SEC63	1.34709e-07	0.0842435	0.466	0.472	0.00353138	0.646383	-0.123065	0.415	0.472	1	-0.0155506	0.320675	low	TRUE
PIP5K1A	3.71396e-06	0.06789	0.385	0.429	0.0973614	0.0141601	-0.289758	0.275	0.429	1	-0.0146379	0.319075	low	TRUE
SMARCB1	1.09194e-08	0.11265	0.306	0.255	0.000286253	0.237703	-0.0299807	0.249	0.255	1	-0.0144406	0.3265	low	TRUE
TGFBR1	0.00609444	-0.170564	0.489	0.678	1	1.18324e-05	0.13922	0.623	0.678	0.310187	-0.0143967	0.322425	low	TRUE
PKNOX2	5.06846e-08	0.0500513	0.615	0.671	0.0013287	0.192708	-0.326692	0.532	0.671	1	-0.0142132	0.32595	low	TRUE
MYLIP	0.000504027	-0.266037	0.046	0.169	1	7.69961e-06	0.0932862	0.172	0.169	0.201845	-0.014143	0.322625	low	TRUE
DNAH8	0.157023	-0.0817224	0.155	0.17	1	9.82974e-06	0.153221	0.258	0.17	0.257687	-0.0141296	0.3188	low	TRUE
MRTFA	7.74366e-08	0.0695158	0.572	0.606	0.00203	0.430564	-0.166004	0.53	0.606	1	-0.0140414	0.3249	low	TRUE
RERE	0	0.0572897	0.876	0.942	1.496e-13	0.0577259	-0.237046	0.889	0.942	1	-0.0136312	0.324625	low	TRUE
MAP2K5	7.32e-14	0.06284	0.638	0.717	1.92004e-09	0.00318051	-0.196	0.65	0.717	1	-0.0135999	0.323375	low	TRUE
NAMPT	0.612192	-0.421555	0.284	0.305	1	2.34724e-07	0.0382902	0.361	0.305	0.00615329	-0.0123861	0.33025	low	TRUE
TSPAN9	9.18227e-08	0.0787637	0.629	0.672	0.00240713	0.0219921	-0.0872966	0.621	0.672	1	-0.0120294	0.334975	low	TRUE
AC021504.1	8.18715e-06	0.0872527	0.237	0.219	0.214626	0.752232	-0.244137	0.132	0.219	1	-0.0119384	0.33765	low	FALSE
ARHGAP12	0.971622	-0.226777	0.412	0.527	1	1.18642e-06	0.0520557	0.528	0.527	0.0311021	-0.0118317	0.332175	low	TRUE
ATP11A	2.80369e-06	0.0706825	0.509	0.568	0.0734987	0.78865	-0.139615	0.505	0.568	1	-0.011366	0.335425	low	TRUE
RANBP10	4.01397e-06	0.0771111	0.279	0.281	0.105226	0.241232	-0.143901	0.226	0.281	1	-0.011198	0.341125	low	TRUE
PDXK	2.89589e-07	0.0956416	0.217	0.166	0.00759157	0.102451	-0.0324236	0.164	0.166	1	-0.0111792	0.33695	low	TRUE
CD36	0.0847096	-0.234408	0.792	0.886	1	5.56769e-08	0.0485539	0.843	0.886	0.00145957	-0.01113	0.336825	low	TRUE
LRRFIP1	9.46587e-09	0.0530276	0.581	0.607	0.000248148	0.514573	-0.197633	0.537	0.607	1	-0.0110985	0.338225	low	TRUE
LTBP2	0.0630056	-0.0675188	0.398	0.467	1	1.00241e-05	0.136827	0.474	0.467	0.262782	-0.010972	0.336775	low	TRUE
FLVCR1	1.45872e-06	0.0992477	0.168	0.14	0.0382403	0.0545131	-0.0131116	0.134	0.14	1	-0.0101446	0.337	low	TRUE
PPP1R3B	0.294739	-0.0621055	0.168	0.223	1	5.99815e-06	0.106554	0.273	0.223	0.157242	-0.0100294	0.3403	low	TRUE
ERCC5	0.013673	-0.0228893	0.258	0.268	1	3.1247e-06	0.104226	0.287	0.268	0.0819139	-0.0100211	0.343225	low	TRUE
SLC39A11	1.39317e-06	0.0766778	0.325	0.295	0.036522	0.0415327	-0.0585266	0.283	0.295	1	-0.00962886	0.3464	low	TRUE
NCOR2	2.95894e-11	0.0475548	0.7	0.735	7.75688e-07	0.363054	-0.192462	0.652	0.735	1	-0.00957176	0.342775	low	TRUE
YBX3	0.0150507	-0.134736	0.311	0.432	1	1.79794e-07	0.0566378	0.405	0.432	0.00471329	-0.00955198	0.3401	low	TRUE
D2HGDH	4.24429e-08	0.0978354	0.24	0.193	0.00111264	0.0654315	-0.00800342	0.205	0.193	1	-0.009432	0.347475	low	TRUE
LINC01515	0.0507017	-0.352731	0.111	0.217	1	2.72761e-05	0.197911	0.243	0.217	0.715043	-0.00901996	0.34465	low	FALSE
CLSTN1	3.6342e-07	0.0621104	0.431	0.461	0.00952704	0.187425	-0.0959283	0.39	0.461	1	-0.00895665	0.347475	low	TRUE
ADHFE1	1.65507e-05	-0.183686	0.046	0.137	0.433877	0.131058	0.0098252	0.134	0.137	1	-0.00837002	0.34435	low	TRUE
JMY	0.00232168	-0.131596	0.051	0.108	1	2.36606e-05	0.190752	0.163	0.108	0.620263	-0.00823277	0.3462	low	TRUE
FYN	1.61226e-06	0.0742486	0.613	0.68	0.0422654	0.00103015	-0.0417494	0.688	0.68	1	-0.0080174	0.344025	low	TRUE
GFPT1	7.49236e-07	0.0719904	0.451	0.489	0.0196412	0.017722	-0.0460611	0.474	0.489	1	-0.00792785	0.34835	low	TRUE
EEF2K	2.30168e-06	0.0489905	0.401	0.416	0.0603384	0.801945	-0.146435	0.317	0.416	1	-0.00782717	0.35175	low	TRUE
FAM198B-AS1	0.00181839	-0.0634399	0.134	0.152	1	6.14675e-06	0.0906844	0.163	0.152	0.161137	-0.00780878	0.3494	low	FALSE
DSTN	0.951823	-0.186762	0.316	0.401	1	1.28283e-05	0.0897041	0.417	0.401	0.336294	-0.0076019	0.3533	low	TRUE
SPIDR	7.4882e-12	0.0370929	0.876	0.915	1.96304e-07	6.55199e-07	-0.0508407	0.91	0.915	0.0171761	-0.00735823	0.353875	low	TRUE
TACC1	0.0844722	-0.372742	0.387	0.579	1	1.44861e-05	0.0702967	0.591	0.579	0.379752	-0.00733274	0.3487	low	TRUE
ZDHHC2	0.170805	-0.0219591	0.108	0.131	1	5.66162e-06	0.100749	0.18	0.131	0.148419	-0.00715216	0.354225	low	TRUE
BCL2L1	0.0695744	-0.121407	0.385	0.48	1	3.46494e-06	0.0532387	0.467	0.48	0.0908333	-0.00663897	0.35785	low	TRUE
CSPP1	0.933753	-0.216137	0.465	0.56	1	1.63926e-05	0.0921225	0.579	0.56	0.429732	-0.00658333	0.362525	low	TRUE
ERCC1	1.01055e-06	0.069613	0.201	0.205	0.0264916	0.0279059	-0.0289699	0.195	0.205	1	-0.00641601	0.3576	low	TRUE
NIBAN2	0.749099	-0.229937	0.433	0.485	1	1.02551e-05	0.0605758	0.447	0.485	0.268837	-0.00627419	0.36155	low	TRUE
LINC00513	0.194731	-0.151648	0.242	0.355	1	4.13783e-06	0.047085	0.338	0.355	0.108473	-0.0060246	0.3602	low	FALSE
KCNIP1	3.11503e-05	0.26228	0.157	0.13	0.816606	0.573783	-0.16444	0.086	0.13	1	-0.00599636	0.35955	low	TRUE
AC106729.1	0.00667605	-0.0861448	0.15	0.146	1	9.33135e-06	0.0821021	0.205	0.146	0.244621	-0.0059776	0.3598	low	FALSE
IFT80	0.541494	-0.107726	0.148	0.188	1	1.05537e-05	0.0810962	0.229	0.188	0.276666	-0.00592928	0.359575	low	TRUE
AC061958.1	1.03472e-05	0.0765741	0.39	0.361	0.271252	0.0991462	-0.118056	0.323	0.361	1	-0.00580549	0.359225	low	FALSE
ATP6V0A1	1.77452e-06	0.0536427	0.316	0.312	0.046519	0.250338	-0.0605876	0.289	0.312	1	-0.00577758	0.358575	low	TRUE
BEGAIN	1.20831e-05	0.125097	0.194	0.138	0.316758	0.684268	-0.00772004	0.136	0.138	1	-0.00566714	0.363975	low	TRUE
PLOD1	6.92376e-06	0.0927221	0.147	0.106	0.181506	0.545417	-0.0213147	0.092	0.106	1	-0.00551205	0.363475	low	TRUE
PDE3B	3.5e-14	0.0202426	0.765	0.768	9.17684e-10	0.292618	-0.342093	0.74	0.768	1	-0.00546506	0.360525	low	TRUE
RASA3	1.19034e-05	0.0490105	0.498	0.519	0.312048	0.00089665	-0.305207	0.394	0.519	1	-0.00517074	0.365225	low	TRUE
WDFY3	4.233e-05	-0.0278842	0.68	0.759	1	1.19659e-06	0.0606619	0.742	0.759	0.0313687	-0.00506417	0.36725	low	TRUE
FBXO11	0.221958	-0.372735	0.562	0.716	1	5.48027e-06	0.0261151	0.696	0.716	0.143665	-0.00491443	0.366825	low	TRUE
ANKRD36	1.27745e-06	0.0335877	0.468	0.491	0.0334884	0.210289	-0.127857	0.405	0.491	1	-0.00480783	0.368975	low	TRUE
HMOX2	0.715704	-0.0813175	0.102	0.142	1	1.31289e-05	0.0758713	0.174	0.142	0.344173	-0.00392689	0.373025	low	TRUE
HBP1	0.104141	-0.116805	0.329	0.406	1	1.02523e-05	0.0540791	0.411	0.406	0.268763	-0.00362929	0.3699	low	TRUE
TBC1D22A	2.39884e-11	0.0256958	0.728	0.758	6.28857e-07	0.0651238	-0.130553	0.713	0.758	1	-0.00355131	0.37515	low	TRUE
CAMK1D	6.80864e-06	-0.00608538	0.412	0.379	0.178489	4.33564e-06	0.0644377	0.396	0.379	0.113659	-0.0033309	0.379775	low	TRUE
RNGTT	2.80351e-07	0.0448634	0.424	0.435	0.00734941	0.00837929	-0.0303078	0.402	0.435	1	-0.00322763	0.377725	low	TRUE
ARRDC3	0.391761	-0.167437	0.276	0.337	1	2.00128e-05	0.0711695	0.356	0.337	0.524636	-0.00313209	0.37645	low	TRUE
TRAK1	2.10778e-05	0.0602021	0.32	0.381	0.552555	0.00874313	-0.258261	0.254	0.381	1	-0.00301718	0.37705	low	TRUE
ARID5B	0.0219986	-0.233554	0.663	0.781	1	5.12199e-08	0.0147678	0.742	0.781	0.00134273	-0.00297284	0.380675	low	TRUE
SRPK2	1.65857e-07	0.0370917	0.67	0.733	0.00434793	0.000217223	-0.0458758	0.719	0.733	1	-0.00294242	0.37495	low	TRUE
GALM	0.402175	-0.0172252	0.072	0.1	1	2.11871e-05	0.118894	0.141	0.1	0.55542	-0.00283912	0.37865	low	TRUE
SLC19A3	0.0160835	-0.662642	0.733	0.87	1	1.3241e-12	0.00684578	0.857	0.87	3.47113e-08	-0.00275656	0.3789	low	TRUE
ZNF814	0.732112	-0.108807	0.194	0.239	1	1.54416e-05	0.0584408	0.289	0.239	0.404802	-0.00266108	0.377525	low	TRUE
POLR3B	1.43003e-05	0.0840166	0.193	0.178	0.374881	0.140417	-0.0152026	0.178	0.178	1	-0.00251858	0.3803	low	TRUE
MAPK14	0.0680869	-0.166068	0.597	0.693	1	1.06552e-05	0.0338809	0.662	0.693	0.279325	-0.00247336	0.3814	low	TRUE
PLA2G5	0.190645	-0.228199	0.613	0.733	1	6.37092e-06	0.0198373	0.75	0.733	0.167014	-0.00239333	0.381525	low	TRUE
FNDC3B	3.4e-15	0.0118802	0.882	0.941	8.95291e-11	0.000589922	-0.230251	0.908	0.941	1	-0.0023382	0.382025	low	TRUE
BTBD9	8.20214e-05	-0.0968717	0.678	0.748	1	5.9977e-07	0.0216146	0.75	0.748	0.015723	-0.00233485	0.381325	low	TRUE
DCAF1	4.43205e-06	0.0582347	0.223	0.204	0.116186	0.0267619	-0.000747079	0.212	0.204	1	-0.00233222	0.37755	low	TRUE
JUND	0.607862	-0.288689	0.428	0.564	1	2.64876e-08	0.0093573	0.553	0.564	0.000694373	-0.00216415	0.385225	low	TRUE
RNF150	0.0492077	0.0274586	0.133	0.139	1	3.35099e-05	-0.228245	0.044	0.139	0.878462	-0.0020554	0.383175	low	TRUE
TNS3	5.97646e-08	0.00716307	0.843	0.88	0.00156673	0.00286569	-0.389381	0.782	0.88	1	-0.00204442	0.384475	low	TRUE
COL4A1	8.89059e-11	0.00731658	0.86	0.903	2.33067e-06	0.998507	-0.34963	0.834	0.903	1	-0.00193507	0.382525	low	TRUE
ANKRD11	1.03e-14	0.00674191	0.836	0.88	2.71617e-10	0.0317313	-0.357903	0.774	0.88	1	-0.00181044	0.387925	low	TRUE
FN1	0.0575564	-0.160473	0.438	0.46	1	3.63424e-05	0.289107	0.398	0.46	0.952716	-0.00163026	0.386925	low	TRUE
ARHGEF10L	2.17487e-05	0.0413684	0.309	0.335	0.570143	0.105563	-0.187528	0.216	0.335	1	-0.00149553	0.393275	low	TRUE
SLC37A3	0.00528281	-0.0328039	0.309	0.358	1	1.44255e-05	0.0546577	0.386	0.358	0.378165	-0.00147133	0.391425	low	TRUE
ACAP3	2.52169e-05	0.0798447	0.24	0.203	0.661061	0.153616	-0.06375	0.147	0.203	1	-0.00146699	0.38855	low	TRUE
EML1	1.09193e-05	0.0258224	0.284	0.298	0.28625	0.548883	-0.121259	0.262	0.298	1	-0.00141438	0.3898	low	TRUE
ENOSF1	3.89767e-07	0.00918803	0.518	0.621	0.0102177	0.589242	-0.167895	0.554	0.621	1	-0.00139314	0.39	low	TRUE
FNIP1	0.00406628	-0.248845	0.657	0.781	1	3.2872e-12	0.00491791	0.769	0.781	8.61741e-08	-0.000999308	0.393975	low	TRUE
RPS6KC1	5.14919e-07	0.0106647	0.509	0.56	0.0134986	0.0141409	-0.0905123	0.489	0.56	1	-0.000989464	0.391275	low	TRUE
INTS2	2.23695e-05	0.0732896	0.124	0.121	0.586416	0.232868	-0.00685645	0.111	0.121	1	-0.000975041	0.39495	low	TRUE
KSR1	1.22197e-06	0.00434242	0.622	0.685	0.0320339	0.517998	-0.265388	0.612	0.685	1	-0.000925633	0.3954	low	TRUE
SAMD4A	1.01981e-05	0.00653402	0.587	0.636	0.267344	0.804743	-0.400895	0.591	0.636	1	-0.000836836	0.398575	low	TRUE
TPCN1	1.178e-05	-0.0121927	0.569	0.606	0.308814	8.25375e-06	0.028352	0.612	0.606	0.216372	-0.00075974	0.393425	low	TRUE
SEC22B	0.00458075	-0.0872845	0.323	0.392	1	1.28202e-05	0.0185695	0.384	0.392	0.336083	-0.000658033	0.3986	low	TRUE
PAPLN	0.297188	-0.110539	0.214	0.259	1	3.51963e-05	0.106849	0.283	0.259	0.92267	-0.000561921	0.398125	low	TRUE
IGF2BP3	3.5797e-05	0.0931773	0.276	0.274	0.93842	0.326452	-0.244298	0.163	0.274	1	-0.000536161	0.40645	low	TRUE
PTGDS	3.34974e-06	0.00268905	0.486	0.454	0.0878134	0.0133048	-0.313175	0.346	0.454	1	-0.000525211	0.3971	low	TRUE
CCDC144A	7.31869e-11	0.00579113	0.648	0.71	1.9186e-06	0.00103875	-0.086117	0.683	0.71	1	-0.00049005	0.39925	low	TRUE
WIPF2	3.18084e-05	0.0535663	0.375	0.333	0.833857	0.390211	-0.0680708	0.333	0.333	1	-0.000369993	0.399175	low	TRUE
CLINT1	4.78882e-06	0.00307757	0.412	0.483	0.125539	0.981751	-0.197075	0.392	0.483	1	-0.000356445	0.404325	low	TRUE
COL16A1	1.17582e-05	0.0178525	0.461	0.487	0.308241	0.268811	-0.0170801	0.4	0.487	1	-0.000240698	0.40715	low	TRUE
PFKFB3	3.6815e-05	0.110481	0.193	0.16	0.965105	0.909917	-0.0466317	0.136	0.16	1	-0.000185329	0.403925	low	TRUE
RGPD2	0.00117125	-0.0321672	0.329	0.379	1	2.81695e-05	0.0270531	0.365	0.379	0.738463	-0.000157087	0.40365	low	TRUE
MLLT3	5.71236e-07	0.00478068	0.659	0.726	0.014975	3.53728e-05	-0.0126186	0.681	0.726	0.927298	-8.76069e-05	0.40815	low	TRUE
SLC25A16	1.02113e-05	0.00109509	0.295	0.32	0.267688	0.000207961	-0.00542661	0.348	0.32	1	-3.125e-06	0.401375	low	TRUE
GASK1B	3.79761e-05	-0.0251387	0.178	0.178	0.995545	9.71792e-05	0.0500158	0.184	0.178	1	-2.682e-06	0.407025	low	TRUE
CFLAR	0.364666	-0.327446	0.546	0.673	1	3.23904e-05	-0.000621332	0.665	0.673	0.849114	8.37196e-06	0.40365	high	TRUE
BBS9	3.71737e-05	-0.0224588	0.553	0.6	0.974507	0.165081	-0.20368	0.549	0.6	1	3.33819e-05	0.408825	high	TRUE
MALT1	2.34923e-05	-0.00734685	0.332	0.35	0.615851	0.00739419	-0.0582747	0.335	0.35	1	6.59209e-05	0.409375	high	TRUE
KIF1B	2.65627e-05	-0.0224588	0.419	0.433	0.696341	0.00107206	-0.0275504	0.415	0.433	1	7.43729e-05	0.4082	high	TRUE
CTNND1	3.73935e-05	-0.0838819	0.588	0.639	0.98027	0.174502	-0.189289	0.553	0.639	1	9.55475e-05	0.40415	high	TRUE
RARS2	3.44862e-05	-0.0305011	0.449	0.48	0.904056	0.11534	-0.110324	0.411	0.48	1	0.000104922	0.410975	high	TRUE
IQSEC1	0.348536	-0.0472524	0.189	0.226	1	3.76276e-05	-0.185471	0.111	0.226	0.986408	0.000138059	0.39815	high	TRUE
WWOX	6.67504e-07	-0.000963656	0.733	0.77	0.0174986	0.167063	-0.195862	0.753	0.77	1	0.000157958	0.399675	high	TRUE
LUC7L	6.66304e-06	-0.00332678	0.541	0.581	0.174671	0.162032	-0.101997	0.514	0.581	1	0.000179886	0.401125	high	TRUE
RBM6	3.74732e-05	-0.139144	0.753	0.857	0.982361	0.946866	-0.263731	0.784	0.857	1	0.000193851	0.4042	high	TRUE
PIK3C3	3.22112e-05	-0.0438258	0.355	0.454	0.844418	0.0593673	-0.1014	0.396	0.454	1	0.000237202	0.4037	high	TRUE
PML	3.75891e-05	-0.249162	0.122	0.256	0.985398	0.519618	-0.106688	0.187	0.256	1	0.000266825	0.400325	high	TRUE
UBE2H	3.44783e-05	-0.0728999	0.627	0.693	0.903848	0.157993	-0.181157	0.642	0.693	1	0.000402127	0.39305	high	TRUE
RFX3-AS1	2.62393e-05	0.0587356	0.208	0.19	0.687864	0.0339553	0.0268758	0.178	0.19	1	0.000417581	0.401475	high	FALSE
SOX5	3.72521e-05	-0.218535	0.943	0.976	0.976564	0.000136356	-0.25112	0.946	0.976	1	0.000420715	0.39945	high	TRUE
HIF1A	1.22914e-05	0.0277555	0.436	0.461	0.322218	6.67635e-05	0.0440425	0.438	0.461	1	0.000454727	0.400925	high	TRUE
PSD3	1.12288e-06	-0.00355176	0.523	0.542	0.0294362	0.131982	-0.149898	0.465	0.542	1	0.000464434	0.397625	high	TRUE
BDP1	1.60802e-06	-0.00359982	0.555	0.626	0.0421543	0.969521	-0.168007	0.537	0.626	1	0.000519402	0.3961	high	TRUE
COPA	1.2856e-05	-0.0375219	0.465	0.519	0.337021	1.90466e-05	-0.00516491	0.528	0.519	0.499307	0.000538642	0.3945	high	TRUE
IQGAP2	4.16116e-07	-0.0117017	0.71	0.775	0.0109085	1.30038e-05	-0.0262097	0.757	0.775	0.340895	0.000545561	0.39645	high	TRUE
SNAPC1	2.97384e-05	0.0858503	0.125	0.096	0.779593	0.00637805	0.0349098	0.117	0.096	1	0.00058287	0.388225	high	TRUE
FBLN1	3.02239e-05	-0.0553725	0.825	0.824	0.792321	0.0542898	-0.150864	0.799	0.824	1	0.000592557	0.39565	high	TRUE
PITPNB	4.25946e-06	-0.0238231	0.461	0.542	0.111662	0.000803554	-0.0357972	0.507	0.542	1	0.000616697	0.3948	high	TRUE
BIVM	0.00350498	0.0262869	0.152	0.16	1	2.68799e-05	0.0765256	0.208	0.16	0.704656	0.000651549	0.392725	high	TRUE
SPAG9	1.60495e-05	-0.0252941	0.597	0.679	0.420738	0.0131765	-0.0984479	0.648	0.679	1	0.000670578	0.3957	high	TRUE
THRB	2.56223e-05	-0.0310402	0.56	0.669	0.671688	9.63399e-06	-0.0341907	0.642	0.669	0.252555	0.000675853	0.39315	high	TRUE
PTPN12	0.000679778	-0.141956	0.595	0.697	1	8.65814e-08	-0.00563834	0.709	0.697	0.00226973	0.000704376	0.3954	high	TRUE
SEC24D	3.3646e-05	-0.0911823	0.511	0.567	0.882031	0.392633	-0.218492	0.47	0.567	1	0.000740529	0.3982	high	TRUE
ZNF451	2.20495e-05	-0.0339475	0.452	0.531	0.578029	0.373043	-0.134527	0.465	0.531	1	0.000759237	0.395975	high	TRUE
ZNF618	2.03625e-06	-0.00527397	0.479	0.534	0.0533804	0.476544	-0.175076	0.447	0.534	1	0.000772081	0.390675	high	TRUE
NAP1L4	1.31863e-05	-0.0145701	0.456	0.534	0.345678	0.320481	-0.196564	0.453	0.534	1	0.000859159	0.392675	high	TRUE
CHMP5	3.33545e-05	-0.15706	0.055	0.15	0.874388	0.305675	-0.0746179	0.099	0.15	1	0.00102112	0.391675	high	TRUE
ASCC3	5.21166e-08	-0.0184854	0.601	0.678	0.00136624	0.00132328	-0.0614073	0.669	0.678	1	0.00108842	0.3893	high	TRUE
SOD2	3.75305e-05	-0.557792	0.159	0.272	0.983862	0.103509	-0.117352	0.245	0.272	1	0.00117305	0.3896	high	TRUE
RAP2B	0.0389078	-0.111112	0.06	0.123	1	3.22834e-05	-0.147799	0.031	0.123	0.846308	0.00117375	0.3866	high	TRUE
RYK	5.75423e-06	-0.0192647	0.512	0.593	0.150847	0.160763	-0.105836	0.532	0.593	1	0.00118479	0.387025	high	TRUE
MAP4K5	8.18874e-07	-0.00764053	0.549	0.625	0.0214668	0.357097	-0.184201	0.541	0.625	1	0.00119619	0.38575	high	TRUE
SEPTIN11	2.43319e-05	-0.0381739	0.482	0.558	0.637861	0.587236	-0.2632	0.455	0.558	1	0.00123101	0.385225	high	TRUE
LMNA	0.00800471	0.0175543	0.29	0.3	1	3.05136e-05	0.13836	0.337	0.3	0.799913	0.00127287	0.38905	high	TRUE
DNAJC10	2.06747e-05	0.0813815	0.143	0.123	0.541988	0.0102233	0.030441	0.126	0.123	1	0.0012885	0.38965	high	TRUE
REV3L	2.49423e-05	-0.101769	0.678	0.759	0.653862	0.000493345	-0.0767834	0.713	0.759	1	0.00143304	0.387025	high	TRUE
MTMR3	2.67812e-05	-0.0665514	0.495	0.584	0.70207	0.650848	-0.210628	0.503	0.584	1	0.0014467	0.388825	high	TRUE
MALAT1	0	0.0167439	1	0.999	0	0	0.0320771	1	0.999	0	0.00154238	0.3848	high	FALSE
IFITM10	0.000144056	-0.0477221	0.366	0.41	1	1.67006e-05	-0.0790028	0.472	0.41	0.437807	0.00166868	0.3817	high	TRUE
AC009120.2	5.33543e-06	0.051658	0.461	0.475	0.139868	0.00698967	0.0307195	0.478	0.475	1	0.00171628	0.3837	high	FALSE
DNAJC1	1.34118e-06	-0.0134823	0.514	0.58	0.035159	0.0160181	-0.144538	0.535	0.58	1	0.0017229	0.383575	high	TRUE
DAAM1	2.80722e-05	-0.084883	0.652	0.728	0.735913	0.188874	-0.238084	0.646	0.728	1	0.00179381	0.381	high	TRUE
PDCD4	2.83654e-07	-0.0128194	0.366	0.412	0.00743598	0.205764	-0.168015	0.317	0.412	1	0.00186449	0.37975	high	TRUE
ATP8B4	2.83366e-05	0.148124	0.235	0.226	0.742845	0.0117903	0.126377	0.226	0.226	1	0.00213083	0.381825	high	TRUE
TRIP10	0.254779	-0.0676931	0.314	0.37	1	3.28408e-05	-0.224154	0.233	0.37	0.860921	0.00217187	0.380325	high	TRUE
NCKAP1	1.70744e-05	-0.0726511	0.58	0.656	0.447605	0.0188399	-0.118547	0.635	0.656	1	0.00220959	0.376575	high	TRUE
COG5	2.37049e-05	-0.0984274	0.488	0.573	0.621424	0.0167643	-0.153327	0.564	0.573	1	0.00227191	0.377625	high	TRUE
ABHD12	0.13043	-0.139204	0.076	0.149	1	3.20844e-05	-0.205034	0.057	0.149	0.841094	0.00227844	0.377675	high	TRUE
SPON1	2.90626e-05	-0.0810859	0.447	0.505	0.761875	0.904263	-0.42889	0.375	0.505	1	0.00234254	0.37875	high	TRUE
PPP1R13L	3.09931e-05	-0.198225	0.083	0.184	0.812485	0.010264	-0.100641	0.138	0.184	1	0.00248156	0.374625	high	TRUE
TCF7L2	2.76605e-05	-0.150769	0.823	0.923	0.725121	0.000413008	-0.155301	0.897	0.923	1	0.00250086	0.372175	high	TRUE
KIF16B	1.63173e-05	0.101477	0.26	0.221	0.427757	0.00232599	0.063465	0.239	0.221	1	0.00281216	0.376025	high	TRUE
SLC2A13	3.01922e-05	0.205731	0.159	0.195	0.791488	0.0248723	0.0355135	0.184	0.195	1	0.00282325	0.37165	high	TRUE
SENP7	1.9965e-05	-0.0737943	0.493	0.58	0.523383	0.793003	-0.204662	0.518	0.58	1	0.00288633	0.36965	high	TRUE
ATXN1	2.82076e-09	-0.0168591	0.784	0.84	7.39461e-05	0.0636743	-0.203849	0.786	0.84	1	0.00289531	0.371	high	TRUE
CARMIL1	0.127116	-0.313908	0.645	0.743	1	4.87931e-08	-0.0128477	0.698	0.743	0.00127911	0.00309978	0.37085	high	TRUE
NBAS	1.21074e-10	-0.0208635	0.557	0.564	3.17397e-06	0.0185115	-0.177782	0.516	0.564	1	0.00320607	0.37105	high	TRUE
SLMAP	7.84605e-06	-0.037002	0.47	0.546	0.205684	0.429764	-0.191182	0.442	0.546	1	0.0032355	0.368675	high	TRUE
GRK3	2.71635e-05	-0.18067	0.019	0.101	0.712092	0.12043	-0.0642068	0.023	0.101	1	0.00331382	0.37115	high	TRUE
PKD2	0.692311	-0.305489	0.569	0.702	1	7.67633e-06	-0.0266257	0.635	0.702	0.201235	0.00340393	0.36755	high	TRUE
SEPTIN7	1.79492e-05	-0.117552	0.629	0.751	0.470537	0.000292928	-0.102633	0.692	0.751	1	0.00342632	0.3624	high	TRUE
SCFD1	2.09019e-05	-0.109475	0.518	0.627	0.547944	0.0591302	-0.177544	0.576	0.627	1	0.0036544	0.365925	high	TRUE
ACAD11	6.73847e-06	0.0820869	0.274	0.243	0.176649	0.0110487	0.0194261	0.264	0.243	1	0.00366941	0.362575	high	TRUE
AMZ1	6.75361e-05	0.0587587	0.131	0.101	1	1.06014e-05	0.0948677	0.128	0.101	0.277916	0.00371266	0.3648	high	TRUE
PIM3	1.93134e-05	-0.130434	0.011	0.105	0.506301	0.00325774	-0.0937482	0.034	0.105	1	0.00372852	0.3626	high	TRUE
FBXL20	1.02916e-05	-0.0933843	0.565	0.673	0.269795	0.000339478	-0.0929722	0.61	0.673	1	0.00381214	0.363975	high	TRUE
HTT	2.7282e-09	0.0393397	0.557	0.598	7.15198e-05	8.74111e-08	0.0491683	0.57	0.598	0.00229148	0.00430943	0.361075	high	TRUE
MCTP2	0.00298986	-0.245021	0.814	0.876	1	1.69509e-05	-0.0760231	0.824	0.876	0.444368	0.00431428	0.361025	high	TRUE
EXOC4	0.0184747	-0.228426	0.698	0.85	1	1.48027e-05	-0.0692941	0.78	0.85	0.388052	0.00431499	0.361025	high	TRUE
MAP3K13	3.14179e-05	0.068088	0.124	0.126	0.82362	1.23923e-05	0.105968	0.143	0.126	0.324865	0.00451097	0.358425	high	TRUE
TPST1	2.69543e-05	-0.120314	0.675	0.755	0.706606	0.322311	-0.423264	0.686	0.755	1	0.00453084	0.355825	high	TRUE
COL5A2	1.68193e-06	-0.0562485	0.576	0.646	0.0440917	0.0074222	-0.0831547	0.572	0.646	1	0.00455478	0.35765	high	TRUE
LAMC3	2.55291e-05	-0.108289	0.663	0.742	0.669245	7.73222e-06	-0.0559369	0.78	0.742	0.2027	0.00456045	0.36075	high	TRUE
SLC22A3	0.403404	-0.478274	0.809	0.875	1	8.20077e-09	-0.0139696	0.899	0.875	0.000214983	0.00456279	0.358875	high	TRUE
ITPR1	1.00165e-05	-0.0450956	0.415	0.467	0.262582	0.538744	-0.282768	0.365	0.467	1	0.00459886	0.361475	high	TRUE
SIL1	1.32824e-07	0.0705078	0.466	0.491	0.00348198	0.000806924	0.0159931	0.493	0.491	1	0.00471434	0.353925	high	TRUE
ATXN2	0.0142615	-0.206903	0.698	0.778	1	3.50333e-05	-0.458624	0.6	0.778	0.918398	0.0047748	0.352325	high	TRUE
ITGB1	3.42976e-05	-0.410283	0.339	0.546	0.899112	0.872105	-0.164067	0.449	0.546	1	0.0047951	0.35595	high	TRUE
AL592183.1	3.24451e-05	-0.311518	0.12	0.256	0.850549	0.0155656	-0.226494	0.159	0.256	1	0.00483282	0.3605	high	TRUE
BARX2	0.0128366	-0.315554	0.064	0.169	1	3.41262e-05	-0.373961	0.065	0.169	0.894619	0.00491151	0.352375	high	TRUE
ST5	1.62815e-08	-0.0254378	0.615	0.654	0.00042682	0.576831	-0.241913	0.574	0.654	1	0.00505866	0.359425	high	TRUE
PXK	1.60953e-07	-0.0414995	0.613	0.677	0.00421937	0.0384917	-0.136215	0.581	0.677	1	0.00516377	0.35585	high	TRUE
TRAPPC9	1.85807e-05	-0.0675574	0.602	0.627	0.487093	0.0209955	-0.441241	0.53	0.627	1	0.00521038	0.353	high	TRUE
LANCL2	0.263558	-0.244098	0.216	0.323	1	3.2688e-05	-0.3399	0.185	0.323	0.856917	0.00543445	0.351025	high	TRUE
EPHB4	1.03032e-05	-0.116986	0.025	0.1	0.270098	0.126327	-0.0638562	0.059	0.1	1	0.00567827	0.35145	high	TRUE
EIF4G3	8.0413e-06	-0.0731976	0.64	0.711	0.210803	0.0757105	-0.163145	0.623	0.711	1	0.00569383	0.352425	high	TRUE
MATN2	1.0051e-12	-0.057231	0.731	0.818	2.6351e-08	7.04182e-05	-0.104815	0.73	0.818	1	0.0057262	0.347075	high	TRUE
DYRK1A	1.23603e-05	-0.0685241	0.65	0.704	0.324025	0.884038	-0.266119	0.562	0.704	1	0.00572803	0.3523	high	TRUE
BAZ2B	3.59111e-05	-0.586787	0.431	0.693	0.94141	0.0543394	-0.396388	0.509	0.693	1	0.00582958	0.3484	high	TRUE
RABGEF1	1.63064e-06	-0.0271107	0.633	0.626	0.0427473	0.915297	-0.267374	0.593	0.626	1	0.0058445	0.349125	high	TRUE
SEPTIN2	8.40364e-06	-0.0854797	0.562	0.654	0.220301	0.039716	-0.147898	0.568	0.654	1	0.00600891	0.346625	high	TRUE
CNTFR	0.0776495	-0.0913094	0.064	0.118	1	1.50194e-05	-0.142589	0.038	0.118	0.393733	0.00601738	0.350775	high	TRUE
ENAH	2.56301e-09	-0.0172681	0.657	0.737	6.71894e-05	0.00224566	-0.55875	0.541	0.737	1	0.00625928	0.345025	high	TRUE
RPS7	1.46479e-05	-0.146399	0.046	0.138	0.383994	0.56234	-0.0618513	0.094	0.138	1	0.00631382	0.344725	high	TRUE
CYP20A1	0.144193	-0.273242	0.465	0.538	1	5.75731e-06	-0.0455179	0.47	0.538	0.150928	0.0063945	0.3429	high	TRUE
NR2F1-AS1	0.000700836	-0.264126	0.684	0.796	1	2.0043e-05	-0.131098	0.74	0.796	0.525428	0.0065651	0.3451	high	FALSE
TTC3	2.60492e-08	-0.0369255	0.696	0.741	0.00068288	0.456924	-0.212358	0.681	0.741	1	0.00667111	0.344925	high	TRUE
KANSL1	1e-16	0.0769567	0.772	0.896	5.0535e-12	6.23265e-10	0.0168835	0.857	0.896	1.63389e-05	0.00681238	0.34565	high	TRUE
ARFGEF2	2.95091e-06	-0.0409572	0.544	0.616	0.0773582	0.717262	-0.236949	0.509	0.616	1	0.0069323	0.343775	high	TRUE
CRISPLD2	1.21508e-06	-0.0484067	0.855	0.9	0.0318532	0.0170254	-0.160833	0.864	0.9	1	0.00699856	0.342475	high	TRUE
ACSS1	1.83746e-06	-0.0348944	0.608	0.682	0.0481689	0.967171	-0.244181	0.585	0.682	1	0.00704594	0.3397	high	TRUE
KDELR2	0.207151	-0.0275857	0.092	0.112	1	1.06426e-05	-0.137524	0.025	0.112	0.278996	0.00726101	0.334925	high	TRUE
MAP4	2.65713e-11	-0.0409034	0.76	0.818	6.96569e-07	0.0418382	-0.209992	0.786	0.818	1	0.00734709	0.342325	high	TRUE
COG6	4.69413e-06	0.0388971	0.306	0.296	0.123057	6.4904e-06	0.0939946	0.317	0.296	0.170146	0.00737398	0.342525	high	TRUE
TRAM2	6.4691e-08	-0.0327754	0.548	0.579	0.00169587	0.893585	-0.285107	0.511	0.579	1	0.00746167	0.337025	high	TRUE
BNC2	1.99034e-05	-0.14821	0.8	0.894	0.521766	0.00746775	-0.258584	0.859	0.894	1	0.00749509	0.340075	high	TRUE
BTRC	6.22565e-06	-0.0894959	0.544	0.598	0.163205	0.0210228	-0.147686	0.562	0.598	1	0.00755809	0.3386	high	TRUE
KCNQ1OT1	1.56322e-06	-0.0325455	0.86	0.909	0.0409799	0.788225	-0.297702	0.899	0.909	1	0.00765822	0.3391	high	FALSE
EDNRB	3.18774e-05	-0.407202	0.216	0.377	0.835667	0.848393	-0.1197	0.317	0.377	1	0.00771783	0.337725	high	TRUE
AGAP1	2.32408e-06	-0.0590036	0.777	0.83	0.0609257	0.0966302	-0.153258	0.786	0.83	1	0.00771869	0.338575	high	TRUE
AC106799.2	0.000152054	0.143749	0.133	0.133	1	1.67633e-05	0.171077	0.178	0.133	0.439451	0.0078192	0.3395	high	FALSE
FARS2	0.248958	-0.359353	0.664	0.784	1	4.84021e-09	-0.0290967	0.767	0.784	0.000126886	0.00786014	0.338675	high	TRUE
FAM160B2	0.0187027	-0.109595	0.095	0.18	1	1.26906e-05	-0.152442	0.069	0.18	0.332683	0.00818655	0.333075	high	TRUE
CPED1	1.10653e-05	-0.0865136	0.565	0.643	0.290077	0.100634	-0.272286	0.61	0.643	1	0.0082071	0.33625	high	TRUE
RPTOR	2.0831e-06	-0.0417253	0.527	0.577	0.0546085	0.502002	-0.24794	0.491	0.577	1	0.00832431	0.3358	high	TRUE
MEG3	0	-0.0327494	1	0.999	0	4.57642e-09	-0.0788398	1	0.999	0.000119971	0.00841005	0.336675	high	FALSE
FAM13A	0.0216284	-0.408929	0.065	0.212	1	3.28023e-05	-0.412526	0.027	0.212	0.859913	0.00854276	0.332375	high	TRUE
PC	4.20357e-06	0.113531	0.293	0.308	0.110197	0.00678943	0.00783419	0.306	0.308	1	0.0085821	0.332925	high	TRUE
ZNF175	0.00252239	-0.104286	0.037	0.1	1	1.20356e-05	-0.153794	0.002	0.1	0.315513	0.00867814	0.333275	high	TRUE
POLE	0.624674	-0.107458	0.11	0.172	1	1.95185e-05	-0.20998	0.059	0.172	0.511678	0.00894493	0.334	high	TRUE
RAB1A	9.19705e-06	-0.119885	0.7	0.775	0.241101	0.0239433	-0.166937	0.715	0.775	1	0.00907631	0.33395	high	TRUE
HNRNPA2B1	0.400409	-0.299474	0.606	0.767	1	3.15697e-05	-0.404583	0.598	0.767	0.827599	0.00935599	0.33035	high	TRUE
DDR2	1.98982e-06	-0.0411625	0.318	0.337	0.0521631	0.293484	-0.291667	0.239	0.337	1	0.00946498	0.3251	high	TRUE
ITPK1	0.125127	-0.0648623	0.3	0.351	1	2.63022e-05	-0.311296	0.201	0.351	0.689512	0.00964831	0.3298	high	TRUE
SEC31A	1.19993e-05	-0.122163	0.638	0.742	0.314562	0.570751	-0.239458	0.646	0.742	1	0.0101081	0.328725	high	TRUE
NBPF26	1.4411e-07	0.10335	0.147	0.096	0.00377784	0.00104793	0.054356	0.134	0.096	1	0.0101824	0.327175	high	TRUE
YAP1	5.92593e-10	-0.0488999	0.76	0.876	1.55348e-05	0.11342	-0.255501	0.803	0.876	1	0.0103547	0.329775	high	TRUE
GPSM1	0.253284	-0.0225133	0.267	0.267	1	1.60747e-05	-0.212928	0.136	0.267	0.421399	0.0109867	0.324675	high	TRUE
TAPBP	0.0337731	-0.160963	0.147	0.255	1	1.82514e-05	-0.217164	0.13	0.255	0.478461	0.0109875	0.324375	high	TRUE
ETS2	0.000197222	0.0253357	0.242	0.246	1	5.3317e-07	0.109808	0.275	0.246	0.0139771	0.0111185	0.319175	high	TRUE
MAFK	0.0221421	-0.0138804	0.233	0.246	1	1.6591e-05	-0.220852	0.113	0.246	0.434932	0.0112311	0.320525	high	TRUE
LAMB1	6.83644e-07	-0.0599454	0.581	0.548	0.0179217	9.97094e-06	-0.110779	0.604	0.548	0.261388	0.01155	0.3218	high	TRUE
AHR	0.00436675	-0.33682	0.074	0.259	1	3.00888e-05	-0.393985	0.101	0.259	0.788779	0.0116294	0.322175	high	TRUE
UBA3	1.33225e-05	-0.200179	0.067	0.179	0.349248	0.0363791	-0.0154647	0.176	0.179	1	0.0118775	0.31985	high	TRUE
KAT6B	0.0422865	-0.29811	0.7	0.824	1	5.77053e-07	-0.0501065	0.728	0.824	0.0151274	0.0119689	0.322025	high	TRUE
MBNL2	3.35667e-07	-0.0858227	0.761	0.808	0.00879951	7.34698e-07	-0.0585432	0.776	0.808	0.0192601	0.0120609	0.32025	high	TRUE
CLMP	1.43335e-10	-0.0489045	0.765	0.841	3.75752e-06	0.304609	-0.314212	0.728	0.841	1	0.0121444	0.321425	high	TRUE
AP006285.1	1.09464e-05	-0.17695	0.041	0.14	0.28696	0.0134197	-0.122768	0.069	0.14	1	0.0123777	0.316025	high	FALSE
MED13	0.0487368	-0.393981	0.512	0.698	1	3.17723e-05	-0.466363	0.522	0.698	0.832911	0.0123777	0.323475	high	TRUE
RPS14	0.000250881	-0.126552	0.041	0.125	1	5.97378e-06	-0.14299	0.031	0.125	0.156603	0.0124494	0.31875	high	TRUE
GOLGA8A	1.85692e-07	0.0942957	0.242	0.199	0.00486791	9.85946e-06	0.0869135	0.26	0.199	0.258466	0.0125008	0.3175	high	TRUE
TMEM131	3.26629e-06	-0.0610124	0.611	0.692	0.0856259	0.0791871	-0.318039	0.577	0.692	1	0.0126646	0.320075	high	TRUE
ITPRIPL2	5.13359e-06	-0.144285	0.025	0.121	0.134577	0.87724	-0.0552118	0.08	0.121	1	0.0127977	0.31825	high	TRUE
CPZ	0.0512187	-0.0933428	0.078	0.144	1	6.41614e-06	-0.151037	0.038	0.144	0.168199	0.0128339	0.31085	high	TRUE
IL18R1	0.000105847	0.0178192	0.419	0.472	1	1.72122e-07	0.11921	0.537	0.472	0.00451218	0.0129028	0.31605	high	TRUE
BMP4	0.111347	-0.199102	0.217	0.302	1	2.32324e-05	-0.293909	0.172	0.302	0.609036	0.0130605	0.314975	high	TRUE
TRAP1	5.88667e-08	0.12029	0.231	0.19	0.00154319	0.0201015	0.0226795	0.214	0.19	1	0.0131829	0.31475	high	TRUE
TUT7	2.56091e-05	-0.339467	0.193	0.429	0.671342	0.208121	-0.203079	0.273	0.429	1	0.0134886	0.3126	high	TRUE
CEP112	1.69062e-05	-0.220046	0.641	0.728	0.443196	0.0381335	-0.229613	0.65	0.728	1	0.0135944	0.3112	high	TRUE
SH3BP4	0.00401751	-0.00712396	0.161	0.171	1	1.3564e-05	-0.218631	0.055	0.171	0.355581	0.0136181	0.31515	high	TRUE
TC2N	0.000493175	-0.290115	0.034	0.143	1	2.35406e-05	-0.291001	0.033	0.143	0.617117	0.0136326	0.317275	high	TRUE
DOCK1	8.6292e-07	-0.0470162	0.707	0.759	0.0226215	0.00967161	-0.40185	0.635	0.759	1	0.0139452	0.3112	high	TRUE
RPS25	4.62783e-06	-0.143254	0.027	0.12	0.121318	0.00089952	-0.10823	0.052	0.12	1	0.0139607	0.3107	high	TRUE
AL117190.2	7.78749e-08	0.125084	0.152	0.129	0.00204149	0.0132409	0.00680757	0.141	0.129	1	0.0139911	0.31365	high	FALSE
CLMN	0.094396	-0.169095	0.074	0.143	1	1.48358e-05	-0.216238	0.054	0.143	0.38892	0.0140767	0.308025	high	TRUE
ZNF567	0.926928	-0.0742429	0.071	0.124	1	7.60167e-06	-0.170424	0.033	0.124	0.199278	0.0142668	0.309725	high	TRUE
HLA-F	0.0169612	-0.133765	0.071	0.153	1	8.54082e-06	-0.173873	0.048	0.153	0.223898	0.0145205	0.312775	high	TRUE
RBFOX2	1.10675e-05	-0.127231	0.707	0.831	0.290135	0.527449	-0.34433	0.707	0.831	1	0.014868	0.31125	high	TRUE
PTMA	1.67247e-05	-0.244785	0.062	0.171	0.438437	0.0784246	-0.137758	0.107	0.171	1	0.0148977	0.3093	high	TRUE
RPL14	4.53377e-06	-0.153212	0.03	0.133	0.118853	0.710972	-0.0343135	0.099	0.133	1	0.0149157	0.308925	high	TRUE
NAV2	5.68364e-10	-0.118843	0.797	0.853	1.48997e-05	5.34484e-10	-0.0210103	0.824	0.853	1.40115e-05	0.0151394	0.308875	high	TRUE
UBR4	0.00362098	-0.177577	0.64	0.71	1	3.11737e-05	-0.560012	0.553	0.71	0.81722	0.0152852	0.307575	high	TRUE
SECISBP2L	0.410148	-0.168919	0.253	0.377	1	2.05736e-05	-0.294514	0.199	0.377	0.539336	0.015882	0.302925	high	TRUE
RPL23	2.61238e-06	-0.138517	0.011	0.1	0.0684835	0.254582	-0.0653837	0.055	0.1	1	0.0160019	0.301925	high	TRUE
PPP2R5E	6.04134e-06	-0.112263	0.597	0.67	0.158374	0.55447	-0.280043	0.62	0.67	1	0.0165606	0.303325	high	TRUE
LATS2	2.39371e-06	-0.0642214	0.613	0.69	0.0627511	0.121443	-0.365268	0.574	0.69	1	0.016663	0.301725	high	TRUE
LSM14A	6.58438e-06	-0.106703	0.625	0.691	0.17261	0.121331	-0.332667	0.591	0.691	1	0.0169789	0.297425	high	TRUE
AC245060.5	1.68599e-07	0.134191	0.223	0.18	0.00441981	0.000226471	0.0847576	0.226	0.18	1	0.0171589	0.30295	high	FALSE
SNX29	3.8743e-12	-0.0707976	0.832	0.874	1.01567e-07	0.252127	-0.302242	0.818	0.874	1	0.0173764	0.2961	high	TRUE
SKP2	0.570534	-0.0889548	0.14	0.165	1	1.25923e-05	-0.232484	0.055	0.165	0.330108	0.0174867	0.29935	high	TRUE
CFAP300	0.000155437	0.0851581	0.127	0.117	1	1.32225e-07	0.135584	0.193	0.117	0.00346628	0.0175006	0.2993	high	TRUE
SMAD3	2.09768e-06	-0.0717047	0.643	0.715	0.0549908	0.360859	-0.313373	0.598	0.715	1	0.0175221	0.2985	high	TRUE
RPL9	2.81278e-06	-0.147131	0.011	0.1	0.0737369	0.0510945	-0.0844865	0.052	0.1	1	0.0177296	0.297975	high	TRUE
FRS2	7.32357e-07	-0.0940432	0.537	0.61	0.0191987	0.170456	-0.214758	0.547	0.61	1	0.0180211	0.297425	high	TRUE
BTBD11	0.015931	0.0830981	0.217	0.259	1	4.00418e-06	0.160793	0.377	0.259	0.104969	0.0180512	0.295275	high	TRUE
GPC1	0.567153	-0.0450414	0.085	0.117	1	1.65616e-07	-0.142676	0.023	0.117	0.00434162	0.0185458	0.296775	high	TRUE
RAD23B	0.575363	-0.185944	0.413	0.538	1	2.32296e-05	-0.369633	0.388	0.538	0.608964	0.0191108	0.29395	high	TRUE
PTPN3	0.805712	-0.20107	0.212	0.295	1	2.11633e-05	-0.33254	0.149	0.295	0.554797	0.0192207	0.294975	high	TRUE
ZNF117	5.95176e-06	-0.18125	0.014	0.114	0.156025	0.00101743	-0.146365	0.033	0.114	1	0.0196854	0.293425	high	TRUE
MAT2A	0.00708293	0.0171236	0.194	0.189	1	6.13776e-07	0.151014	0.214	0.189	0.0160901	0.0201124	0.29095	high	TRUE
NFIA	2.44678e-10	-0.0672508	0.809	0.881	6.41423e-06	7.52444e-07	-0.11692	0.849	0.881	0.0197253	0.0205142	0.282925	high	TRUE
AL080317.2	0.370027	-0.0764839	0.076	0.12	1	2.42217e-06	-0.155809	0.021	0.12	0.0634972	0.0206981	0.29085	high	FALSE
RPL28	0.0708511	-0.110929	0.083	0.156	1	3.60795e-06	-0.168891	0.044	0.156	0.0945825	0.0212244	0.289175	high	TRUE
CBFA2T2	6.42012e-07	-0.091592	0.587	0.676	0.0168303	0.961749	-0.274268	0.574	0.676	1	0.0212406	0.28675	high	TRUE
OBSL1	0.000792677	-0.152309	0.094	0.199	1	4.26077e-06	-0.172109	0.078	0.199	0.111696	0.0212532	0.286975	high	TRUE
OSBP2	0.438115	-0.0586027	0.133	0.164	1	9.73087e-06	-0.23527	0.057	0.164	0.255095	0.0214519	0.2877	high	TRUE
PDE4DIP	4.62701e-09	0.154464	0.35	0.303	0.000121297	0.00168754	0.0523696	0.31	0.303	1	0.0216489	0.2847	high	TRUE
HECTD4	4.91005e-08	-0.081849	0.673	0.791	0.00128717	0.171278	-0.341098	0.665	0.791	1	0.0221708	0.283425	high	TRUE
AL512662.2	9.73467e-06	0.0427706	0.396	0.43	0.255194	2.90857e-08	0.148141	0.447	0.43	0.000762482	0.022467	0.279975	high	FALSE
MEG8	0	0.113903	0.981	0.986	1.28e-14	1.8e-14	0.0888718	0.981	0.986	4.73769e-10	0.0225326	0.282625	high	FALSE
PRKG1	0.0178573	-0.340802	0.936	0.982	1	1.66704e-05	-0.25912	0.975	0.982	0.437013	0.022559	0.28295	high	TRUE
ZMIZ1	6.93303e-06	-0.115265	0.724	0.809	0.181749	0.00206203	-0.463733	0.685	0.809	1	0.0225619	0.2797	high	TRUE
MIR34AHG	1.02084e-09	0.161109	0.224	0.147	2.67613e-05	0.0477702	0.0266153	0.159	0.147	1	0.022879	0.28305	high	FALSE
ABI3BP	8.75711e-07	0.146137	0.488	0.539	0.0229568	0.000706723	0.161026	0.489	0.539	1	0.0231867	0.281925	high	TRUE
SPPL2B	0.292496	-0.0773926	0.09	0.143	1	1.43083e-06	-0.158357	0.04	0.143	0.0375092	0.0231986	0.283675	high	TRUE
CALD1	2.47269e-10	-0.11706	0.958	0.963	6.48216e-06	1.72249e-07	-0.0890658	0.952	0.963	0.0045155	0.0234719	0.28325	high	TRUE
VIM	3.36288e-07	0.162479	0.221	0.242	0.00881578	0.00308703	0.0546255	0.243	0.242	1	0.0238292	0.28165	high	TRUE
TFEB	0.0171809	-0.0924072	0.046	0.106	1	8.85576e-08	-0.159789	0.011	0.106	0.00232154	0.0239206	0.280125	high	TRUE
SCD5	0.695352	-0.163051	0.186	0.254	1	1.68842e-05	-0.324409	0.141	0.254	0.44262	0.0246546	0.278975	high	TRUE
ANP32A	0.462792	-0.0710087	0.124	0.167	1	1.19276e-06	-0.164482	0.069	0.167	0.0312683	0.0247417	0.2747	high	TRUE
RPS16	2.21523e-07	-0.162739	0.011	0.12	0.00580722	0.00151806	-0.100004	0.054	0.12	1	0.0249206	0.27155	high	TRUE
ASAP1	1.03708e-07	-0.150973	0.903	0.947	0.00271871	0.00259913	-0.172563	0.914	0.947	1	0.0255017	0.272575	high	TRUE
MEAK7	0.745357	-0.0708915	0.094	0.138	1	2.10682e-06	-0.173588	0.033	0.138	0.0552302	0.026419	0.27265	high	TRUE
NPIPB15	9.75973e-08	-0.168034	0.027	0.132	0.00255851	0.000880629	-0.114904	0.057	0.132	1	0.026811	0.270375	high	TRUE
C6	0.0144918	0.0197246	0.106	0.106	1	1.96584e-06	0.178297	0.153	0.106	0.0515346	0.0271619	0.271775	high	TRUE
TEAD1	1.03821e-06	-0.142623	0.832	0.875	0.0272167	3.72917e-07	-0.0635445	0.832	0.875	0.00977601	0.0272494	0.2689	high	TRUE
BACH1	2.93645e-05	-0.68816	0.705	0.882	0.769789	0.0222966	-0.173663	0.853	0.882	1	0.0273092	0.272275	high	TRUE
GSAP	0.0102115	0.0390565	0.134	0.151	1	1.83544e-08	0.17696	0.224	0.151	0.000481162	0.0275198	0.2672	high	TRUE
IFNGR1	0.00119818	-0.157514	0.058	0.146	1	2.876e-06	-0.181026	0.042	0.146	0.0753945	0.0276281	0.272325	high	TRUE
PIP4K2A	2.80479e-06	0.0623946	0.401	0.428	0.0735277	3.47576e-10	0.151643	0.491	0.428	9.1117e-06	0.0286797	0.26785	high	TRUE
RCAN1	2.89366e-07	0.170798	0.299	0.242	0.00758573	0.000684194	0.155782	0.268	0.242	1	0.0287404	0.265475	high	TRUE
PALM2-AKAP2	4.15737e-09	-0.126597	0.82	0.895	0.000108986	3.9719e-08	-0.105876	0.847	0.895	0.00104123	0.0288329	0.2677	high	TRUE
KDM2A	5.80163e-06	-0.165442	0.714	0.815	0.15209	0.875742	-0.321925	0.721	0.815	1	0.0289516	0.267475	high	TRUE
SAMD5	0.134119	-0.647837	0.726	0.829	1	3.27741e-05	-0.830478	0.696	0.829	0.859174	0.0295478	0.261325	high	TRUE
PNRC2	0.00536111	-0.121174	0.065	0.151	1	2.06441e-08	-0.1777	0.034	0.151	0.000541184	0.0298878	0.26005	high	TRUE
SGPP1	0.0264295	-0.362918	0.163	0.329	1	2.23505e-05	-0.422218	0.13	0.329	0.585918	0.0300303	0.26425	high	TRUE
NEDD9	3.43718e-11	0.16433	0.519	0.542	9.01057e-07	7.326e-06	0.0664277	0.526	0.542	0.192051	0.0300724	0.268025	high	TRUE
KBTBD2	8.51218e-06	-0.275498	0.095	0.251	0.223147	0.0273564	-0.021539	0.245	0.251	1	0.0303055	0.26335	high	TRUE
ZNF638	6.92344e-08	-0.129005	0.852	0.91	0.00181498	0.877038	-0.274432	0.843	0.91	1	0.0309081	0.2646	high	TRUE
PRLR	1.46629e-05	-0.257884	0.942	0.98	0.384387	3.33534e-10	-0.0634897	0.958	0.98	8.7436e-06	0.0314789	0.260675	high	TRUE
PALM	0.340061	-0.133074	0.401	0.493	1	1.36351e-05	-0.334717	0.35	0.493	0.357443	0.0320183	0.262775	high	TRUE
YWHAG	0.00445589	-0.203844	0.102	0.242	1	5.72652e-06	-0.228236	0.098	0.242	0.150121	0.0321893	0.2608	high	TRUE
PALLD	1.55831e-10	0.131056	0.85	0.913	4.08511e-06	4.95955e-08	0.118089	0.851	0.913	0.00130015	0.0322339	0.2595	high	TRUE
TOR1AIP2	1.60675e-06	-0.191217	0.011	0.106	0.0421209	0.64863	-0.0772254	0.071	0.106	1	0.0328223	0.256925	high	TRUE
PURB	7.44629e-08	-0.192698	0.027	0.15	0.00195204	0.514717	-0.0787064	0.096	0.15	1	0.0333327	0.256975	high	TRUE
GDF6	0.438154	-0.111501	0.125	0.19	1	3.58873e-06	-0.217017	0.075	0.19	0.0940785	0.0336122	0.253525	high	TRUE
IQSEC3	3.7898e-09	0.193851	0.141	0.066	9.93495e-05	0.000566584	0.0793404	0.113	0.066	1	0.0337171	0.25645	high	TRUE
FAP	1.18374e-09	0.0102049	0.525	0.567	3.10317e-05	3.5716e-12	0.195287	0.535	0.567	9.36316e-08	0.0338627	0.25845	high	TRUE
ARNTL	0.562453	-0.0677781	0.088	0.126	1	5.57216e-09	-0.196454	0.021	0.126	0.000146074	0.0341941	0.2583	high	TRUE
LINC01807	1.46855e-05	-0.357417	0.065	0.18	0.38498	0.614919	-0.170109	0.141	0.18	1	0.0342838	0.258375	high	FALSE
RALBP1	5.23049e-06	-0.24265	0.083	0.208	0.137117	0.448256	-0.110425	0.159	0.208	1	0.0344908	0.252675	high	TRUE
BMP2	2.07281e-06	-0.199261	0.023	0.108	0.0543388	0.285996	-0.0828099	0.057	0.108	1	0.0345756	0.255725	high	TRUE
MAN1A1	1.18094e-05	-0.199049	0.747	0.844	0.309583	0.00146467	-0.649492	0.717	0.844	1	0.0348862	0.25045	high	TRUE
MICAL2	1.69169e-05	0.103081	0.254	0.195	0.443476	2.17807e-06	0.188469	0.264	0.195	0.0570982	0.0361343	0.250725	high	TRUE
TMEM135	1.07631e-06	-0.109775	0.567	0.677	0.0282155	0.323558	-0.441164	0.539	0.677	1	0.0363747	0.2457	high	TRUE
CAVIN1	3.51186e-06	-0.222469	0.102	0.23	0.0920635	0.00710286	-0.154648	0.136	0.23	1	0.0369042	0.247775	high	TRUE
SLC16A7	0.0221288	-0.449688	0.261	0.421	1	2.46515e-05	-0.521782	0.226	0.421	0.646239	0.0370094	0.2473	high	TRUE
ZNF438	0.000184689	0.0488935	0.322	0.33	1	1.9742e-08	0.208265	0.405	0.33	0.000517536	0.0374118	0.24555	high	TRUE
FAM118A	4e-16	0.206928	0.235	0.134	1.30733e-11	0.000196324	0.0836781	0.189	0.134	1	0.0381209	0.246125	high	TRUE
WNT9A	0.0068489	0.0602655	0.233	0.284	1	6.46772e-07	0.209563	0.333	0.284	0.0169551	0.0382119	0.249725	high	TRUE
HTRA3	0.00535676	0.0653811	0.097	0.104	1	1.3781e-06	0.210091	0.153	0.104	0.036127	0.0385584	0.244375	high	TRUE
CDYL2	0.200948	-0.232694	0.219	0.357	1	1.13083e-05	-0.321932	0.161	0.357	0.296446	0.0386186	0.2432	high	TRUE
ASAP2	0.0015364	0.0285575	0.337	0.349	1	1.58595e-08	0.215528	0.451	0.349	0.000415756	0.0391352	0.244475	high	TRUE
CEP85L	5.3141e-08	0.149198	0.495	0.507	0.00139309	4.55539e-07	0.125486	0.554	0.507	0.011942	0.040033	0.242425	high	TRUE
LRP5	0.0818991	-0.121878	0.118	0.188	1	1.11626e-08	-0.214338	0.075	0.188	0.000292627	0.0420525	0.2423	high	TRUE
NOL4L	0.713886	-0.131058	0.193	0.25	1	4.42304e-06	-0.256643	0.122	0.25	0.11595	0.0420865	0.238175	high	TRUE
SERINC5	9.94112e-05	-0.119142	0.463	0.527	1	2.10651e-05	-0.551774	0.272	0.527	0.552222	0.042124	0.239925	high	TRUE
COL3A1	1.27545e-08	-0.132485	0.781	0.837	0.000334359	0.316784	-0.410316	0.734	0.837	1	0.0425415	0.23665	high	TRUE
MYO10	9.87592e-09	-0.130492	0.74	0.794	0.000258897	0.498518	-0.421844	0.707	0.794	1	0.0426277	0.24085	high	TRUE
MFGE8	9.76869e-05	0.00776004	0.424	0.438	1	2.0167e-12	0.228185	0.505	0.438	5.28699e-08	0.0426642	0.23815	high	TRUE
FSTL3	0.873072	-0.0945472	0.166	0.231	1	1.10479e-07	-0.219847	0.084	0.231	0.0028962	0.042951	0.2372	high	TRUE
SBF2	0.00171319	-0.304436	0.857	0.949	1	1.27232e-07	-0.161876	0.918	0.949	0.00333538	0.043132	0.238675	high	TRUE
ANKRD50	2.05369e-05	-0.491237	0.267	0.48	0.538376	0.000346597	-0.378909	0.283	0.48	1	0.0448411	0.235825	high	TRUE
PGAP1	0.236828	-0.116681	0.092	0.182	1	1.76312e-06	-0.222934	0.076	0.182	0.0462202	0.0449261	0.2399	high	TRUE
APBB2	7.33163e-08	-0.230166	0.864	0.917	0.00192199	3.046e-13	-0.00852726	0.893	0.917	7.98562e-09	0.0449716	0.234225	high	TRUE
PODN	0.738221	-0.198335	0.41	0.525	1	1.18891e-05	-0.372882	0.342	0.525	0.311674	0.0460674	0.235375	high	TRUE
MAST4	0.0725786	-0.239312	0.057	0.145	1	1.10621e-05	-0.352271	0.063	0.145	0.289994	0.0460739	0.23265	high	TRUE
NBEA	5.3639e-07	0.233118	0.224	0.153	0.0140615	0.0388588	0.0539591	0.164	0.153	1	0.0460872	0.23305	high	TRUE
TTN	1.99137e-05	0.114127	0.115	0.079	0.522037	7.00878e-08	0.213343	0.14	0.079	0.00183735	0.0462131	0.233425	high	TRUE
GNAS	0.848502	-0.0869916	0.154	0.221	1	1.35473e-06	-0.230011	0.101	0.221	0.0355143	0.0462854	0.231625	high	TRUE
HLA-E	3.69728e-08	-0.232874	0.025	0.156	0.000969243	0.728002	-0.0680013	0.126	0.156	1	0.0465546	0.235575	high	TRUE
MAP2K2	0.873096	-0.0815842	0.239	0.283	1	1.59406e-06	-0.233014	0.138	0.283	0.0417884	0.0471549	0.236425	high	TRUE
FAM106A	2.06002e-05	-0.515675	0.401	0.619	0.540034	0.0102758	-0.363328	0.467	0.619	1	0.0474606	0.2293	high	FALSE
CD63	2.3352e-09	-0.229111	0.011	0.154	6.12173e-05	0.00863083	-0.13792	0.059	0.154	1	0.048105	0.22985	high	TRUE
AC020916.1	3.44785e-09	0.240358	0.436	0.447	9.03853e-05	0.000631894	0.0455667	0.449	0.447	1	0.0483531	0.2307	high	FALSE
ITGAV	1.66765e-08	0.199182	0.26	0.189	0.000437174	1.13543e-05	0.14224	0.273	0.189	0.297652	0.0483791	0.229625	high	TRUE
FTH1	1.97733e-06	-0.242708	0.065	0.21	0.0518357	0.38176	-0.0445646	0.147	0.21	1	0.0485738	0.2317	high	TRUE
AKAP13	0	0.129916	0.894	0.932	0	0	0.169487	0.916	0.932	0	0.0488133	0.226625	high	TRUE
SLC4A7	0.566002	-0.0730991	0.138	0.199	1	1.07412e-06	-0.239069	0.078	0.199	0.0281581	0.0490185	0.227475	high	TRUE
FARP1	8.75918e-07	-0.141123	0.613	0.672	0.0229622	0.295939	-0.462432	0.597	0.672	1	0.0493904	0.227225	high	TRUE
MYL12B	1.08938e-07	-0.233147	0.028	0.17	0.0028558	0.00526779	-0.153802	0.075	0.17	1	0.0503614	0.225275	high	TRUE
DTNB	0.501255	-0.0973755	0.055	0.103	1	1.8319e-08	-0.240041	0.008	0.103	0.000480233	0.0504258	0.222425	high	TRUE
PTH2R	8.80076e-09	0.251671	0.217	0.127	0.000230712	0.0431632	0.0197127	0.172	0.127	1	0.0514125	0.2235	high	TRUE
SOCS6	2.38795e-07	-0.246963	0.041	0.183	0.00626	0.629719	-0.076296	0.122	0.183	1	0.0520992	0.223275	high	TRUE
HLA-B	7.41511e-06	-0.315336	0.14	0.298	0.194387	0.00012132	-0.284191	0.153	0.298	1	0.0527245	0.222175	high	TRUE
EXT1	1.03074e-07	-0.154269	0.843	0.88	0.00270207	0.989143	-0.445109	0.832	0.88	1	0.0531953	0.2191	high	TRUE
NCOA3	4.2195e-12	0.185503	0.461	0.449	1.10615e-07	1.10884e-08	0.125081	0.474	0.449	0.000290681	0.0543314	0.219225	high	TRUE
ZNF263	6.12597e-07	-0.252057	0.101	0.252	0.0160592	0.192099	-0.111057	0.185	0.252	1	0.0556817	0.2196	high	TRUE
TCF21	0.934005	-0.188877	0.27	0.393	1	8.34568e-06	-0.35992	0.189	0.393	0.218782	0.0561163	0.219625	high	TRUE
TARID	0.0520405	-0.418416	0.53	0.632	1	2.82383e-05	-0.919642	0.38	0.632	0.740267	0.0565569	0.214275	high	FALSE
AC108519.1	1.16755e-06	0.170723	0.235	0.19	0.0306073	3.28472e-07	0.170484	0.277	0.19	0.00861088	0.058238	0.21265	high	FALSE
AGPAT4	2.4e-15	0.271565	0.53	0.528	6.29654e-11	0.000436382	0.00753035	0.501	0.528	1	0.0583432	0.21355	high	TRUE
SBSPON	2.05834e-05	0.0654139	0.246	0.199	0.539594	0	0.260855	0.312	0.199	8.48e-14	0.0598602	0.21115	high	TRUE
GSTA4	0.0676941	-0.118035	0.106	0.191	1	1.3884e-12	-0.26485	0.031	0.191	3.63993e-08	0.0611655	0.2068	high	TRUE
DDX5	1.32148e-05	-0.489223	0.481	0.666	0.346426	0.00739355	-0.133695	0.572	0.666	1	0.0624805	0.2072	high	TRUE
PTPRF	0.684266	-0.118938	0.246	0.3	1	9.14658e-07	-0.267981	0.138	0.3	0.0239778	0.0624989	0.211075	high	TRUE
CPPED1	0.178641	-0.144877	0.062	0.126	1	7.99516e-09	-0.26685	0.008	0.126	0.000209593	0.0634676	0.2072	high	TRUE
MRTFB	5.25193e-06	0.0923981	0.541	0.646	0.137679	1.13936e-10	0.241703	0.679	0.646	2.98683e-06	0.0636925	0.2017	high	TRUE
MPP5	0.0354041	-0.178637	0.06	0.175	1	2.89256e-07	-0.262854	0.029	0.175	0.00758285	0.0637254	0.205875	high	TRUE
ZNF331	0.000656184	0.0147084	0.569	0.614	1	5.08874e-08	0.285754	0.621	0.614	0.00133401	0.0642428	0.2022	high	TRUE
ATAD1	2.09234e-06	-0.278458	0.097	0.277	0.0548508	0.904314	-0.112237	0.195	0.277	1	0.0644325	0.2071	high	TRUE
LINC02109	0.12559	-0.738473	0.714	0.876	1	3.98048e-10	-0.139918	0.876	0.876	1.04348e-05	0.0646369	0.20555	high	FALSE
PDZRN3	4.23367e-07	-0.205148	0.823	0.867	0.0110986	0.752777	-0.369176	0.788	0.867	1	0.0650634	0.204375	high	TRUE
MVB12B	0.297832	-0.0180947	0.12	0.151	1	4.7382e-12	-0.289226	0.019	0.151	1.24213e-07	0.0658087	0.1994	high	TRUE
HDAC2	2.84366e-05	-0.20179	0.041	0.152	0.745464	1.21256e-09	-0.254399	0.015	0.152	3.17873e-05	0.0662664	0.20125	high	TRUE
LAPTM4A	1.58144e-10	-0.280621	0.011	0.176	4.14575e-06	0.198621	-0.102499	0.113	0.176	1	0.066842	0.202275	high	TRUE
NUP50-DT	4.23347e-05	0.0934858	0.182	0.159	1	9.92e-14	0.283572	0.275	0.159	2.60071e-09	0.0675693	0.200175	high	FALSE
COL15A1	3.66207e-07	-0.156135	0.761	0.768	0.00960012	5.65846e-05	-0.651247	0.576	0.768	1	0.0680097	0.20185	high	TRUE
SPON2	0	0.285582	0.304	0.178	1.69e-14	0.000173633	0.0979559	0.22	0.178	1	0.0686722	0.19785	high	TRUE
LDB1	0.307959	-0.153703	0.226	0.309	1	5.91527e-07	-0.278024	0.159	0.309	0.0155069	0.0687504	0.200375	high	TRUE
CD55	5.19448e-06	-0.218192	0.037	0.145	0.136173	4.16189e-06	-0.222915	0.019	0.145	0.109104	0.0687949	0.198175	high	TRUE
CD44	1.69693e-06	0.115706	0.297	0.269	0.044485	2.72178e-08	0.225353	0.319	0.269	0.000713515	0.0692642	0.19785	high	TRUE
LINC01416	6.98457e-06	-0.386831	0.092	0.267	0.183101	0.993627	-0.169217	0.168	0.267	1	0.0696458	0.197525	high	FALSE
FRMD3	1.2e-15	0.250267	0.629	0.581	3.2017e-11	3.29628e-07	0.0795567	0.621	0.581	0.00864121	0.0705077	0.195425	high	TRUE
DPYD	0.0194179	-0.166638	0.057	0.138	1	7.30617e-10	-0.280276	0.019	0.138	1.91531e-05	0.070539	0.19205	high	TRUE
SERPING1	1.38684e-06	-0.286761	0.124	0.284	0.036356	0.688311	-0.122603	0.201	0.284	1	0.0706364	0.200525	high	TRUE
PDE1C	0.000802951	0.0706139	0.216	0.2	1	1.74403e-06	0.299741	0.254	0.2	0.0457198	0.0730962	0.193375	high	TRUE
AC119673.2	7.9628e-10	-0.299381	0.014	0.146	2.08745e-05	0.217289	-0.0768653	0.103	0.146	1	0.0733151	0.192975	high	FALSE
EGLN3	2.39386e-06	0.0932683	0.216	0.18	0.0627552	5.59148e-07	0.252785	0.214	0.18	0.0146581	0.0739005	0.191	high	TRUE
ADAMTS3	0.00305445	0.0627054	0.134	0.12	1	8.40499e-07	0.306914	0.193	0.12	0.0220337	0.0757076	0.1921	high	TRUE
UBE2E2	0.000242705	0.21455	0.332	0.292	1	3.5482e-06	0.327386	0.44	0.292	0.093016	0.0763567	0.191825	high	TRUE
TTC28	7.1488e-08	-0.237088	0.898	0.965	0.00187406	0.179931	-0.364746	0.935	0.965	1	0.0766871	0.189175	high	TRUE
MARCKS	1.67075e-07	-0.291207	0.065	0.23	0.00437988	0.0221258	-0.188936	0.134	0.23	1	0.0769334	0.187275	high	TRUE
EBF1	2.902e-11	0.0576703	0.887	0.908	7.6076e-07	0	0.281708	0.924	0.908	7.6e-15	0.0781066	0.1883	high	TRUE
TPM4	1.63756e-11	0.223754	0.663	0.693	4.29288e-07	2.07569e-07	0.151696	0.694	0.693	0.00544141	0.0783619	0.1875	high	TRUE
IGF2	0.0633588	-0.0114116	0.299	0.32	1	6.38146e-09	-0.324545	0.157	0.32	0.00016729	0.0802124	0.184025	high	TRUE
ACBD6	0.00473849	-0.396975	0.307	0.594	1	9.48651e-06	-0.424277	0.373	0.594	0.248689	0.081395	0.18125	high	TRUE
SP1	2.17425e-06	-0.314007	0.131	0.308	0.0569979	0.0344304	-0.191325	0.208	0.308	1	0.0839858	0.181725	high	TRUE
ATF4	2.8981e-12	-0.329692	0.12	0.347	7.59759e-08	0.424107	-0.0499806	0.312	0.347	1	0.0849384	0.178225	high	TRUE
AC093515.1	1.51219e-10	0.307369	0.461	0.304	3.96421e-06	4.36984e-05	0.195983	0.417	0.304	1	0.0850069	0.179425	high	FALSE
NFIX	0.843294	-0.13379	0.327	0.415	1	2.31932e-06	-0.331631	0.254	0.415	0.0608011	0.0858203	0.182025	high	TRUE
PLEKHA1	0.00986586	-0.212335	0.145	0.287	1	1.74198e-07	-0.307477	0.119	0.287	0.00456661	0.0863285	0.178925	high	TRUE
YWHAB	3.166e-13	-0.324606	0.035	0.224	8.30084e-09	0.0481183	-0.1484	0.149	0.224	1	0.0895839	0.17255	high	TRUE
SLC23A2	0.016629	-0.0418677	0.157	0.2	1	7.61539e-11	-0.342914	0.036	0.2	1.99638e-06	0.0903812	0.1721	high	TRUE
ACTG1	3.17002e-09	-0.346803	0.088	0.288	8.31021e-05	0.0323647	-0.0313764	0.237	0.288	1	0.0914324	0.171625	high	TRUE
MLLT1	0.785556	-0.0971035	0.18	0.238	1	2.138e-13	-0.337543	0.036	0.238	5.6049e-09	0.0918508	0.169775	high	TRUE
ZNF83	0.14417	-0.217622	0.23	0.392	1	2.31404e-07	-0.320818	0.216	0.392	0.00606626	0.0932965	0.16925	high	TRUE
TSHZ1	0.317142	-0.24515	0.39	0.517	1	1.17361e-05	-0.5603	0.321	0.517	0.307662	0.0939261	0.16985	high	TRUE
AC004784.1	1.51034e-09	-0.312794	0.023	0.147	3.95935e-05	7.12484e-05	-0.280838	0.042	0.147	1	0.0948102	0.170625	high	FALSE
ATP1B3	0.00632808	-0.232946	0.11	0.216	1	2.79613e-08	-0.323593	0.084	0.216	0.000733005	0.0960097	0.1707	high	TRUE
ZNF521	0.000654801	-0.474349	0.166	0.311	1	1.08941e-05	-0.481039	0.134	0.311	0.285588	0.0961576	0.16995	high	TRUE
PSORS1C1	0.000577429	-0.236917	0.094	0.221	1	1.33182e-10	-0.32332	0.052	0.221	3.49136e-06	0.096222	0.1715	high	TRUE
SH3PXD2B	0	0.251239	0.7	0.652	0	3.4555e-12	0.171423	0.681	0.652	9.05862e-08	0.0983399	0.168975	high	TRUE
AL442636.1	0.977534	-0.171384	0.101	0.144	1	2.03864e-07	-0.339207	0.023	0.144	0.0053443	0.0985262	0.1691	high	FALSE
STRA6	0.833527	-0.128555	0.246	0.336	1	1.40345e-10	-0.347071	0.132	0.336	3.67915e-06	0.0988564	0.1632	high	TRUE
EIF4G2	0.0213827	-0.242613	0.256	0.404	1	7.13989e-08	-0.330349	0.208	0.404	0.00187172	0.100328	0.168175	high	TRUE
NCKAP5	0.232185	-0.305845	0.389	0.458	1	1.18288e-05	-0.569969	0.275	0.458	0.310092	0.100444	0.162525	high	TRUE
AC024084.1	1.029e-13	0.341998	0.175	0.08	2.69903e-09	5.34801e-05	0.190293	0.128	0.08	1	0.101556	0.165775	high	FALSE
LPAR1	3.28487e-05	0.0060935	0.689	0.705	0.861128	0	0.376684	0.75	0.705	8.964e-13	0.103609	0.160375	high	TRUE
PHF2	0.528715	-0.096165	0.293	0.342	1	2.9331e-12	-0.362676	0.132	0.342	7.68918e-08	0.103855	0.159775	high	TRUE
ANXA1	0.0136073	0.0172665	0.171	0.255	1	5.91141e-09	0.376984	0.231	0.255	0.000154968	0.10452	0.1617	high	TRUE
AC104162.2	2.9705e-06	-0.209832	0.039	0.159	0.0778717	2.37781e-08	-0.253109	0.025	0.159	0.000623342	0.104785	0.160175	high	FALSE
AC078845.1	4.26202e-07	0.326979	0.194	0.118	0.0111729	0.00120335	0.308968	0.184	0.118	1	0.105024	0.160375	high	FALSE
DDB1	0.0155866	-0.214394	0.115	0.237	1	8.7197e-12	-0.344788	0.046	0.237	2.28588e-07	0.105166	0.15965	high	TRUE
LIFR	0.00235382	0.037095	0.329	0.384	1	5e-16	0.377809	0.48	0.384	1.46066e-11	0.106465	0.16035	high	TRUE
MICAL3	0.00457387	-0.0344124	0.435	0.472	1	3.75499e-06	-0.439949	0.323	0.472	0.0984371	0.10657	0.158125	high	TRUE
PRKAR2B	0.00801653	0.031704	0.129	0.119	1	2.77127e-08	0.37962	0.189	0.119	0.000726488	0.106914	0.15715	high	TRUE
DAB2	2.03889e-07	-0.241769	0.028	0.137	0.00534496	1.97373e-06	-0.215851	0.023	0.137	0.0517413	0.107262	0.15775	high	TRUE
LYPLA1	7.54075e-06	-0.243858	0.06	0.196	0.197681	1.1778e-08	-0.27376	0.044	0.196	0.00030876	0.107845	0.1571	high	TRUE
MMP2	1.85134e-05	-0.400208	0.251	0.433	0.485328	8.36212e-06	-0.363104	0.266	0.433	0.219213	0.108256	0.1586	high	TRUE
LMCD1	6.34776e-10	0.195859	0.505	0.584	1.66407e-05	2.99327e-11	0.256201	0.629	0.584	7.84687e-07	0.109227	0.15535	high	TRUE
MINDY2	0.0773189	-0.105764	0.219	0.303	1	6.63863e-07	-0.372045	0.155	0.303	0.0174032	0.10931	0.155225	high	TRUE
DEPP1	7.7425e-10	-0.373034	0.058	0.202	2.0297e-05	0.692086	-0.113103	0.141	0.202	1	0.110446	0.154475	high	TRUE
KMT2C	0.40438	-0.341763	0.615	0.805	1	1.23188e-05	-0.609797	0.598	0.805	0.322938	0.110644	0.155325	high	TRUE
HLA-A	1.02697e-06	-0.348243	0.125	0.283	0.0269221	0.00534665	-0.261261	0.151	0.283	1	0.111568	0.154375	high	TRUE
DNMT3A	0.0208545	-0.0773016	0.475	0.56	1	2.42425e-06	-0.401948	0.361	0.56	0.0635517	0.112202	0.15555	high	TRUE
RAPGEF1	0.256749	-0.204632	0.184	0.263	1	3.05752e-07	-0.364771	0.113	0.263	0.0080153	0.114691	0.154725	high	TRUE
LINC02301	9.49464e-09	-0.316574	0.012	0.107	0.000248902	1.97926e-05	-0.280027	0.034	0.107	0.518864	0.115416	0.152325	high	FALSE
TMEM168	0.984695	-0.192412	0.246	0.394	1	7.91296e-08	-0.36991	0.197	0.394	0.00207438	0.116207	0.15305	high	TRUE
STT3B	0.137314	-0.0813546	0.178	0.271	1	1.34382e-10	-0.394148	0.082	0.271	3.52282e-06	0.118337	0.149325	high	TRUE
MIR646HG	0.779318	-0.156636	0.076	0.132	1	9.95872e-09	-0.389425	0.013	0.132	0.000261068	0.123015	0.143475	high	FALSE
SIAH1	2.0557e-08	-0.246657	0.019	0.144	0.000538901	9.21229e-09	-0.251879	0.015	0.144	0.0002415	0.124919	0.144875	high	TRUE
GPHN	2.24625e-10	0.349624	0.113	0.044	5.88854e-06	1.66601e-05	0.215573	0.113	0.044	0.436745	0.126166	0.14295	high	TRUE
FAM49B	0.0396639	-0.309017	0.205	0.381	1	2.50055e-06	-0.392914	0.207	0.381	0.065552	0.129556	0.141825	high	TRUE
BSG	2.33782e-11	-0.392985	0.115	0.32	6.1286e-07	0.00704624	-0.215351	0.208	0.32	1	0.131142	0.13875	high	TRUE
TIMP3	0	0.43228	0.825	0.844	0	4.46274e-05	0.00736271	0.776	0.844	1	0.131142	0.14085	high	TRUE
CADM1	0.00110008	0.17403	0.12	0.075	1	1.41678e-08	0.401268	0.172	0.075	0.000371409	0.131202	0.14235	high	TRUE
TFPI	4.56514e-06	0.127833	0.313	0.335	0.119675	6e-16	0.365577	0.457	0.335	1.62562e-11	0.134733	0.13565	high	TRUE
EEF1A1	3.66795e-07	-0.249172	0.064	0.176	0.00961553	2.51088e-08	-0.268676	0.034	0.176	0.000658226	0.136472	0.137325	high	TRUE
ATRNL1	0.000645127	0.114379	0.3	0.237	1	6.56271e-09	0.423215	0.348	0.237	0.000172041	0.136847	0.13555	high	TRUE
ANKS1B	0.00211508	-0.341412	0.076	0.191	1	2.6318e-06	-0.405758	0.052	0.191	0.0689926	0.138061	0.13315	high	TRUE
MME	3.80883e-07	0.286155	0.186	0.239	0.00998484	8.08901e-07	0.226498	0.298	0.239	0.0212053	0.138439	0.132225	high	TRUE
NPAS3	0.00195677	0.142031	0.193	0.193	1	8.36862e-10	0.422697	0.317	0.193	2.19383e-05	0.139515	0.13795	high	TRUE
TCF25	0.07138	-0.16639	0.625	0.68	1	2.58107e-07	-0.419691	0.491	0.68	0.00676627	0.140541	0.129825	high	TRUE
DCP2	2.1613e-07	-0.395853	0.104	0.32	0.00566585	0.00719236	-0.292816	0.166	0.32	1	0.142062	0.132	high	TRUE
C16orf74	0.344111	-0.0626293	0.216	0.236	1	0	-0.443146	0.023	0.236	4.627e-13	0.14225	0.1336	high	TRUE
TM9SF3	0.669192	-0.210287	0.399	0.527	1	8.94764e-07	-0.41464	0.346	0.527	0.0234562	0.142754	0.133775	high	TRUE
ANGPT1	0.0292899	-0.456392	0.428	0.547	1	8.2257e-06	-0.556852	0.375	0.547	0.215637	0.144302	0.127325	high	TRUE
ANKRD55	8.8e-15	0.452584	0.133	0.098	2.31761e-10	0.000122955	0.0882953	0.107	0.098	1	0.150139	0.1257	high	TRUE
AC010894.3	4.53144e-06	-0.554097	0.288	0.483	0.118792	0.0303856	-0.101081	0.457	0.483	1	0.150264	0.1274	high	FALSE
LINC01687	1.99616e-08	-0.453851	0.042	0.208	0.000523292	0.0402993	-0.0842853	0.185	0.208	1	0.150399	0.12545	high	FALSE
AKAP6	4.45907e-08	0.298441	0.281	0.259	0.00116895	1.71852e-08	0.237611	0.315	0.259	0.000450511	0.150806	0.12565	high	TRUE
SLAIN2	0.0976702	-0.136806	0.299	0.386	1	3.91535e-11	-0.444455	0.157	0.386	1.02641e-06	0.151065	0.12565	high	TRUE
AC009271.1	1.83183e-05	-0.845496	0.629	0.771	0.480215	0.00124095	-0.693468	0.641	0.771	1	0.151939	0.1232	high	FALSE
SERPINB9	0.536257	-0.229248	0.316	0.45	1	2.4457e-08	-0.429809	0.218	0.45	0.00064114	0.153875	0.123575	high	TRUE
PPARD	0.154526	-0.124849	0.212	0.297	1	9.13344e-11	-0.452323	0.094	0.297	2.39433e-06	0.154124	0.1231	high	TRUE
ETFA	0.31826	-0.138328	0.272	0.35	1	3.08608e-10	-0.450177	0.134	0.35	8.09015e-06	0.154484	0.12545	high	TRUE
VCAM1	0.386442	-0.245817	0.147	0.229	1	4.25535e-09	-0.43154	0.078	0.229	0.000111554	0.157057	0.1228	high	TRUE
TWIST1	0	-0.457743	0.042	0.242	9.53e-14	0.443433	-0.140156	0.187	0.242	1	0.159024	0.12065	high	TRUE
MCOLN2	1.5e-15	0.324975	0.26	0.17	3.94181e-11	1.49732e-09	0.21782	0.25	0.17	3.92522e-05	0.159322	0.121575	high	TRUE
GRK5	0.0942135	-0.222506	0.71	0.802	1	5.41477e-06	-0.580564	0.709	0.802	0.141948	0.161742	0.1177	high	TRUE
AL358232.2	0.0316646	-0.297819	0.178	0.27	1	7.48613e-07	-0.432355	0.107	0.27	0.0196249	0.164764	0.118925	high	FALSE
GAS7	2.28897e-09	-0.0809324	0.811	0.863	6.00054e-05	8.12533e-06	-0.634007	0.75	0.863	0.213005	0.166644	0.119675	high	TRUE
HRH2	0.0178365	-0.339656	0.164	0.307	1	1.20252e-07	-0.426129	0.128	0.307	0.0031524	0.167133	0.113825	high	TRUE
THBS1	4.6066e-05	0.117396	0.53	0.538	1	3.84651e-11	0.485157	0.621	0.538	1.00836e-06	0.17209	0.1156	high	TRUE
ERRFI1	8.36814e-06	0.2272	0.247	0.27	0.219371	5.72674e-11	0.398473	0.373	0.27	1.50127e-06	0.174703	0.1135	high	TRUE
LINC01004	0.705031	-0.222812	0.353	0.486	1	1.33525e-08	-0.46628	0.26	0.486	0.000350035	0.174847	0.112375	high	FALSE
UBAC2	0.0309441	-0.154712	0.394	0.512	1	1.58968e-06	-0.482916	0.291	0.512	0.0416734	0.175581	0.1131	high	TRUE
LINC00968	6.20014e-06	-0.609793	0.187	0.39	0.162537	0.0026703	-0.359789	0.25	0.39	1	0.180414	0.11405	high	FALSE
NR4A1	1.2335e-05	0.294349	0.272	0.183	0.323363	2.17068e-08	0.399172	0.321	0.183	0.000569043	0.184299	0.103525	high	TRUE
PLAGL1	8.46962e-06	-0.655538	0.929	0.978	0.222031	0.000348417	-0.495102	0.952	0.978	1	0.186033	0.105575	high	TRUE
NAA11	5.03802e-07	-0.428289	0.064	0.198	0.0132072	3.3797e-05	-0.407716	0.067	0.198	0.885988	0.186647	0.106	high	TRUE
XRRA1	2.64635e-08	-0.519644	0.24	0.482	0.000693741	0.0261651	-0.101918	0.421	0.482	1	0.190467	0.10585	high	TRUE
CANX	4.71115e-06	-0.33743	0.097	0.276	0.123503	1.09728e-06	-0.337426	0.075	0.276	0.0287651	0.193348	0.10295	high	TRUE
ELN	0.180904	-0.324134	0.436	0.555	1	3.02481e-08	-0.472672	0.358	0.555	0.000792954	0.194524	0.09835	high	TRUE
JUN	1.06791e-08	-0.545268	0.217	0.446	0.000279952	0.0824805	-0.0356992	0.405	0.446	1	0.196955	0.100075	high	TRUE
ST3GAL1	0.775513	-0.177372	0.196	0.292	1	3.95e-14	-0.513802	0.067	0.292	1.03567e-09	0.197535	0.101975	high	TRUE
PEG3	0.026059	-0.115532	0.385	0.493	1	2.5043e-12	-0.531463	0.254	0.493	6.56524e-08	0.199482	0.10025	high	TRUE
MKRN3	0.00142638	-0.385877	0.182	0.363	1	3.40709e-07	-0.469993	0.178	0.363	0.00893168	0.203755	0.098575	high	TRUE
LYN	0.246647	-0.219122	0.429	0.54	1	1.05739e-08	-0.514775	0.308	0.54	0.000277196	0.204525	0.096125	high	TRUE
LINC02055	4.14754e-06	-0.57612	0.076	0.154	0.108728	0.272003	-0.386075	0.122	0.154	1	0.206585	0.09445	high	FALSE
ARHGAP17	0.0165237	-0.316796	0.267	0.469	1	2.74994e-10	-0.497008	0.229	0.469	7.20897e-06	0.209299	0.0953	high	TRUE
APP	2.26e-14	0.370671	0.36	0.337	5.93945e-10	2.16406e-08	0.260749	0.4	0.337	0.000567308	0.21087	0.09365	high	TRUE
ARGLU1	0.218855	-0.24895	0.793	0.863	1	1.19552e-09	-0.519967	0.7	0.863	3.13406e-05	0.212716	0.09385	high	TRUE
CXCL14	0.0195984	-0.3297	0.163	0.303	1	1.0562e-12	-0.500261	0.107	0.303	2.76905e-08	0.213796	0.090525	high	TRUE
TRIM33	0.00908339	-0.323084	0.284	0.513	1	3.038e-13	-0.509533	0.216	0.513	7.96458e-09	0.218824	0.09215	high	TRUE
SMAD6	0.727993	-0.2278	0.389	0.488	1	1.65571e-09	-0.542126	0.291	0.488	4.34045e-05	0.223613	0.087675	high	TRUE
KDM7A	3.51127e-06	-0.344845	0.147	0.323	0.092048	1.58448e-06	-0.358572	0.163	0.323	0.0415371	0.223961	0.088475	high	TRUE
TENM3	4.09634e-07	0.599859	0.269	0.229	0.0107386	0.583208	0.00720877	0.176	0.229	1	0.225932	0.08845	high	TRUE
TTBK2	0.142789	-0.245892	0.267	0.425	1	3.459e-13	-0.543671	0.155	0.425	9.07035e-09	0.227757	0.086775	high	TRUE
LDB2	0.288419	-0.249713	0.62	0.774	1	2.56897e-06	-0.583422	0.62	0.774	0.0673456	0.229843	0.086825	high	TRUE
TLK1	1.33552e-06	-0.495292	0.083	0.283	0.0350108	9.98798e-05	-0.428187	0.126	0.283	1	0.229888	0.087	high	TRUE
EYA2	0.00142491	-0.0882975	0.415	0.58	1	2.72162e-07	-0.591501	0.327	0.58	0.00713472	0.232752	0.0833	high	TRUE
PDXDC1	0.321966	-0.312902	0.429	0.591	1	5.62245e-10	-0.536819	0.356	0.591	1.47393e-05	0.235453	0.08495	high	TRUE
ZNF423	0.902003	-0.191549	0.359	0.466	1	1.95653e-10	-0.571592	0.237	0.466	5.12903e-06	0.236744	0.083625	high	TRUE
LARP4B	0.0724675	-0.321968	0.465	0.632	1	1.18838e-10	-0.537788	0.356	0.632	3.11534e-06	0.237877	0.0829	high	TRUE
MTMR10	8.61477e-11	-0.549223	0.164	0.459	2.25836e-06	0.0133765	-0.300056	0.266	0.459	1	0.241477	0.079625	high	TRUE
KIRREL1	0.393628	-0.295373	0.617	0.737	1	4.30231e-07	-0.55232	0.568	0.737	0.0112785	0.242697	0.080175	high	TRUE
CACNA1C	0.65903	-0.371228	0.505	0.619	1	1.27334e-06	-0.54169	0.449	0.619	0.0333805	0.250694	0.07535	high	TRUE
PRICKLE2	5.90302e-06	0.0205486	0.594	0.613	0.154748	0	0.629182	0.696	0.613	0	0.251097	0.077825	high	TRUE
SSBP3	0.599559	-0.280006	0.657	0.726	1	6.30594e-07	-0.569449	0.57	0.726	0.016531	0.251483	0.075425	high	TRUE
HYMAI	0.100597	-0.35831	0.398	0.535	1	3.01576e-08	-0.557716	0.327	0.535	0.000790581	0.259335	0.07285	high	FALSE
ZNRF3	0.52833	-0.194345	0.277	0.341	1	0	-0.610869	0.105	0.341	5.165e-13	0.263434	0.07155	high	TRUE
SH3RF3	0.0190525	-0.298292	0.633	0.767	1	3.66544e-06	-0.686088	0.558	0.767	0.0960895	0.26522	0.072175	high	TRUE
SORBS1	5.72392e-06	0.235094	0.309	0.264	0.150053	2.8582e-12	0.51291	0.463	0.264	7.49281e-08	0.265629	0.06985	high	TRUE
AC015574.1	0.1716	-0.326447	0.088	0.191	1	5.43662e-11	-0.578327	0.042	0.191	1.42521e-06	0.267168	0.073125	high	FALSE
SLC40A1	0.223878	-0.397351	0.288	0.442	1	6.65081e-10	-0.56806	0.195	0.442	1.74351e-05	0.275638	0.0704	high	TRUE
MAN1C1	0.000917497	-0.331674	0.092	0.269	1	2e-16	-0.600427	0.027	0.269	6.6903e-12	0.284147	0.06575	high	TRUE
CELF2	0	0.367294	0.629	0.566	8.786e-13	3.03e-14	0.391699	0.652	0.566	7.94952e-10	0.290214	0.063225	high	TRUE
IGFBP5	5.18622e-07	-0.622935	0.207	0.409	0.0135957	0.165202	-0.308701	0.268	0.409	1	0.295265	0.060625	high	TRUE
ITM2B	1.832e-10	-0.399542	0.072	0.278	4.8026e-06	6.06356e-10	-0.365201	0.105	0.278	1.58956e-05	0.295402	0.060575	high	TRUE
COL14A1	0.589722	-0.356101	0.595	0.69	1	3.03872e-07	-0.608494	0.486	0.69	0.00796601	0.295646	0.063075	high	TRUE
SYNE2	4.13381e-06	-0.743036	0.606	0.816	0.108368	0.962143	-0.374812	0.734	0.816	1	0.299328	0.060675	high	TRUE
FAM110B	0.629398	-0.392408	0.249	0.379	1	2.20702e-08	-0.605582	0.153	0.379	0.00057857	0.30229	0.060375	high	TRUE
WSB1	0.0829247	-0.328708	0.827	0.939	1	3.593e-13	-0.632939	0.832	0.939	9.42087e-09	0.307163	0.06165	high	TRUE
STK32B	2.67598e-05	0.145745	0.401	0.375	0.701509	0	0.682456	0.518	0.375	2.2e-14	0.31074	0.058375	high	TRUE
RHOBTB3	0.326815	-0.312747	0.138	0.277	1	1.0106e-12	-0.645272	0.04	0.277	2.64936e-08	0.312471	0.05705	high	TRUE
ROBO2	0.226044	-0.16233	0.293	0.303	1	7.21841e-07	-0.715542	0.143	0.303	0.0189231	0.32964	0.052725	high	TRUE
APBB1IP	0	0.523444	0.194	0.041	0	1.50114e-09	0.268958	0.141	0.041	3.93525e-05	0.330636	0.054275	high	TRUE
ISM1	0.0796025	-0.367579	0.24	0.354	1	9.63299e-11	-0.65904	0.149	0.354	2.52529e-06	0.336312	0.05135	high	TRUE
TNKS2	1.199e-09	-0.410254	0.11	0.36	3.14318e-05	1.46188e-11	-0.42003	0.111	0.36	3.83233e-07	0.345368	0.050625	high	TRUE
NEAT1	0	0.461392	0.928	0.922	0	0	0.362273	0.862	0.922	6e-16	0.345761	0.04805	high	FALSE
MIR4713HG	0.0262925	0.0173959	0.261	0.245	1	0	0.783076	0.476	0.245	0	0.347293	0.049925	high	FALSE
NCAM2	0	0.52281	0.177	0.044	0	7.029e-13	0.295656	0.143	0.044	1.84271e-08	0.348694	0.050875	high	TRUE
DENND2A	0.0230771	-0.429157	0.297	0.455	1	1.36971e-09	-0.654172	0.241	0.455	3.59068e-05	0.349335	0.04935	high	TRUE
CSGALNACT1	0.299429	-0.40296	0.479	0.664	1	2.18843e-07	-0.678743	0.411	0.664	0.00573696	0.361106	0.0455	high	TRUE
PTPRD	0.875373	-0.314264	0.634	0.805	1	2.42063e-07	-0.717858	0.663	0.805	0.00634567	0.367143	0.043	high	TRUE
AC005909.2	0	0.815017	0.24	0.123	0	0.0633029	0.0327834	0.111	0.123	1	0.372708	0.043025	high	FALSE
ABCA10	2.8297e-12	-0.677742	0.154	0.354	7.41829e-08	0.000101769	-0.475214	0.21	0.354	1	0.381974	0.04255	high	TRUE
NRCAM	0.00408291	-0.677224	0.509	0.673	1	3.86948e-06	-0.731691	0.455	0.673	0.101438	0.387823	0.03965	high	TRUE
TMEM108	5.7406e-10	-0.695403	0.088	0.325	1.5049e-05	0.000130413	-0.458555	0.222	0.325	1	0.390982	0.03885	high	TRUE
ZNF385B	9.46612e-06	0.419851	0.184	0.129	0.248154	4.9585e-09	0.586483	0.233	0.129	0.000129987	0.393027	0.040175	high	TRUE
LRRTM4	3.00204e-07	-0.704256	0.019	0.107	0.00786985	0.113618	-0.449233	0.042	0.107	1	0.395193	0.0368	high	TRUE
PHACTR2	1.42916e-11	-0.757681	0.977	0.989	3.74656e-07	0.470603	-0.340081	0.977	0.989	1	0.404966	0.0364	high	TRUE
SPINK5	5.9926e-09	-0.435535	0.051	0.183	0.000157096	1.1763e-12	-0.465685	0.033	0.183	3.08372e-08	0.407402	0.035975	high	TRUE
PRICKLE1	0.739479	-0.280867	0.36	0.42	1	5.29721e-10	-0.792218	0.208	0.42	1.38866e-05	0.415264	0.033475	high	TRUE
PLEKHG1	0.112296	-0.522479	0.551	0.677	1	5.43606e-08	-0.704226	0.482	0.677	0.00142506	0.419662	0.034475	high	TRUE
CERS6	1.7e-14	0.342609	0.625	0.588	4.45997e-10	0	0.571856	0.704	0.588	0	0.425417	0.033925	high	TRUE
AP001605.1	0.000813547	-0.594912	0.283	0.489	1	9.60744e-07	-0.679397	0.279	0.489	0.0251859	0.425622	0.033575	high	FALSE
PTPRT	9.33358e-11	0.769332	0.647	0.456	2.4468e-06	0.000138346	0.398262	0.644	0.456	1	0.431686	0.031275	high	TRUE
NALCN	2.80034e-07	-0.69023	0.378	0.678	0.00734109	3.5257e-05	-0.570525	0.467	0.678	0.924263	0.434731	0.032475	high	TRUE
MITF	7.96e-14	0.461828	0.205	0.087	2.08761e-09	3.62358e-10	0.472433	0.184	0.087	9.49922e-06	0.436744	0.0323	high	TRUE
ARL17B	0	0.448906	0.415	0.272	0	0	0.485512	0.495	0.272	0	0.437651	0.03155	high	TRUE
LINC02163	9.23854e-06	0.518422	0.23	0.143	0.242188	1.05202e-06	0.577558	0.304	0.143	0.0275787	0.448766	0.031425	high	FALSE
ELL2	8.00329e-05	0.158236	0.405	0.462	1	0	0.883448	0.685	0.462	0	0.452397	0.030625	high	TRUE
ZBTB16	0	0.286562	0.836	0.736	6.2e-15	0	0.686231	0.883	0.736	0	0.476942	0.0275	high	TRUE
DOK6	1.23183e-05	-0.553939	0.163	0.327	0.322924	8.3677e-07	-0.616753	0.163	0.327	0.0219359	0.479192	0.0261	high	TRUE
AL078602.1	0	-0.795249	0.014	0.264	1.3e-15	0.003167	-0.504381	0.132	0.264	1	0.489919	0.025675	high	FALSE
TSHZ2	0.360546	-0.819187	0.38	0.514	1	6.29678e-06	-0.980982	0.34	0.514	0.16507	0.498077	0.025525	high	TRUE
PREX2	4.57365e-11	-0.793157	0.488	0.71	1.19898e-06	6.3233e-05	-0.543959	0.572	0.71	1	0.503601	0.025175	high	TRUE
AL110292.1	4.46397e-10	0.445026	0.216	0.183	1.17023e-05	5.404e-13	0.561318	0.306	0.183	1.41681e-08	0.506032	0.02315	high	FALSE
MYO1B	1.76945e-06	-0.780951	0.369	0.593	0.0463862	4.9126e-05	-0.598333	0.38	0.593	1	0.515707	0.023775	high	TRUE
RYBP	3.89813e-06	-0.510885	0.171	0.479	0.102189	1.81746e-09	-0.593159	0.189	0.479	4.76448e-05	0.538281	0.02105	high	TRUE
SLIT2	4.3559e-09	-0.844907	0.878	0.949	0.00011419	0.173448	-0.520445	0.866	0.949	1	0.538987	0.0197	high	TRUE
AL139383.1	0.0105264	-0.783287	0.435	0.629	1	3.69537e-07	-0.731658	0.346	0.629	0.00968742	0.544963	0.02185	high	FALSE
STK3	0.000169794	-0.645976	0.473	0.745	1	9.16927e-11	-0.809669	0.522	0.745	2.40372e-06	0.563348	0.019175	high	TRUE
FBN1	0	0.401598	0.77	0.769	1.16e-14	0	0.674398	0.818	0.769	0	0.570121	0.019325	high	TRUE
CFTR	1.39099e-09	-0.974554	0.039	0.152	3.64647e-05	0.00492454	-0.314075	0.166	0.152	1	0.571977	0.019	high	TRUE
IRS1	1.5981e-12	-0.939356	0.486	0.71	4.18968e-08	0.293194	-0.443011	0.62	0.71	1	0.589697	0.0173	high	TRUE
ARHGAP42	0.0028869	-0.672485	0.659	0.802	1	4.23669e-08	-0.828677	0.625	0.802	0.00111065	0.593937	0.016875	high	TRUE
NUFIP2	1.018e-13	-0.550425	0.171	0.473	2.67119e-09	0	-0.541151	0.187	0.473	7.136e-13	0.59531	0.01735	high	TRUE
CNTN4	7.94779e-10	0.935235	0.189	0.106	2.08351e-05	0.000226354	0.493458	0.174	0.106	1	0.606657	0.01615	high	TRUE
GNA14	0.411826	-0.512149	0.346	0.453	1	2.66654e-07	-0.926266	0.243	0.453	0.00699033	0.606716	0.01575	high	TRUE
ZEB1	1.53424e-10	0.536843	0.486	0.314	4.02202e-06	1.86475e-09	0.599227	0.52	0.314	4.88843e-05	0.640788	0.015575	high	TRUE
AFF3	0.0230113	-0.435292	0.337	0.492	1	0	-1.01828	0.187	0.492	2e-16	0.65502	0.013975	high	TRUE
KCNIP4	0.843742	-0.391891	0.415	0.499	1	1.46133e-09	-1.06131	0.241	0.499	3.83088e-05	0.674711	0.012575	high	TRUE
TFRC	2e-16	0.528187	0.663	0.679	6.6583e-12	0	0.648519	0.736	0.679	4.39e-14	0.681152	0.012625	high	TRUE
DOCK4	0.000413419	-0.582611	0.286	0.459	1	0	-1.03859	0.159	0.459	0	0.740858	0.009775	high	TRUE
SP3	1.65389e-10	-0.606841	0.311	0.583	4.33568e-06	4.818e-13	-0.613416	0.315	0.583	1.26319e-08	0.743635	0.010225	high	TRUE
AC013287.1	3.55145e-08	-0.801045	0.076	0.271	0.000931014	9.17966e-06	-0.69969	0.143	0.271	0.240645	0.824599	0.007425	high	FALSE
B2M	1.69574e-07	-0.587719	0.337	0.558	0.00444539	0	-0.714736	0.224	0.558	3.848e-13	0.825997	0.0066	high	TRUE
LARGE1	4.90059e-07	-0.80005	0.42	0.634	0.0128469	5.76002e-06	-0.681258	0.413	0.634	0.150999	0.87955	0.006325	high	TRUE
EPHA3	0.486142	-0.538545	0.539	0.691	1	0	-1.23885	0.34	0.691	0	0.902632	0.00635	high	TRUE
THSD4	0.716685	-0.640739	0.473	0.672	1	6.89e-14	-1.28941	0.346	0.672	1.80794e-09	1.00843	0.0042	high	TRUE
H19	1.89854e-07	-0.687657	0.645	0.817	0.00497703	0	-0.759492	0.547	0.817	1.5197e-12	1.02544	0.003875	high	FALSE
LINC02006	0.00367829	-0.827153	0.367	0.529	1	3.37949e-09	-1.19933	0.262	0.529	8.85933e-05	1.04825	0.003825	high	FALSE
NEBL	0.00341679	-0.860927	0.38	0.62	1	1.51549e-08	-1.20422	0.293	0.62	0.000397286	1.07954	0.003725	high	TRUE
UBA6-AS1	6.21209e-10	-0.73791	0.14	0.356	1.6285e-05	6.832e-13	-0.735782	0.145	0.356	1.79125e-08	1.08514	0.003125	high	FALSE
SH3D19	3.82912e-11	0.519428	0.514	0.387	1.0038e-06	0	1.08405	0.694	0.387	0	1.11097	0.0031	high	TRUE
PDLIM3	6e-16	0.786648	0.286	0.159	1.80235e-11	4.143e-13	0.735934	0.293	0.159	1.0863e-08	1.13993	0.003425	high	TRUE
C2orf83	0.00122707	-1.21078	0.343	0.54	1	2.6915e-07	-1.11507	0.314	0.54	0.00705577	1.23218	0.0029	high	TRUE
RYR2	0.000157496	-0.992767	0.38	0.604	1	0	-1.26443	0.285	0.604	1.344e-13	1.25724	0.0028	high	TRUE
ADAM12	0.48679	-0.676195	0.373	0.625	1	3.485e-13	-1.53963	0.21	0.625	9.13837e-09	1.27209	0.002475	high	TRUE
AC022784.1	0	-0.878608	0.027	0.312	0	2.7e-15	-0.776875	0.061	0.312	7.23105e-11	1.32021	0.00205	high	FALSE
EML6	1.38306e-07	-0.906501	0.231	0.394	0.0036257	6.81649e-07	-0.765134	0.228	0.394	0.0178694	1.32765	0.00235	high	TRUE
PCAT1	1.01699e-06	-0.797088	0.145	0.379	0.0266605	2.73508e-07	-0.906818	0.163	0.379	0.00717002	1.39235	0.0023	high	FALSE
AC011287.1	8.13499e-08	-0.8921	0.806	0.946	0.00213259	6.2193e-11	-0.95323	0.891	0.946	1.63039e-06	1.65769	0.001425	high	FALSE
LRFN5	0	-2.18442	0.175	0.542	0	0	-2.33257	0.057	0.542	0	9.17664	0	high	TRUE

## Sheet: Hofbauer
Gene name	p_val_comp1	avg_log2FC_comp1	pct.1_comp1	pct.2_comp1	p_val_adj_comp1	p_val_comp2	avg_log2FC_comp2	pct.1_comp2	pct.2_comp2	p_val_adj_comp2	score	p	convergence	coding
ABCA6	2.35278e-06	-0.556545	0.217	0.318	0.061678	0.256043	0.0981496	0.382	0.318	1	-0.217685	0.09765	low	TRUE
ABHD3	0.198629	-0.478452	0.385	0.547	1	1.81e-14	0.362513	0.618	0.547	4.76451e-10	-0.206203	0.101475	low	TRUE
ABR	2.63957e-10	0.0440204	0.783	0.793	6.91963e-06	0.0162664	-0.203582	0.714	0.793	1	-0.00905592	0.292375	low	TRUE
AC006001.2	0.519888	-0.203799	0.21	0.278	1	1.37099e-05	-0.291212	0.185	0.278	0.359406	0.0266395	0.380275	high	FALSE
AC007216.4	0.0289853	-0.125119	0.069	0.129	1	4.59535e-08	-0.202087	0.017	0.129	0.00120467	0.0379206	0.3445	high	FALSE
AC007262.2	0.00179445	-0.0529175	0.346	0.34	1	1.28994e-09	0.438365	0.449	0.34	3.38157e-05	-0.149727	0.136025	low	FALSE
AC007319.1	7.39183e-06	-1.40796	0.238	0.376	0.193777	0.000363499	-0.811338	0.281	0.376	1	0.68014	0.0146	high	FALSE
AC009120.2	1.05921e-05	0.086562	0.411	0.417	0.277672	5.31785e-08	0.200848	0.502	0.417	0.00139408	0.0428759	0.336925	high	FALSE
AC009961.1	5.4193e-06	-0.191462	0.034	0.121	0.142067	0.94356	-0.024831	0.101	0.121	1	0.0204685	0.407775	high	FALSE
AC021594.2	0.000144138	0.171878	0.246	0.243	1	6.13598e-07	-0.324143	0.133	0.243	0.0160855	-0.121423	0.156625	low	FALSE
AC078881.1	0.00557042	-0.266713	0.075	0.167	1	2.58132e-05	-0.244797	0.07	0.167	0.676693	0.00832902	0.43615	high	FALSE
AC083837.1	1.21267e-05	-0.451979	0.093	0.175	0.317902	0.0671847	-0.346478	0.107	0.175	1	0.0706908	0.2713	high	FALSE
AC093535.1	9.60414e-07	-0.18872	0.026	0.109	0.0251772	0.896383	-3.8499e-06	0.126	0.109	1	0.0299612	0.36855	high	FALSE
AC093817.2	0.000982271	0.322002	0.176	0.101	1	1.41755e-06	0.381224	0.212	0.101	0.0371611	0.137206	0.187275	high	FALSE
AC119673.2	4.47703e-11	-0.636858	0.078	0.262	1.17366e-06	0.286014	0.0248578	0.332	0.262	1	-0.257456	0.08015	low	FALSE
AC126177.3	6.94296e-06	-0.686708	0.416	0.604	0.18201	0.146146	-0.20307	0.567	0.604	1	0.180761	0.1477	high	FALSE
ACSL1	3.86575e-08	0.245106	0.471	0.509	0.00101341	9.6656e-12	0.603322	0.624	0.509	2.53384e-07	0.376873	0.059875	high	TRUE
ACSS1	0.167869	-0.188127	0.111	0.215	1	1.29993e-09	-0.265427	0.073	0.215	3.40777e-05	0.0653965	0.281	high	TRUE
ACTB	0.0348064	-0.419696	0.325	0.461	1	4.45e-14	-0.558825	0.283	0.461	1.16835e-09	0.274144	0.093725	high	TRUE
ACTG1	6.25308e-07	-0.235183	0.036	0.173	0.0163924	2.49242e-08	-0.211538	0.052	0.173	0.000653388	0.102634	0.227375	high	TRUE
ADAMTS12	7.8697e-09	-0.588842	0.002	0.171	0.000206304	9.66955e-07	-0.393792	0.077	0.171	0.0253487	0.484177	0.0374	high	TRUE
ADAMTS2	0	0.70429	0.471	0.32	0	0.00359222	-0.421267	0.28	0.32	1	-0.465131	0.03475	low	TRUE
ADAMTSL4-AS1	0.00890446	-0.211104	0.072	0.169	1	3.57417e-08	0.398132	0.278	0.169	0.000936968	-0.173486	0.118175	low	FALSE
AEBP2	5.84496e-08	-0.410037	0.104	0.296	0.00153226	0.609633	-0.0378683	0.256	0.296	1	0.122529	0.19775	high	TRUE
AFF1	0.318245	-0.459131	0.382	0.612	1	2.84977e-06	-0.568867	0.412	0.612	0.0747066	0.252522	0.10155	high	TRUE
AGFG1	0.000141278	-0.210668	0.6	0.688	1	1.70908e-09	0.266176	0.712	0.688	4.48035e-05	-0.100242	0.1747	low	TRUE
AIF1	0.704254	-0.0996579	0.163	0.227	1	1.16962e-08	-0.21617	0.101	0.227	0.000306616	0.041853	0.333325	high	TRUE
AL035446.2	0.626142	-0.713027	0.191	0.368	1	0	-1.04663	0.085	0.368	0	0.821406	0.00735	high	FALSE
AL136171.2	0.0175075	-0.120134	0.049	0.129	1	6.03904e-07	0.150561	0.204	0.129	0.0158313	-0.035423	0.248025	low	FALSE
AL356124.1	4.16604e-06	-0.7318	0.343	0.579	0.109213	0.30978	-0.00700462	0.534	0.579	1	0.229515	0.112025	high	FALSE
AL592183.1	0.0524084	-0.302863	0.145	0.278	1	3.7924e-12	-0.362969	0.109	0.278	9.94187e-08	0.124277	0.199275	high	TRUE
ALDH7A1	2.92042e-05	-0.251593	0.046	0.173	0.765588	0.0127192	-0.126259	0.112	0.173	1	0.00501538	0.4518	high	TRUE
ANKH	2.16667e-07	-0.0072492	0.449	0.459	0.00567992	0.373366	-0.0394281	0.464	0.459	1	0.000276911	0.4684	high	TRUE
ANKRD13A	1.18546e-08	-0.318306	0.101	0.294	0.000310768	0.834388	-0.0294148	0.239	0.294	1	0.0786092	0.2586	high	TRUE
ANKRD28	2.54333e-10	-0.300878	0.036	0.191	6.66733e-06	0.774794	-0.0154747	0.177	0.191	1	0.0704272	0.276875	high	TRUE
ANKS1A	0.10103	-0.402481	0.806	0.859	1	2.48973e-09	0.223167	0.863	0.859	6.52682e-05	-0.0995551	0.17615	low	TRUE
ANKUB1	0.00602114	-0.299849	0.096	0.225	1	1.93816e-06	0.200772	0.313	0.225	0.0508088	-0.0769104	0.200225	low	TRUE
ANTXR1	1.58e-14	-0.644292	0.015	0.159	4.15847e-10	0.0539853	-0.256022	0.158	0.159	1	0.299014	0.0813	high	TRUE
ANXA11	3.82754e-06	0.0409427	0.364	0.36	0.100339	0.216525	0.0132956	0.357	0.36	1	0.00125194	0.465175	high	TRUE
ANXA2	1.40868e-05	-0.213699	0.033	0.149	0.369285	0.0194547	-0.0941055	0.074	0.149	1	0.0135638	0.42705	high	TRUE
ANXA4	1.27078e-09	-0.738894	0.352	0.614	3.33134e-05	0.0208816	-0.231178	0.518	0.614	1	0.362114	0.0619	high	TRUE
AP000331.1	0.302552	-0.143008	0.064	0.119	1	1.93858e-05	0.204239	0.216	0.119	0.508199	-0.0133069	0.282975	low	FALSE
AP003086.1	0.0578793	-0.22036	0.116	0.237	1	7.14817e-07	0.197218	0.291	0.237	0.0187389	-0.0674831	0.209975	low	FALSE
AP2A2	2.34e-14	-0.018564	0.819	0.851	6.1567e-10	0.00121415	0.0697395	0.848	0.851	1	-0.00153239	0.31835	low	TRUE
APBB1IP	2.11592e-06	-0.679867	0.467	0.63	0.0554689	0.00531893	-0.343255	0.591	0.63	1	0.333832	0.06765	high	TRUE
APP	3.75624e-06	0.450354	0.227	0.145	0.0984698	0.235313	0.115099	0.201	0.145	1	0.117532	0.205925	high	TRUE
ARGLU1	0.931465	-0.292307	0.703	0.791	1	2.19713e-08	-0.360651	0.689	0.791	0.000575977	0.121749	0.198625	high	TRUE
ARHGAP24	1.00431e-05	-0.75211	0.546	0.696	0.263279	1.27176e-05	0.371137	0.746	0.696	0.333392	-0.302035	0.067125	low	TRUE
ARHGEF1	0.417687	-0.167208	0.308	0.4	1	1.44017e-06	-0.250694	0.264	0.4	0.0377539	0.058005	0.29905	high	TRUE
ARL17B	0.0428673	-0.0261882	0.254	0.272	1	0	0.558293	0.51	0.272	0	-0.209404	0.101125	low	TRUE
ARMC2	9.08688e-06	-0.00181781	0.437	0.461	0.238213	0.201355	-0.0118267	0.499	0.461	1	1.01932e-05	0.470775	high	TRUE
ARPC1B	0.485744	-0.165541	0.285	0.366	1	1.62693e-05	-0.247275	0.264	0.366	0.4265	0.0160787	0.414225	high	TRUE
ASTN1	6.19844e-06	-0.370218	0.051	0.131	0.162492	0.00917395	-0.243699	0.065	0.131	1	0.0738003	0.265025	high	TRUE
ATP13A3	4.18737e-10	0.127779	0.32	0.318	1.09772e-05	0.40801	-0.090639	0.269	0.318	1	-0.024747	0.263775	low	TRUE
ATP1B1	0.000177446	-0.052966	0.364	0.4	1	3.14905e-07	0.327036	0.441	0.4	0.00825524	-0.093648	0.1819	low	TRUE
ATP1B3	1.34961e-06	0.0719431	0.346	0.388	0.0353801	0.522199	-0.0107041	0.321	0.388	1	-0.00554684	0.305725	low	TRUE
ATP8A1	3.6951e-05	-0.291726	0.067	0.191	0.968671	0.633301	-0.0643632	0.172	0.191	1	0.000736749	0.47235	high	TRUE
ATXN7	0.952522	-0.303344	0.285	0.453	1	1.35305e-05	-0.313854	0.303	0.453	0.354702	0.0337265	0.3646	high	TRUE
B2M	0.0176471	-0.46226	0.347	0.531	1	6.72e-14	-0.545573	0.374	0.531	1.76286e-09	0.274759	0.09205	high	TRUE
B4GALT1	0.112574	-0.22167	0.442	0.515	1	5.35475e-11	0.484805	0.605	0.515	1.40375e-06	-0.230672	0.0919	low	TRUE
BACE2	4.4502e-08	-0.240278	0.007	0.119	0.00116662	1.43407e-05	-0.161455	0.041	0.119	0.375942	0.0652585	0.28255	high	TRUE
BCR	0.101328	-0.140485	0.06	0.155	1	5.0864e-06	-0.161193	0.052	0.155	0.13334	0.0171211	0.414525	high	TRUE
BICD1	0.000521334	-0.577396	0.493	0.66	1	1.09827e-06	-0.429369	0.521	0.66	0.0287911	0.21595	0.124775	high	TRUE
BMP2K	2.52509e-10	-0.990856	0.791	0.881	6.61952e-06	0.895756	-0.199084	0.889	0.881	1	0.547946	0.027975	high	TRUE
BNC2	0.28252	-0.461865	0.529	0.652	1	2.11653e-05	-0.416082	0.515	0.652	0.554849	0.0361334	0.3501	high	TRUE
BTBD7	0.923961	-0.217442	0.369	0.429	1	1.99555e-05	0.152013	0.48	0.429	0.523134	-0.0099773	0.2885	low	TRUE
BTG2	1.40703e-08	-0.587376	0.238	0.441	0.000368853	0.495593	-0.096269	0.438	0.441	1	0.231379	0.113375	high	TRUE
C1QA	0.854058	-0.29001	0.287	0.416	1	1.51034e-06	-0.350465	0.302	0.416	0.0395935	0.115824	0.211025	high	TRUE
C1QB	0.00103017	-0.424491	0.279	0.483	1	1.67992e-06	-0.306244	0.362	0.483	0.0440391	0.116252	0.208025	high	TRUE
C1QC	0.297334	-0.326405	0.232	0.38	1	3.51045e-10	-0.377941	0.237	0.38	9.20265e-06	0.135839	0.1843	high	TRUE
C2CD5	0.0102178	-0.511605	0.431	0.614	1	2.75891e-05	0.115812	0.622	0.614	0.723248	-0.00519896	0.3045	low	TRUE
C4BPB	0.391196	-0.285329	0.269	0.356	1	4.48597e-07	0.282422	0.46	0.356	0.01176	-0.12475	0.1533	low	TRUE
C5AR1	0.000108097	-0.436182	0.14	0.278	1	7.42e-13	0.520371	0.453	0.278	1.94519e-08	-0.327395	0.0601	low	TRUE
CABLES1	0	0.346553	0.659	0.616	0	0.144132	-0.0901512	0.613	0.616	1	-0.112392	0.16695	low	TRUE
CACNA2D3	4.17379e-08	-0.432064	0.1	0.276	0.00109416	0.0182884	-0.14402	0.193	0.276	1	0.144932	0.178775	high	TRUE
CADPS2	5.422e-13	-0.488258	0.013	0.173	1.42158e-08	0.888811	-0.000185743	0.167	0.173	1	0.160205	0.1593	high	TRUE
CALM1	4.65679e-07	-0.258087	0.116	0.268	0.0122078	9.95905e-10	-0.263476	0.087	0.268	2.61077e-05	0.136683	0.185075	high	TRUE
CAMK1D	2.06453e-05	-0.720084	0.548	0.69	0.541216	0.28022	-0.224732	0.66	0.69	1	0.071063	0.2658	high	TRUE
CANX	0.0838772	-0.288707	0.248	0.408	1	8.855e-13	-0.397235	0.21	0.408	2.3214e-08	0.142347	0.17865	high	TRUE
CARMIL1	0.0023079	-0.47312	0.251	0.402	1	2.16877e-07	0.23395	0.506	0.402	0.00568542	-0.112292	0.165275	low	TRUE
CASTOR2	0.0629815	-0.0467931	0.101	0.107	1	3.88747e-06	-0.148607	0.044	0.107	0.10191	0.0152791	0.42135	high	TRUE
CCDC125	5.07218e-07	-0.287409	0.101	0.239	0.0132967	0.00597671	-0.146557	0.177	0.239	1	0.0724055	0.2702	high	TRUE
CCDC91	4.84356e-06	-0.717367	0.622	0.746	0.126974	0.311923	-0.17097	0.758	0.746	1	0.229256	0.11375	high	TRUE
CCL3	0.0140922	0.035124	0.108	0.082	1	4.01015e-08	0.28812	0.194	0.082	0.00105126	0.0662516	0.283975	high	TRUE
CCNL1	0.0130725	-0.177961	0.542	0.6	1	4.10245e-06	0.150519	0.611	0.6	0.107546	-0.0312421	0.2523	low	TRUE
CCR1	0.524945	-0.180476	0.111	0.195	1	6.2983e-06	-0.208337	0.103	0.195	0.16511	0.025389	0.385875	high	TRUE
CCSAP	0.000389826	-0.178757	0.044	0.135	1	1.22269e-05	-0.178923	0.019	0.135	0.320528	0.0121567	0.42495	high	TRUE
CD14	0.0153332	-0.3995	0.256	0.406	1	1.04118e-07	-0.379476	0.264	0.406	0.00272944	0.148624	0.1731	high	TRUE
CD46	1.31298e-05	-0.289674	0.064	0.191	0.344197	4.40625e-06	-0.233124	0.084	0.191	0.11551	0.0743257	0.27005	high	TRUE
CD59	0.0040723	-0.310347	0.075	0.241	1	1e-15	-0.342019	0.065	0.241	2.75301e-11	0.113386	0.20885	high	TRUE
CD63	2.72024e-07	-0.283161	0.064	0.25	0.0071311	0	-0.349108	0.036	0.25	7.5e-15	0.207074	0.128	high	TRUE
CD83	0.950006	-0.168935	0.111	0.121	1	6.30879e-08	0.624983	0.267	0.121	0.00165385	-0.305348	0.067725	low	TRUE
CDK17	0.00703485	0.00811704	0.313	0.312	1	7.75751e-08	0.235122	0.441	0.312	0.00203363	0.0450548	0.32995	high	TRUE
CDK7	0.133244	-0.133086	0.072	0.139	1	1.96202e-06	-0.177249	0.046	0.139	0.0514344	0.0298045	0.366625	high	TRUE
CDS1	1.9025e-05	-0.328336	0.091	0.213	0.49874	0.692837	-0.0719795	0.201	0.213	1	0.0199262	0.40415	high	TRUE
CELF2	0.100608	-0.464307	0.772	0.823	1	3.53971e-05	0.108856	0.836	0.823	0.927934	-0.00106381	0.3187	low	TRUE
CERK	1.49681e-05	0.0574672	0.186	0.155	0.392389	0.246477	0.0149107	0.152	0.155	1	0.000989193	0.468	high	TRUE
CFL1	0.022224	-0.11346	0.052	0.115	1	1.87705e-07	-0.150928	0.03	0.115	0.00492068	0.0219565	0.3945	high	TRUE
CLHC1	0.675069	-0.103646	0.1	0.145	1	1.47786e-05	0.181509	0.245	0.145	0.387422	-0.0138661	0.2825	low	TRUE
CMIP	6.48323e-11	-0.0584709	0.835	0.855	1.69958e-06	1.1958e-05	-0.409819	0.817	0.855	0.313478	0.0658584	0.2794	high	TRUE
CMTM7	1.1552e-07	-0.0552686	0.576	0.642	0.00302836	0.0406081	0.0177539	0.615	0.642	1	-0.00382448	0.307175	low	TRUE
CNOT6L	2.40827e-06	-0.452107	0.181	0.449	0.0631328	0.0337834	-0.176497	0.344	0.449	1	0.147763	0.17165	high	TRUE
COLEC12	0.00145159	-0.259037	0.835	0.867	1	5.48885e-09	0.308977	0.885	0.867	0.00014389	-0.134077	0.146775	low	TRUE
CPM	0.000128282	-0.531612	0.282	0.437	1	9.3e-14	0.549031	0.559	0.437	2.43991e-09	-0.383018	0.0488	low	TRUE
CREB3L2	2.01641e-05	-0.382247	0.039	0.197	0.528601	8.74539e-09	-0.331647	0.066	0.197	0.00022926	0.150262	0.170675	high	TRUE
CREM	1.34473e-06	-0.119997	0.56	0.602	0.0352521	0.651945	-0.119643	0.591	0.602	1	0.0143941	0.41955	high	TRUE
CSF1R	0.00115045	-0.542111	0.749	0.879	1	1.61e-14	-0.538375	0.807	0.879	4.23067e-10	0.290772	0.08615	high	TRUE
CSGALNACT1	0.155749	-0.19648	0.631	0.672	1	3.11705e-07	0.456504	0.755	0.672	0.00817135	-0.204661	0.105275	low	TRUE
CTDSP1	2.1303e-05	-0.214042	0.034	0.155	0.558457	2.41863e-09	-0.220528	0.021	0.155	6.34043e-05	0.0574396	0.3	high	TRUE
CTSA	0.884679	-0.107207	0.113	0.187	1	5.468e-13	0.32253	0.291	0.187	1.43366e-08	-0.104801	0.17365	low	TRUE
CTSB	0.000195909	-0.316587	0.767	0.811	1	7.56e-14	0.418401	0.829	0.811	1.98415e-09	-0.216807	0.097375	low	TRUE
CTSC	5.33e-14	-1.17853	0.592	0.761	1.39958e-09	1.26228e-06	-0.588815	0.724	0.761	0.0330907	1.31022	0.001025	high	TRUE
CYBA	0.326129	-0.208581	0.264	0.39	1	6.19183e-06	-0.235905	0.259	0.39	0.162319	0.0328779	0.360675	high	TRUE
CYTH1	6.452e-13	-0.0540922	0.822	0.881	1.69148e-08	0.0401884	0.0121495	0.845	0.881	1	-0.00339928	0.30545	low	TRUE
D2HGDH	2.56836e-07	0.124316	0.323	0.256	0.00673297	0.135211	0.030205	0.27	0.256	1	0.014125	0.4248	high	TRUE
DCP2	0.087751	-0.367025	0.392	0.557	1	6.737e-13	-0.476722	0.294	0.557	1.76614e-08	0.204798	0.130275	high	TRUE
DCTN4	1.63363e-06	-0.647669	0.517	0.694	0.0428257	0.00073965	-0.306112	0.635	0.694	1	0.312678	0.079325	high	TRUE
DDB1	0.000315523	-0.207819	0.046	0.175	1	2.07e-13	-0.247494	0.022	0.175	5.4268e-09	0.058916	0.29745	high	TRUE
DENND3	1.7679e-05	-0.168623	0.719	0.763	0.463454	0.480475	-0.0886634	0.739	0.763	1	0.00675891	0.44755	high	TRUE
DGKD	1.97929e-08	0.0851777	0.45	0.443	0.000518871	0.096584	-0.154432	0.389	0.443	1	-0.0176792	0.2757	low	TRUE
DGKH	3.36303e-07	-0.577186	0.235	0.423	0.00881617	0.0245886	-0.205236	0.343	0.423	1	0.242825	0.1059	high	TRUE
DIP2B	3.58308e-10	-0.844756	0.783	0.863	9.39305e-06	0.860813	-0.112583	0.896	0.863	1	0.411975	0.04925	high	TRUE
DLEU1	1.5151e-12	-0.79862	0.214	0.511	3.97209e-08	0.00167116	0.100398	0.586	0.511	1	-0.399181	0.0426	low	FALSE
DNM2	3.08708e-07	-0.072417	0.744	0.744	0.00809277	0.480663	-0.14351	0.738	0.744	1	0.00970275	0.43635	high	TRUE
DOCK4	1.70971e-09	-0.117663	0.822	0.835	4.48201e-05	0.907423	-0.14433	0.828	0.835	1	0.0165412	0.4132	high	TRUE
DUSP1	0.00074866	-0.271409	0.124	0.268	1	4.618e-13	0.356133	0.457	0.268	1.21069e-08	-0.164798	0.12675	low	TRUE
DYSF	0.661827	-0.18415	0.134	0.217	1	1.59952e-05	-0.255593	0.107	0.217	0.419314	0.0176894	0.411875	high	TRUE
EEF1A1	0.0698608	-0.206541	0.103	0.225	1	0	-0.357449	0.038	0.225	6.88e-14	0.111016	0.207775	high	TRUE
EEF1G	0.459758	-0.104189	0.095	0.151	1	5.51728e-08	-0.17627	0.049	0.151	0.00144636	0.0289822	0.375325	high	TRUE
EEF2	0.055604	-0.0895288	0.059	0.117	1	3.79879e-09	-0.169322	0.009	0.117	9.95854e-05	0.0265513	0.3781	high	TRUE
EGFR	5.08374e-06	-0.477974	0.024	0.153	0.13327	0.00178032	-0.31518	0.041	0.153	1	0.132178	0.19145	high	TRUE
EHBP1L1	0.442246	-0.213385	0.56	0.6	1	1.10701e-05	-0.323207	0.507	0.6	0.290203	0.0388719	0.342975	high	TRUE
EID1	0.00162392	-0.101111	0.033	0.103	1	2.38382e-05	-0.102622	0.032	0.103	0.624919	0.00165021	0.462775	high	TRUE
EIF2AK1	0.319434	-0.11057	0.127	0.205	1	2.37784e-06	-0.179415	0.092	0.205	0.0623351	0.0278996	0.37245	high	TRUE
EIF4G2	0.558642	-0.198498	0.292	0.388	1	1.63989e-10	-0.322725	0.229	0.388	4.29897e-06	0.0926427	0.241775	high	TRUE
EMILIN2	9.58092e-05	-0.00541408	0.392	0.348	1	3.87134e-10	0.403016	0.458	0.348	1.01487e-05	-0.117322	0.1611	low	TRUE
EML4	1.44781e-07	-0.576084	0.312	0.519	0.00379544	2.36027e-06	-0.383745	0.355	0.519	0.0618745	0.450557	0.042325	high	TRUE
ENPP2	0	-1.07301	0.432	0.632	2.45e-14	6.69626e-05	-0.446926	0.613	0.632	1	0.708053	0.013175	high	TRUE
EPB41L3	3.80923e-11	0.00638732	0.76	0.819	9.98592e-07	0.685772	-0.0997943	0.796	0.819	1	-0.000616675	0.323575	low	TRUE
EPB41L4A	8.043e-13	-0.48315	0.013	0.175	2.10867e-08	0.858843	-0.0513028	0.156	0.175	1	0.16303	0.16215	high	TRUE
EPN1	0.341829	-0.179695	0.207	0.296	1	1.61536e-06	-0.227867	0.197	0.296	0.0423466	0.0495369	0.3221	high	TRUE
EPS8	8.04229e-06	-0.717217	0.626	0.809	0.210829	0.203739	0.0113832	0.817	0.809	1	-0.158132	0.133375	low	TRUE
ESRRG	5.9282e-06	-0.715872	0.179	0.394	0.155408	0.00969509	-0.346444	0.294	0.394	1	0.232562	0.112625	high	TRUE
ETS1	1.25782e-05	-0.361424	0.155	0.286	0.329738	0.00760081	-0.245674	0.179	0.286	1	0.0433585	0.331	high	TRUE
ETS2	0.0266634	-0.446641	0.295	0.445	1	1.2907e-05	0.185515	0.515	0.445	0.338357	-0.0293245	0.256775	low	TRUE
FAM106A	0.000334711	-0.352274	0.199	0.368	1	1.25324e-06	-0.291545	0.231	0.368	0.0328538	0.096824	0.233975	high	FALSE
FAM118A	3.21658e-10	0.141161	0.227	0.145	8.43228e-06	0.666111	-0.0351158	0.125	0.145	1	-0.0218054	0.268725	low	TRUE
FAM13A	4.16186e-10	-1.20784	0.179	0.473	1.09103e-05	1.06247e-08	-0.863651	0.348	0.473	0.000278528	1.86136	0.000125	high	TRUE
FAM49A	3.25497e-05	-0.179935	0.555	0.616	0.853291	0.0029287	0.0481293	0.665	0.616	1	-0.00184189	0.314725	low	TRUE
FAR2	0.241852	-0.224986	0.176	0.26	1	5.75447e-10	0.454844	0.39	0.26	1.50853e-05	-0.212543	0.10035	low	TRUE
FBXL7	2.56586e-05	-0.6326	0.191	0.37	0.67264	1.84485e-05	-0.710569	0.218	0.37	0.483626	0.168778	0.153875	high	TRUE
FCGR2A	3.11526e-06	-0.700694	0.418	0.592	0.0816665	0.261862	-0.241122	0.566	0.592	1	0.281291	0.088775	high	TRUE
FCHSD2	0.869455	-0.640372	0.92	0.924	1	4.36978e-06	0.0595934	0.946	0.924	0.114554	-0.0183921	0.276375	low	TRUE
FDFT1	7.55537e-07	-0.222003	0.052	0.169	0.0198064	0.287703	-0.0682274	0.128	0.169	1	0.0427165	0.337775	high	TRUE
FGD4	1.83543e-07	-0.536937	0.163	0.368	0.00481159	0.950249	-0.0337422	0.346	0.368	1	0.191793	0.135575	high	TRUE
FGFR1	0.0800566	-0.439768	0.418	0.563	1	1.83065e-07	-0.409842	0.474	0.563	0.00479905	0.174998	0.1503	high	TRUE
FKBP15	6.34443e-06	-0.496706	0.421	0.561	0.166319	0.683804	-0.130433	0.547	0.561	1	0.108129	0.2159	high	TRUE
FKBP5	0.0134792	-0.764919	0.511	0.575	1	0	1.13038	0.747	0.575	0	-1.00565	0.004875	low	TRUE
FMN1	0.652357	-0.551272	0.819	0.879	1	1.32653e-05	0.26071	0.867	0.879	0.347751	-0.0481158	0.235425	low	TRUE
FMNL3	0.0395298	-0.355444	0.349	0.455	1	6.88011e-08	-0.4264	0.332	0.455	0.00180362	0.169771	0.150875	high	TRUE
FNDC3A	2.96865e-05	-0.693856	0.186	0.419	0.778231	6.62e-14	-0.68177	0.216	0.419	1.73606e-09	0.507215	0.03335	high	TRUE
FOS	5.0359e-09	-0.496494	0.14	0.334	0.000132016	2.84168e-05	0.316325	0.49	0.334	0.744946	-0.286557	0.0715	low	TRUE
FOSL2	0.00957716	0.0115584	0.199	0.241	1	8.88597e-08	0.382346	0.295	0.241	0.00232946	0.106646	0.22215	high	TRUE
FOXO3	4.25068e-08	-0.06406	0.749	0.732	0.00111432	2.6658e-06	0.192056	0.818	0.732	0.0698839	-0.0504152	0.22895	low	TRUE
FOXP1	0.344783	-0.476134	0.669	0.757	1	1.53271e-07	0.311694	0.842	0.757	0.00401801	-0.166354	0.12525	low	TRUE
FOXP2	0.423222	-0.216904	0.108	0.099	1	5.99e-13	0.127035	0.194	0.099	1.57033e-08	-0.0359044	0.245875	low	TRUE
FRMD4B	1.66676e-05	-0.868912	0.883	0.918	0.436941	0.408108	-0.123919	0.926	0.918	1	0.119581	0.199725	high	TRUE
FSIP2-AS1	0.0305646	-0.23635	0.078	0.151	1	6.00994e-06	-0.321305	0.058	0.151	0.157551	0.0586982	0.295575	high	FALSE
FTH1	0.362776	-0.358355	0.323	0.433	1	9.27619e-09	0.310556	0.547	0.433	0.000243175	-0.152931	0.131275	low	TRUE
FYB1	4.59556e-06	-0.700223	0.71	0.841	0.120473	0.882682	-0.102317	0.815	0.841	1	0.216772	0.12235	high	TRUE
GAB1	0.0866796	-0.309576	0.243	0.358	1	1.36486e-06	0.373409	0.491	0.358	0.0357799	-0.185693	0.112625	low	TRUE
GABPB1-AS1	4.14149e-05	-0.272093	0.059	0.185	1	1.50214e-06	-0.222834	0.085	0.185	0.0393785	0.057785	0.301675	high	FALSE
GALNT11	0.234949	-0.252879	0.416	0.519	1	7.65168e-06	0.161692	0.572	0.519	0.200589	-0.0286916	0.256925	low	TRUE
GAS6	0.518567	-0.252785	0.517	0.664	1	6.6096e-07	-0.361577	0.545	0.664	0.0173271	0.11791	0.20405	high	TRUE
GDAP1	0.00238209	0.0199519	0.166	0.139	1	0	0.760413	0.387	0.139	0	0.332227	0.072725	high	TRUE
GFOD2	0.0349777	-0.163719	0.064	0.151	1	1.221e-13	-0.262825	0.017	0.151	3.20162e-09	0.0628484	0.28585	high	TRUE
GFPT1	1.87814e-09	-0.25967	0.013	0.125	4.92354e-05	0.812229	0.00293424	0.125	0.125	1	-0.0541335	0.22385	low	TRUE
GIMAP4	0.336172	-0.0821469	0.178	0.219	1	5.11378e-06	-0.193739	0.107	0.219	0.134058	0.0226501	0.394325	high	TRUE
GLRX	0.141664	-0.104458	0.041	0.115	1	2.24643e-08	-0.141857	0.021	0.115	0.0005889	0.019398	0.406	high	TRUE
GNA12	2.13766e-09	0.265439	0.31	0.264	5.60389e-05	0.434135	-0.0767589	0.243	0.264	1	-0.0717795	0.20485	low	TRUE
GNA13	0.167883	-0.322661	0.475	0.588	1	1.21614e-08	0.286532	0.622	0.588	0.000318811	-0.131971	0.147025	low	TRUE
GOLGA8A	3.66826e-07	-0.27305	0.126	0.304	0.00961635	2.83e-14	-0.327543	0.09	0.304	7.43742e-10	0.186554	0.14065	high	TRUE
GRAMD4	1.07996e-06	0.0468678	0.421	0.429	0.0283111	0.0062898	-0.196488	0.362	0.429	1	-0.0095325	0.29515	low	TRUE
GRK2	0.897986	-0.18932	0.392	0.503	1	2.99432e-05	-0.238638	0.379	0.503	0.78496	0.00438636	0.4537	high	TRUE
GRK5	3.56158e-08	0.163705	0.485	0.469	0.000933669	0.557917	0.0432249	0.464	0.469	1	0.0239176	0.3873	high	TRUE
GSE1	0.313816	-0.14122	0.152	0.245	1	2.38227e-07	-0.310158	0.085	0.245	0.00624513	0.082295	0.25805	high	TRUE
GTDC1	0.516352	-0.445836	0.571	0.652	1	1.21279e-05	0.215764	0.681	0.652	0.317934	-0.0377663	0.24405	low	TRUE
HCLS1	0.0364008	-0.172711	0.432	0.517	1	2.17004e-07	0.198977	0.555	0.517	0.00568875	-0.0616839	0.217575	low	TRUE
HDAC2	0.000827534	-0.185057	0.09	0.205	1	1.47041e-05	-0.198771	0.104	0.205	0.385467	0.0124027	0.4304	high	TRUE
HERPUD1	0.165469	-0.274798	0.235	0.344	1	3.51e-13	0.435648	0.477	0.344	9.20376e-09	-0.215585	0.09925	low	TRUE
HEXB	0.0477133	-0.0360696	0.237	0.25	1	2.58354e-09	-0.275794	0.077	0.25	6.77274e-05	0.0613542	0.2881	high	TRUE
HIF1A	2.25293e-05	-0.403697	0.675	0.69	0.590606	6.94274e-09	0.216678	0.761	0.69	0.000182004	-0.127126	0.15405	low	TRUE
HIF1A-AS3	0.652113	-0.135951	0.077	0.139	1	9.92783e-07	0.184118	0.22	0.139	0.0260258	-0.0497674	0.228925	low	FALSE
HIVEP1	2.07007e-05	0.098444	0.294	0.249	0.542669	0.0991623	0.0579488	0.289	0.249	1	0.00190046	0.46155	high	TRUE
HMGN3	1.05331e-05	-0.232008	0.109	0.239	0.276126	0.0817897	0.0347805	0.275	0.239	1	-0.0215823	0.268075	low	TRUE
HNRNPA2B1	1.86796e-05	-0.162628	0.752	0.777	0.489685	0.925691	-0.113988	0.733	0.777	1	0.00601109	0.44595	high	TRUE
HNRNPR	0.198885	-0.194742	0.269	0.37	1	4.11802e-07	-0.270629	0.227	0.37	0.0107954	0.0680739	0.279475	high	TRUE
HSP90B1	2.15845e-05	0.142184	0.365	0.322	0.565838	0.771413	-0.0540684	0.234	0.322	1	-0.00464389	0.311525	low	TRUE
HULC	4.45327e-08	-0.355829	0.005	0.117	0.00116742	0.119549	-0.162215	0.057	0.117	1	0.106076	0.2179	high	FALSE
IFNGR1	0.959896	-0.150399	0.228	0.324	1	2.27521e-05	0.184434	0.39	0.324	0.596446	-0.00899395	0.2904	low	TRUE
IGF1	3.15062e-06	-0.682798	0.388	0.581	0.0825935	0.0112041	-0.295533	0.536	0.581	1	0.279761	0.08905	high	TRUE
IL12RB2	1.9405e-05	-0.629425	0.615	0.765	0.508703	0.0702703	0.0151467	0.768	0.765	1	-0.0561765	0.2247	low	TRUE
IL7	2.51399e-06	-0.493343	0.113	0.209	0.0659042	0.00180126	-0.484403	0.163	0.209	1	0.218992	0.121375	high	TRUE
INPP4A	0	0.286331	0.635	0.624	1.31e-14	0.0389938	-0.215205	0.581	0.624	1	-0.111639	0.162925	low	TRUE
IQSEC1	8.6e-15	0.122846	0.545	0.505	2.27841e-10	2.14637e-08	-0.43885	0.395	0.505	0.00056267	-0.219274	0.09455	low	TRUE
IRS2	0.311327	-0.119939	0.178	0.189	1	2.01001e-07	0.313187	0.294	0.189	0.00526923	-0.103298	0.176125	low	TRUE
ITGA6	1.31655e-09	-0.221304	0.01	0.111	3.45134e-05	0.623267	-0.0346654	0.095	0.111	1	0.0412723	0.33895	high	TRUE
ITGB1	0.0366464	-0.227778	0.3	0.445	1	1.3228e-08	-0.333326	0.251	0.445	0.000346771	0.100499	0.226625	high	TRUE
ITM2B	0.0148644	-0.561149	0.538	0.704	1	3.41927e-07	-0.470743	0.49	0.704	0.00896363	0.242255	0.10715	high	TRUE
ITPR2	4.12664e-06	-0.777881	0.922	0.942	0.10818	0.000406288	-0.350326	0.94	0.942	1	0.314672	0.078825	high	TRUE
ITPRID2	0.211445	-0.183545	0.131	0.235	1	1.0319e-12	-0.312788	0.076	0.235	2.70519e-08	0.0866389	0.24775	high	TRUE
ITSN1	0.497591	-0.514356	0.902	0.915	1	2.89227e-05	0.0972668	0.942	0.915	0.758207	-0.00362978	0.314175	low	TRUE
JARID2	3.28946e-08	-0.0419905	0.708	0.678	0.000862332	0.535212	-0.167954	0.64	0.678	1	0.0062635	0.4446	high	TRUE
JDP2	0.017864	-0.128977	0.274	0.288	1	1.66585e-07	0.300328	0.37	0.288	0.00436703	-0.0991538	0.17515	low	TRUE
JMY	2.61741e-06	-0.168542	0.041	0.135	0.0686155	0.340155	0.0282172	0.148	0.135	1	-0.0253809	0.25565	low	TRUE
JUND	4.57974e-05	-0.215394	0.026	0.131	1	3.22948e-07	0.219482	0.262	0.131	0.00846607	-0.0782688	0.1995	low	TRUE
KANSL1	0.215434	-0.303944	0.765	0.867	1	2.83319e-05	0.101484	0.853	0.867	0.742722	-0.00313283	0.3156	low	TRUE
KCNG2	7.70678e-05	0.0713648	0.214	0.183	1	5.31269e-09	-0.256657	0.077	0.183	0.000139272	-0.0669946	0.2099	low	TRUE
KCNQ1OT1	5.8831e-12	-0.383213	0.041	0.189	1.54226e-07	0.163566	0.0276478	0.229	0.189	1	-0.113827	0.162625	low	FALSE
KCNQ3	3.64716e-10	-1.11436	0.052	0.179	9.56104e-06	0.000910446	-0.807675	0.101	0.179	1	0.950339	0.00385	high	TRUE
KIF1B	1.37043e-06	-0.0761583	0.594	0.658	0.0359258	1.50724e-11	0.308771	0.698	0.658	3.95123e-07	-0.113214	0.1668	low	TRUE
KIF2A	3e-16	-0.498364	0.069	0.356	9.7827e-12	1.08703e-06	-0.293986	0.161	0.356	0.0284965	0.327869	0.0724	high	TRUE
KLF2	0.298027	-0.0752776	0.085	0.137	1	6.4136e-06	0.155885	0.194	0.137	0.168133	-0.0185548	0.2728	low	TRUE
KLF6	0.0454739	-0.264651	0.191	0.298	1	9.62849e-09	0.321118	0.419	0.298	0.000252411	-0.14238	0.139725	low	TRUE
KLF7	0.0357286	-0.296111	0.468	0.529	1	3.66684e-07	0.204887	0.616	0.529	0.00961263	-0.0791971	0.1954	low	TRUE
KLHL5	4.48961e-06	-0.424138	0.08	0.26	0.117695	0.000443427	-0.230869	0.188	0.26	1	0.107675	0.217225	high	TRUE
KMT2C	0.00150492	-0.662322	0.594	0.748	1	1.99346e-05	-0.355796	0.681	0.748	0.522585	0.0390725	0.344125	high	TRUE
LAIR1	9.58141e-07	-0.436034	0.308	0.497	0.0251177	0.710986	-0.115107	0.46	0.497	1	0.143934	0.179825	high	TRUE
LENG8	2.10259e-07	0.060964	0.457	0.429	0.00551194	0.0295149	-0.152004	0.348	0.429	1	-0.0112703	0.29065	low	TRUE
LEPROT	0.0389264	-0.127001	0.029	0.109	1	2.99891e-06	-0.121988	0.039	0.109	0.0786164	0.0130866	0.429825	high	TRUE
LINC00472	0.644861	-0.124069	0.104	0.159	1	3.55876e-05	0.246098	0.262	0.159	0.932929	-0.00169424	0.316475	low	FALSE
LINC00539	9.24527e-10	-0.454789	0.091	0.268	2.42365e-05	1.3e-15	-0.449761	0.095	0.268	3.4088e-11	0.409321	0.052575	high	FALSE
LINC00671	4.02201e-06	0.0879044	0.284	0.231	0.105437	0.00237136	0.0645384	0.269	0.231	1	0.00567023	0.451025	high	FALSE
LINC01091	0.380274	0.274414	0.16	0.137	1	1.19105e-09	-0.256434	0.049	0.137	3.12233e-05	-0.106816	0.170575	low	FALSE
LINC01094	3.851e-13	-0.683019	0.14	0.396	1.00956e-08	0.131151	-0.143736	0.348	0.396	1	0.303073	0.080675	high	FALSE
LINC01128	1.71284e-05	0.0795174	0.111	0.087	0.44902	0.0709598	0.0351875	0.111	0.087	1	0.00161825	0.461325	high	FALSE
LINC01374	0.831161	-0.334601	0.613	0.586	1	3.86809e-07	0.50378	0.716	0.586	0.0101402	-0.280865	0.071025	low	FALSE
LINC01500	8.0403e-06	-0.917659	0.302	0.425	0.210776	0.000674612	-0.762092	0.289	0.425	1	0.37874	0.058325	high	FALSE
LINC02627	0.0853286	-0.156177	0.095	0.159	1	2.99383e-05	-0.200403	0.065	0.159	0.784834	0.00311052	0.45435	high	FALSE
LPAR6	3.01131e-08	-0.0642396	0.664	0.72	0.000789414	0.0665982	-0.0388281	0.703	0.72	1	0.00402446	0.457175	high	TRUE
LPCAT1	7.36e-14	0.239885	0.374	0.334	1.92957e-09	0.342029	-0.00863332	0.351	0.334	1	-0.0480818	0.232925	low	TRUE
LPCAT3	1.08785e-06	-0.296283	0.054	0.195	0.0285179	0.0673081	-0.122725	0.144	0.195	1	0.0748013	0.26375	high	TRUE
LRIG3	0.288042	-0.0767884	0.093	0.117	1	3.24087e-05	-0.171944	0.041	0.117	0.849593	0.00146886	0.466125	high	TRUE
LRRC2	0.897114	-0.0108333	0.103	0.115	1	1.4451e-12	0.455846	0.273	0.115	3.78849e-08	-0.146124	0.138225	low	TRUE
LUC7L2	2.5459e-06	-0.498851	0.307	0.513	0.0667408	2.20027e-07	-0.353716	0.378	0.513	0.00576801	0.350451	0.065525	high	TRUE
LYVE1	5.39862e-05	-0.423352	0.788	0.777	1	1.2e-15	0.352582	0.852	0.777	3.20538e-11	-0.192208	0.112275	low	TRUE
MAF	2.46639e-08	-0.15217	0.832	0.869	0.000646563	0.00505555	-0.0324474	0.875	0.869	1	0.0206799	0.402125	high	TRUE
MAGI1	1.04142e-07	-0.0560537	0.78	0.767	0.00273008	0.052521	0.0417702	0.73	0.767	1	-0.00519234	0.299225	low	TRUE
MAML2	1.51851e-06	-0.912773	0.744	0.869	0.0398079	0.0180348	0.0435013	0.87	0.869	1	-0.456333	0.036275	low	TRUE
MANBA	1.21811e-05	-0.202067	0.732	0.799	0.319329	0.239583	-0.0671536	0.768	0.799	1	0.0137093	0.42265	high	TRUE
MAP3K13	1.7e-15	-0.556503	0.041	0.252	4.70596e-11	0.288723	-0.0846909	0.221	0.252	1	0.210418	0.126825	high	TRUE
MARCH1	8.4165e-12	-0.926129	0.618	0.815	2.20639e-07	0.8067	-0.164989	0.773	0.815	1	0.487023	0.035825	high	TRUE
MARCH3	3.59354e-05	-0.25154	0.038	0.125	0.942046	8.75964e-06	-0.238965	0.035	0.125	0.229634	0.0303997	0.36575	high	TRUE
MARCH8	0.00885626	-0.0567214	0.256	0.26	1	9.34546e-07	0.207682	0.341	0.26	0.0244991	-0.0454688	0.232475	low	TRUE
MARCKS	0.0863378	-0.228822	0.158	0.294	1	3.31256e-06	-0.243016	0.177	0.294	0.0868387	0.0475	0.321825	high	TRUE
MB21D2	9.41447e-06	0.144494	0.139	0.093	0.2468	0.148284	0.0428137	0.134	0.093	1	0.00885145	0.433425	high	TRUE
MBD3	0.564338	-0.0737178	0.124	0.167	1	8.36159e-06	-0.169576	0.073	0.167	0.219199	0.0132947	0.42195	high	TRUE
MBNL1	2.857e-06	-0.74246	0.607	0.815	0.0748962	0.937228	-0.108828	0.803	0.815	1	0.291921	0.0862	high	TRUE
MBOAT1	0.690607	-0.236042	0.23	0.368	1	1.12395e-07	0.262987	0.427	0.368	0.00294644	-0.103911	0.173	low	TRUE
MCL1	0.000321651	-0.354128	0.191	0.344	1	1.24948e-07	0.299708	0.444	0.344	0.00327551	-0.144713	0.1392	low	TRUE
ME1	1.29947e-05	-0.86073	0.392	0.573	0.340657	0.0799865	-0.342016	0.521	0.573	1	0.175356	0.150825	high	TRUE
ME2	7.08719e-09	-0.735314	0.347	0.553	0.000185791	4.4735e-12	-0.574112	0.412	0.553	1.17274e-07	0.829175	0.006775	high	TRUE
MEIKIN	1.55471e-08	-0.770159	0.039	0.175	0.000407567	8.43521e-05	-0.590808	0.081	0.175	1	0.502942	0.03385	high	TRUE
MERTK	0.00566071	-0.283719	0.584	0.652	1	5.251e-13	0.463233	0.742	0.652	1.37674e-08	-0.236471	0.091125	low	TRUE
MFHAS1	0.580837	-0.233209	0.46	0.541	1	5.61049e-08	0.355064	0.596	0.541	0.00147079	-0.154144	0.13475	low	TRUE
MFSD1	0.087638	-0.322282	0.529	0.636	1	3.16475e-05	0.116368	0.662	0.636	0.829639	-0.00240667	0.30915	low	TRUE
MICAL3	0.00996329	-0.221589	0.064	0.177	1	2.3533e-05	-0.202749	0.079	0.177	0.616917	0.00710993	0.44065	high	TRUE
MICU3	5.24e-14	-0.509929	0.049	0.252	1.37558e-09	0	-0.476734	0.054	0.252	0	0.486963	0.03575	high	TRUE
MIR29B2CHG	3.61879e-05	-0.0407063	0.486	0.503	0.948665	0.0617516	0.0151557	0.506	0.503	1	-3.84377e-05	0.327125	low	FALSE
MIR4300HG	0	-0.826137	0.08	0.219	1.5e-15	0	-1.01553	0.036	0.219	0	1.57246	0.0002	high	FALSE
MMP2-AS1	0.0321147	-0.150868	0.067	0.141	1	1.44259e-05	-0.169172	0.055	0.141	0.378175	0.00912269	0.43285	high	FALSE
MPP5	1e-16	-0.562657	0.111	0.374	2.8488e-12	3.14984e-10	-0.388637	0.163	0.374	8.25731e-06	0.455915	0.0405	high	TRUE
MPPE1	0.0073307	-0.227778	0.135	0.252	1	1.18038e-07	-0.246159	0.125	0.252	0.00309437	0.0595006	0.298625	high	TRUE
MPRIP	1.6179e-05	-0.272673	0.093	0.247	0.424133	0.000481616	-0.184737	0.147	0.247	1	0.0195668	0.409825	high	TRUE
MRC1	0.715497	-0.515103	0.878	0.911	1	0	0.54026	0.905	0.911	1.84e-14	-0.370178	0.050575	low	TRUE
MRO	1.13232e-07	-0.187441	0.013	0.119	0.00296838	2.33962e-08	-0.177176	0.022	0.119	0.00061333	0.0676496	0.27545	high	TRUE
MRPL14	0.518423	-0.0481393	0.088	0.105	1	2.87743e-05	0.147036	0.19	0.105	0.754317	-0.00235465	0.31855	low	TRUE
MRVI1-AS1	0.0316315	-0.136074	0.041	0.119	1	2e-15	0.316794	0.248	0.119	5.25979e-11	-0.108951	0.1675	low	FALSE
MS4A4A	0.458603	-0.52473	0.71	0.797	1	4.1e-15	0.351359	0.826	0.797	1.08711e-10	-0.201886	0.10175	low	TRUE
MS4A7	1.218e-13	-0.0470559	0.636	0.654	3.19475e-09	0.168876	-0.0485351	0.681	0.654	1	0.00228049	0.461925	high	TRUE
MTMR4	4.19372e-09	-0.336029	0.07	0.258	0.000109938	4.25365e-07	-0.258789	0.106	0.258	0.0111509	0.185544	0.14025	high	TRUE
MVB12B	4.2159e-12	0.154043	0.688	0.594	1.10521e-07	2.86265e-09	0.303018	0.719	0.594	7.50445e-05	0.12054	0.203525	high	TRUE
MXD1	0.0199633	-0.0463772	0.1	0.115	1	7.12431e-06	0.173423	0.185	0.115	0.186764	-0.0181947	0.275075	low	TRUE
MYL6	0.260423	-0.0872656	0.103	0.167	1	4.31833e-10	-0.189327	0.033	0.167	1.13205e-05	0.032525	0.359925	high	TRUE
MYLIP	1.88588e-07	-0.338278	0.029	0.179	0.00494384	1.80565e-05	-0.219172	0.098	0.179	0.473351	0.118793	0.205275	high	TRUE
MYO1E	0.0630257	-0.433987	0.457	0.618	1	6.44756e-06	0.230536	0.64	0.618	0.169023	-0.0633962	0.216275	low	TRUE
MYO1F	0.677791	-0.366665	0.646	0.742	1	1.7436e-05	-0.35684	0.667	0.742	0.457085	0.0338605	0.355525	high	TRUE
MYOF	1.73048e-11	-0.421915	0.113	0.318	4.53646e-07	0.143025	-0.0163419	0.265	0.318	1	0.126647	0.193625	high	TRUE
N4BP2	2.83352e-07	-0.269586	0.046	0.173	0.00742807	0.0562774	-0.11573	0.112	0.173	1	0.0629858	0.288675	high	TRUE
NAGK	0.62802	-0.210973	0.29	0.398	1	9.90242e-06	-0.245542	0.272	0.398	0.259592	0.0262353	0.377225	high	TRUE
NAIP	0.00389611	-0.213114	0.666	0.73	1	3.14415e-05	0.0867323	0.758	0.73	0.824238	-0.00138324	0.320675	low	TRUE
NAMPT	0.0428835	-0.242538	0.401	0.423	1	0	1.20239	0.621	0.423	0	-0.788852	0.010575	low	TRUE
NASP	0.31613	-0.308347	0.439	0.561	1	3.02305e-05	-0.290595	0.442	0.561	0.792493	0.006835	0.44635	high	TRUE
NCKAP5	7.56e-13	-1.28563	0.566	0.738	1.9821e-08	1.7484e-07	-0.760245	0.564	0.738	0.00458343	1.72431	0.000325	high	TRUE
NCL	0.523211	-0.128603	0.163	0.256	1	4.67999e-11	-0.268545	0.09	0.256	1.22686e-06	0.0632634	0.2832	high	TRUE
NCOA2	5.33083e-06	-0.663454	0.509	0.771	0.139748	0.516718	-0.0545	0.736	0.771	1	0.179714	0.142875	high	TRUE
NCOR2	6.01035e-07	-0.0345999	0.604	0.634	0.0157561	0.000180478	-0.303162	0.585	0.634	1	0.00826871	0.441625	high	TRUE
NCSTN	0.943788	-0.0643732	0.083	0.121	1	1.31928e-07	-0.147826	0.028	0.121	0.0034585	0.0201693	0.407725	high	TRUE
NDUFB9	0.134424	-0.138564	0.078	0.169	1	7.70599e-06	0.138762	0.216	0.169	0.202013	-0.0180422	0.27865	low	TRUE
NEAT1	0.000164814	-0.140333	0.959	0.974	1	1.63e-14	0.49821	0.976	0.974	4.28175e-10	-0.212339	0.101375	low	FALSE
NEK7	4.61854e-08	-0.625558	0.233	0.511	0.00121075	0.0260958	-0.190841	0.404	0.511	1	0.272752	0.093375	high	TRUE
NF1	4.23177e-06	-0.592647	0.538	0.74	0.110936	0.000396011	-0.26099	0.624	0.74	1	0.19359	0.13655	high	TRUE
NFAM1	7.72555e-06	0.0536348	0.176	0.189	0.202525	0.199197	-0.0794601	0.145	0.189	1	-0.00352512	0.3084	low	TRUE
NFE2L2	0.260558	-0.290104	0.594	0.662	1	1.65756e-09	0.292509	0.711	0.662	4.34528e-05	-0.131852	0.1525	low	TRUE
NIBAN1	7.02548e-10	-0.705997	0.202	0.404	1.84173e-05	0.0398034	-0.281935	0.288	0.404	1	0.350007	0.06535	high	TRUE
NNMT	0.00441092	-0.072562	0.096	0.105	1	3.77351e-05	0.195836	0.183	0.105	0.989225	-0.000158959	0.326475	low	TRUE
NOTCH1	0.331857	-0.0914124	0.235	0.29	1	5.34259e-06	-0.22386	0.174	0.29	0.140056	0.029037	0.367075	high	TRUE
NPIPB15	5.1255e-08	-0.184467	0.015	0.135	0.00134365	1.6846e-07	-0.149612	0.035	0.135	0.00441618	0.059551	0.2946	high	TRUE
NRIP1	8.07579e-07	-0.706969	0.693	0.809	0.0211707	0.493093	-0.22731	0.807	0.809	1	0.337784	0.069325	high	TRUE
NSMCE2	0.349029	-0.499311	0.628	0.728	1	2.24499e-05	0.12103	0.776	0.728	0.588525	-0.00886163	0.2955	low	TRUE
NUDT4	0.000626363	-0.210865	0.051	0.171	1	1.03981e-11	-0.252792	0.032	0.171	2.72588e-07	0.0613322	0.29265	high	TRUE
NUTM2B-AS1	1.42361e-06	-0.568471	0.323	0.515	0.0373199	0.374144	-0.12503	0.498	0.515	1	0.223881	0.118325	high	FALSE
NXN	7.09418e-07	0.223726	0.364	0.33	0.0185974	0.520271	-0.0045267	0.314	0.33	1	-0.0417301	0.241	low	TRUE
OSBPL3	0.070587	-0.250761	0.564	0.61	1	3.85152e-07	0.221354	0.662	0.61	0.0100968	-0.0835528	0.190525	low	TRUE
P2RX4	8.57731e-06	-0.383941	0.263	0.429	0.224854	0.00366678	-0.219778	0.343	0.429	1	0.0630769	0.287075	high	TRUE
P2RY6	1.21633e-05	0.115079	0.263	0.207	0.318861	0.802747	-0.0899756	0.158	0.207	1	-0.00807423	0.3005	low	TRUE
P4HB	0.846689	-0.101917	0.122	0.189	1	5.60243e-08	-0.212458	0.065	0.189	0.00146868	0.0406453	0.33805	high	TRUE
PAK1	2.58143e-07	-0.497063	0.246	0.425	0.00676721	3.63348e-11	-0.458107	0.256	0.425	9.52518e-07	0.456977	0.0424	high	TRUE
PAM	2.17903e-10	-0.407915	0.029	0.191	5.71234e-06	0.000842869	-0.239424	0.09	0.191	1	0.142402	0.179275	high	TRUE
PARP14	0.766107	-0.268758	0.718	0.801	1	6.27287e-09	-0.501391	0.665	0.801	0.000164443	0.203948	0.1271	high	TRUE
PAX8-AS1	3.514e-13	0.225633	0.529	0.445	9.21258e-09	0.391366	-0.0200609	0.444	0.445	1	-0.0452311	0.235625	low	FALSE
PCAT1	7.27758e-08	-0.375595	0.018	0.117	0.00190782	7.868e-13	-0.40161	0.014	0.117	2.06276e-08	0.304219	0.07775	high	FALSE
PDE4A	4.42641e-06	0.095173	0.199	0.151	0.116038	0.00825101	-0.117685	0.1	0.151	1	-0.0130315	0.28915	low	TRUE
PDE4B	6.47e-14	-1.12299	0.519	0.783	1.69776e-09	0.820618	-0.136669	0.742	0.783	1	0.634893	0.01735	high	TRUE
PDGFC	1.80553e-06	-0.869649	0.666	0.809	0.0473319	2.83317e-07	0.328965	0.833	0.809	0.00742716	-0.768419	0.012925	low	TRUE
PDIA3	0.0843	-0.207221	0.153	0.27	1	1.69777e-05	-0.249742	0.128	0.27	0.445071	0.0161668	0.413925	high	TRUE
PDLIM5	2.31411e-06	-0.366132	0.051	0.187	0.0606644	0.0718616	0.0823826	0.223	0.187	1	-0.112447	0.165175	low	TRUE
PDXDC1	0.014864	-0.323892	0.263	0.441	1	2.26686e-11	-0.353317	0.256	0.441	5.94258e-07	0.121265	0.2	high	TRUE
PDXK	2.29867e-05	0.0272616	0.47	0.483	0.602597	0.00232299	0.108762	0.501	0.483	1	0.000463536	0.471275	high	TRUE
PEAK1	0.11693	-0.377234	0.852	0.891	1	1.05441e-07	0.239919	0.885	0.891	0.00276414	-0.10751	0.168975	low	TRUE
PER1	0.168124	-0.0488039	0.121	0.125	1	6.61109e-10	0.252507	0.284	0.125	1.7331e-05	-0.0607446	0.2201	low	TRUE
PFKFB3	5.46071e-07	-0.0122668	0.509	0.537	0.0143152	0.1063	0.0233564	0.488	0.537	1	-0.000427009	0.32425	low	TRUE
PGAP1	3.35363e-05	-0.171746	0.028	0.113	0.879154	0.114884	-0.0813891	0.07	0.113	1	0.00116307	0.46905	high	TRUE
PHF20	1.40563e-10	-0.056272	0.685	0.724	3.68485e-06	0.770085	-0.135605	0.684	0.724	1	0.0070699	0.443175	high	TRUE
PHLPP1	0.000755681	-0.225531	0.049	0.135	1	1.59651e-06	-0.235432	0.046	0.135	0.0418526	0.0548847	0.3066	high	TRUE
PICALM	1.00313e-09	-0.947396	0.692	0.837	2.62971e-05	0.470919	-0.0803394	0.825	0.837	1	0.480735	0.03805	high	TRUE
PID1	0.344776	-0.382005	0.209	0.274	1	8.06247e-08	0.501839	0.419	0.274	0.00211358	-0.295336	0.06825	low	TRUE
PIK3CB	0.0996431	-0.270062	0.24	0.346	1	1.54049e-05	-0.306292	0.24	0.346	0.403839	0.0274027	0.3794	high	TRUE
PKN2	4.63038e-07	-0.67278	0.654	0.805	0.0121385	0.322677	-0.19758	0.78	0.805	1	0.306828	0.079975	high	TRUE
PLA2G4C	5.79355e-06	0.11246	0.153	0.109	0.151878	0.000102979	0.161457	0.182	0.109	1	0.0108897	0.433875	high	TRUE
PLCH1	0.0821141	-0.560756	0.202	0.312	1	4.72484e-07	-0.639207	0.152	0.312	0.0123862	0.378863	0.056175	high	TRUE
PLCL2	0.0276728	-0.609035	0.48	0.662	1	1.621e-13	-0.715285	0.469	0.662	4.24952e-09	0.462492	0.038725	high	TRUE
PLD1	2.55894e-05	-0.571418	0.558	0.68	0.670826	0.018591	0.13576	0.681	0.68	1	-0.0342711	0.25005	low	TRUE
PLEKHA2	0.518106	-0.320221	0.551	0.654	1	1.18828e-06	0.135457	0.657	0.654	0.0311506	-0.0467533	0.234375	low	TRUE
PLEKHA8	1.55092e-06	-0.24909	0.042	0.163	0.0406573	0.0103746	-0.134708	0.107	0.163	1	0.0556771	0.3067	high	TRUE
PLEKHG5	2.6261e-05	-0.0222943	0.697	0.746	0.688432	0.0585794	-0.233715	0.676	0.746	1	0.000536026	0.4721	high	TRUE
PLEKHO2	0.00803344	-0.0809974	0.463	0.459	1	1.35575e-05	0.225612	0.512	0.459	0.355411	-0.0194902	0.27195	low	TRUE
PLTP	8.66294e-06	-0.189311	0.76	0.761	0.227099	0.0170819	0.190735	0.73	0.761	1	-0.0298987	0.255525	low	TRUE
PMP22	0.0168791	-0.214119	0.504	0.545	1	3.59564e-06	0.230493	0.575	0.545	0.0942598	-0.0656572	0.2097	low	TRUE
POLR3B	7.40829e-06	-0.175583	0.023	0.103	0.194208	0.00352483	-0.11351	0.057	0.103	1	0.0158797	0.41395	high	TRUE
POU2F2	3.36661e-05	-0.547355	0.53	0.694	0.882556	0.0676105	-0.234917	0.611	0.694	1	0.00951993	0.432625	high	TRUE
PPARD	3.4457e-08	0.0495578	0.478	0.513	0.00090329	0.921962	-0.086577	0.464	0.513	1	-0.00620899	0.3024	low	TRUE
PPP1CB	0.261391	-0.270409	0.313	0.443	1	2.50822e-05	0.219939	0.502	0.443	0.657531	-0.0118809	0.284325	low	TRUE
PPP1R12B	8.43953e-06	-0.358053	0.132	0.262	0.221242	0.233655	-0.0994232	0.235	0.262	1	0.0512906	0.314525	high	TRUE
PPP2R5C	2.05397e-09	-0.0525795	0.607	0.594	5.38447e-05	0.00186411	0.0264118	0.657	0.594	1	-0.00394585	0.3087	low	TRUE
PPP3R1	3.45889e-05	-0.699979	0.612	0.795	0.906747	0.139083	-0.210378	0.714	0.795	1	0.0107483	0.43205	high	TRUE
PREX1	0.245264	-0.332653	0.697	0.785	1	3.98617e-06	0.165529	0.826	0.785	0.104498	-0.0466531	0.232	low	TRUE
PROSER1	2.13543e-08	-0.23363	0.015	0.161	0.000559802	0.00622999	-0.11028	0.1	0.161	1	0.0485897	0.3178	high	TRUE
PRR5	0.552881	-0.231185	0.517	0.606	1	1.60951e-06	-0.363695	0.472	0.606	0.0421934	0.116797	0.2047	high	TRUE
PTEN	1.46652e-05	-0.515156	0.403	0.624	0.384447	0.605574	-0.0478144	0.572	0.624	1	0.0577136	0.2964	high	TRUE
PTMA	0.270212	-0.144997	0.162	0.245	1	1.25786e-10	-0.313085	0.074	0.245	3.29748e-06	0.0839167	0.2534	high	TRUE
PTPRG	2.87388e-07	-0.8488	0.339	0.519	0.00753389	0.00169658	-0.285297	0.447	0.519	1	0.4608	0.0416	high	TRUE
PTPRO	8.18214e-06	-0.358246	0.145	0.322	0.214495	0.130923	-0.137599	0.253	0.322	1	0.0540308	0.309425	high	TRUE
PURA	0.0454011	-0.183308	0.175	0.276	1	2.65752e-07	-0.243209	0.139	0.276	0.0069667	0.0558077	0.3016	high	TRUE
RAB20	0.061261	-0.471392	0.375	0.491	1	2.60545e-07	0.332562	0.577	0.491	0.00683019	-0.181709	0.1169	low	TRUE
RAB31	0	0.158326	0.755	0.787	3.36e-14	0.000993479	0.116789	0.81	0.787	1	0.0240674	0.389075	high	TRUE
RAB3GAP1	2.61693e-06	-0.491974	0.318	0.557	0.0686029	0.000107346	-0.279406	0.417	0.557	1	0.178532	0.145825	high	TRUE
RABGAP1	2.98206e-05	-0.548593	0.359	0.569	0.781746	0.803871	-0.0885149	0.578	0.569	1	0.0169416	0.4144	high	TRUE
RABGAP1L	6.66411e-09	-0.867111	0.837	0.909	0.0001747	0.0101948	-0.326817	0.907	0.909	1	0.488142	0.038025	high	TRUE
RACK1	0.473374	-0.0769295	0.096	0.145	1	1.85009e-08	-0.176966	0.041	0.145	0.000485001	0.028469	0.374725	high	TRUE
RALGAPA2	0.153049	-0.439958	0.378	0.553	1	8.54173e-07	0.264426	0.678	0.553	0.0223921	-0.129349	0.1515	low	TRUE
RASA1	0	-1.03728	0.057	0.374	2.73e-14	0.000240991	-0.435984	0.213	0.374	1	0.671927	0.016	high	TRUE
RASAL2	2.99514e-07	-0.721947	0.14	0.352	0.00785177	0.197612	-0.179896	0.303	0.352	1	0.337996	0.069425	high	TRUE
RASGEF1B	0.287247	-0.174297	0.25	0.316	1	0	0.741165	0.509	0.316	0	-0.389687	0.04775	low	TRUE
RBM47	0.000101735	-0.785946	0.892	0.93	1	2.172e-06	0.226399	0.929	0.93	0.0569391	-0.122765	0.154425	low	TRUE
RBPJ	4.32146e-06	-0.875547	0.962	0.972	0.113287	0.471646	0.0011223	0.957	0.972	1	-0.297515	0.0663	low	TRUE
RCN2	0.000118805	-0.142607	0.031	0.123	1	6.06729e-07	-0.150928	0.025	0.123	0.0159054	0.0225912	0.39425	high	TRUE
RCN3	0.812818	-0.279752	0.527	0.634	1	1.82501e-05	-0.357581	0.543	0.634	0.478427	0.0291952	0.3717	high	TRUE
RDX	7.33616e-06	-0.343127	0.078	0.245	0.192317	0.263767	-0.0645715	0.172	0.245	1	0.0506762	0.32015	high	TRUE
REEP3	3.91489e-07	-0.289809	0.029	0.175	0.0102629	0.0290351	-0.108296	0.111	0.175	1	0.0710863	0.272475	high	TRUE
RESF1	4.92005e-06	-0.473476	0.465	0.678	0.128979	0.305742	-0.128814	0.618	0.678	1	0.113981	0.206	high	TRUE
RETREG3	4.15161e-06	-0.327149	0.124	0.3	0.108834	0.209795	-0.108414	0.227	0.3	1	0.0650168	0.2824	high	TRUE
RGL1	0.0811343	-0.543217	0.695	0.777	1	1.03829e-09	0.488363	0.826	0.777	2.72189e-05	-0.326451	0.06185	low	TRUE
RHBDF2	2.27103e-07	-0.022654	0.633	0.654	0.00595351	0.00739398	0.0860855	0.651	0.654	1	-0.00226813	0.3126	low	TRUE
RNASE1	0.288353	-0.357827	0.354	0.487	1	2.50166e-07	-0.407008	0.324	0.487	0.00655809	0.15789	0.164625	high	TRUE
RNASET2	0.163407	-0.418595	0.569	0.67	1	1.65778e-09	-0.458581	0.556	0.67	4.34586e-05	0.202211	0.12975	high	TRUE
RNF144B	0.125987	-0.50535	0.431	0.553	1	2.51225e-10	0.501509	0.649	0.553	6.58587e-06	-0.335437	0.058925	low	TRUE
RNF150	0	-1.3221	0.398	0.827	3.93e-14	0	-0.935846	0.643	0.827	1e-16	2.15345	0.0001	high	TRUE
ROCK1	0.626421	-0.406797	0.687	0.769	1	3.24499e-07	0.171307	0.768	0.769	0.00850675	-0.0703963	0.206925	low	TRUE
ROR1	3.08052e-05	-0.808205	0.408	0.563	0.807558	0.813397	-0.203881	0.545	0.563	1	0.0290492	0.37305	high	TRUE
RPL11	0.736046	-0.102575	0.134	0.183	1	3.16287e-09	-0.20515	0.066	0.183	8.29146e-05	0.0381712	0.34715	high	TRUE
RPL12	0.258118	-0.102999	0.064	0.129	1	1.33334e-06	-0.136202	0.044	0.129	0.0349536	0.0179547	0.409825	high	TRUE
RPL13	0.45877	-0.0668673	0.16	0.215	1	2.49002e-08	-0.189986	0.088	0.215	0.000652758	0.0321379	0.3603	high	TRUE
RPL13A	0.0454957	-0.16476	0.091	0.189	1	8.9e-15	-0.282204	0.027	0.189	2.35745e-10	0.071269	0.272325	high	TRUE
RPL19	0.0507064	-0.0891202	0.038	0.101	1	1.22875e-07	-0.135439	0.006	0.101	0.00322116	0.0175316	0.4145	high	TRUE
RPL21	0.611606	-0.106036	0.091	0.141	1	7.45464e-07	-0.176024	0.044	0.141	0.0195423	0.0289577	0.3746	high	TRUE
RPL22	0.152163	-0.107815	0.101	0.159	1	2.71118e-06	-0.175165	0.065	0.159	0.0710737	0.0253718	0.3885	high	TRUE
RPL27A	0.028348	-0.125765	0.069	0.139	1	1.46479e-10	-0.203063	0.017	0.139	3.83995e-06	0.0382759	0.342775	high	TRUE
RPL28	0.448543	-0.0975249	0.091	0.143	1	1.29306e-05	-0.160917	0.054	0.143	0.338977	0.00879352	0.4296	high	TRUE
RPL29	0.0990412	-0.110606	0.039	0.101	1	7.00621e-09	-0.152423	0.013	0.101	0.000183668	0.0223001	0.397575	high	TRUE
RPL3	0.26989	-0.0945504	0.064	0.123	1	4.17565e-09	-0.173934	0.021	0.123	0.000109465	0.0280282	0.3797	high	TRUE
RPL32	0.456294	-0.0730251	0.064	0.111	1	2.8015e-08	-0.163399	0.016	0.111	0.000734413	0.0244862	0.394	high	TRUE
RPL35	0.609183	-0.0657917	0.08	0.129	1	6.99203e-10	-0.18916	0.006	0.129	1.83296e-05	0.031852	0.3635	high	TRUE
RPL37	4.34586e-05	-0.1485	0.039	0.143	1	2.64417e-07	-0.157055	0.038	0.143	0.00693168	0.0244572	0.387125	high	TRUE
RPL41	0.176925	-0.16603	0.1	0.201	1	4.27017e-06	-0.183493	0.093	0.201	0.111943	0.0241889	0.39155	high	TRUE
RPL5	1.17424e-05	-0.224881	0.064	0.205	0.307826	0.000350333	-0.145303	0.12	0.205	1	0.0184236	0.411225	high	TRUE
RPL6	5.22733e-07	-0.169662	0.038	0.143	0.0137034	0.000776009	-0.113122	0.074	0.143	1	0.0272449	0.384625	high	TRUE
RPLP1	0.00656223	-0.153225	0.041	0.127	1	1.25437e-10	-0.197291	0.009	0.127	3.28833e-06	0.037281	0.344475	high	TRUE
RPS11	0.988352	-0.0717107	0.1	0.141	1	4.42551e-08	-0.169636	0.032	0.141	0.00116015	0.0262098	0.386125	high	TRUE
RPS12	0.0155489	-0.146945	0.06	0.153	1	2.90869e-10	-0.195465	0.03	0.153	7.62514e-06	0.0364384	0.3521	high	TRUE
RPS14	0.94266	-0.0842404	0.072	0.119	1	2.88349e-08	-0.150337	0.03	0.119	0.000755907	0.0212	0.40145	high	TRUE
RPS16	0.591287	-0.0611877	0.101	0.135	1	4.01059e-11	-0.200616	0.017	0.135	1.05138e-06	0.0353218	0.354975	high	TRUE
RPS18	0.136391	-0.101808	0.059	0.117	1	1.18641e-07	-0.150337	0.027	0.117	0.00311018	0.0215552	0.396525	high	TRUE
RPS2	0.760584	-0.0742738	0.09	0.135	1	1.96935e-09	-0.174958	0.027	0.135	5.16264e-05	0.0278102	0.37605	high	TRUE
RPS20	0.360896	-0.0807318	0.069	0.113	1	2.53249e-08	-0.151372	0.022	0.113	0.000663892	0.0214017	0.397775	high	TRUE
RPS27	0.000278862	-0.190426	0.046	0.143	1	4.02789e-10	-0.218933	0.027	0.143	1.05591e-05	0.0466032	0.324425	high	TRUE
RPS6	0.0276943	-0.132348	0.054	0.149	1	9.10142e-08	-0.163353	0.047	0.149	0.00238594	0.0258818	0.3839	high	TRUE
RPS6KA5	6.93236e-07	-0.362653	0.059	0.217	0.0181732	0.0404578	-0.141293	0.141	0.217	1	0.107681	0.217	high	TRUE
RPS8	0.0114036	-0.171672	0.069	0.159	1	7.0168e-12	-0.235584	0.028	0.159	1.83946e-07	0.0521659	0.3114	high	TRUE
RUBCNL	0.0106039	-0.491579	0.499	0.676	1	1.89864e-05	-0.408442	0.596	0.676	0.497729	0.0431724	0.33435	high	TRUE
SASH1	0.0203266	-0.0326105	0.437	0.388	1	0	0.470335	0.652	0.388	2.9e-15	-0.160883	0.128175	low	TRUE
SBNO2	0.732312	-0.193781	0.289	0.386	1	2.57323e-05	-0.250176	0.273	0.386	0.674573	0.00778574	0.43805	high	TRUE
SCIN	1.851e-13	-0.454219	0.007	0.199	4.8546e-09	0.00690678	-0.161952	0.095	0.199	1	0.159654	0.163725	high	TRUE
SCN1A-AS1	0.00536001	-0.406095	0.144	0.29	1	8.43782e-08	0.193567	0.355	0.29	0.00221197	-0.082551	0.194625	low	FALSE
SDC2	3.09485e-05	0.209044	0.206	0.171	0.811316	0.0140715	-0.194512	0.112	0.171	1	-0.00487019	0.3088	low	TRUE
SDC3	9.79082e-06	0.0847319	0.202	0.185	0.256666	0.0113424	-0.111587	0.12	0.185	1	-0.00679352	0.301075	low	TRUE
SEC14L1	8.99847e-06	-0.179194	0.63	0.658	0.235895	0.199191	-0.0587855	0.656	0.658	1	0.013818	0.417525	high	TRUE
SECISBP2L	0.318436	-0.181951	0.134	0.231	1	2.02416e-10	-0.3051	0.096	0.231	5.30633e-06	0.0828795	0.253	high	TRUE
SEMA3D	9.48636e-05	-0.495944	0.114	0.205	1	2.30861e-05	-0.442205	0.106	0.205	0.605201	0.0348894	0.357075	high	TRUE
SENP6	1.31807e-05	-0.59014	0.628	0.781	0.345531	0.40905	-0.163759	0.746	0.781	1	0.0866106	0.242875	high	TRUE
SEPTIN11	0.225355	-0.117042	0.294	0.394	1	1.32e-14	0.37921	0.536	0.394	3.46691e-10	-0.136443	0.1434	low	TRUE
SEPTIN9	2.6243e-10	0.0464584	0.62	0.64	6.87961e-06	0.0576298	-0.232111	0.592	0.64	1	-0.0105039	0.286025	low	TRUE
SERPINB9	5.55493e-08	-0.371517	0.057	0.231	0.00145622	0.940071	-0.0658945	0.242	0.231	1	0.105716	0.216675	high	TRUE
SFMBT2	3.53651e-08	0.0926594	0.679	0.66	0.000927097	0.120601	-0.039421	0.645	0.66	1	-0.0112006	0.28555	low	TRUE
SGO1-AS1	0.00147799	-0.309991	0.051	0.169	1	1.08091e-06	-0.335728	0.058	0.169	0.0283362	0.109885	0.213525	high	FALSE
SGSM1	0.110881	0.0246268	0.14	0.131	1	3.6183e-05	0.192433	0.196	0.131	0.948537	0.000559245	0.46885	high	TRUE
SH3BP2	0.00550192	-0.108033	0.504	0.571	1	3.22409e-05	-0.295461	0.455	0.571	0.845196	0.00412744	0.455175	high	TRUE
SH3BP5	5.00189e-07	-0.0312006	0.395	0.366	0.0131125	0.00255045	0.105891	0.417	0.366	1	-0.00386777	0.305825	low	TRUE
SH3GL1	3.09186e-08	0.0412646	0.486	0.485	0.000810531	0.30095	-0.162371	0.428	0.485	1	-0.00722914	0.29795	low	TRUE
SH3PXD2A	1.18479e-11	0.0223539	0.558	0.535	3.10595e-07	0.646497	-0.0566589	0.577	0.535	1	-0.00167153	0.318225	low	TRUE
SHOC1	0.282238	-0.273503	0.145	0.252	1	0	0.468054	0.371	0.252	4e-16	-0.236428	0.0886	low	TRUE
SIPA1L1	1.23348e-07	0.456699	0.4	0.414	0.00323358	0.250316	-0.112882	0.425	0.414	1	-0.178573	0.11745	low	TRUE
SLC11A1	0.0122804	-0.399412	0.091	0.189	1	4.72773e-09	-0.461918	0.074	0.189	0.000123937	0.200816	0.132525	high	TRUE
SLC11A2	0.00348601	-0.441768	0.396	0.573	1	2.08942e-05	0.186162	0.57	0.573	0.547741	-0.0162917	0.27535	low	TRUE
SLC16A10	1.07049e-08	0.454177	0.367	0.334	0.000280628	0.873246	-0.143245	0.371	0.334	1	-0.18659	0.10905	low	TRUE
SLC18B1	0.802641	-0.269816	0.365	0.479	1	5.01489e-08	0.326796	0.54	0.479	0.00131465	-0.146948	0.13545	low	TRUE
SLC1A3	0.720473	-0.233217	0.24	0.302	1	0	0.821599	0.524	0.302	0	-0.475755	0.0336	low	TRUE
SLC23A2	0.839842	-0.288479	0.277	0.4	1	2.37095e-05	-0.291311	0.302	0.4	0.621544	0.0134331	0.424625	high	TRUE
SLC2A3	0.507204	-0.422983	0.171	0.243	1	1.45165e-06	0.51232	0.321	0.243	0.0380551	-0.316847	0.062125	low	TRUE
SLC38A6	0.979804	-0.459089	0.502	0.626	1	5.73398e-06	0.139199	0.651	0.626	0.150316	-0.0361056	0.244875	low	TRUE
SLC40A1	3.6746e-08	-0.614188	0.179	0.384	0.000963296	2.47646e-05	-0.327286	0.27	0.384	0.649205	0.315654	0.077125	high	TRUE
SLC44A1	1.9785e-12	-0.444372	0.101	0.304	5.1867e-08	1.79131e-11	-0.369318	0.101	0.304	4.69594e-07	0.336338	0.068225	high	TRUE
SLC66A2	1.36952e-07	0.0644785	0.38	0.402	0.0035902	0.951877	-0.0759621	0.343	0.402	1	-0.00841609	0.2981	low	TRUE
SLC7A8	0.403431	-0.305921	0.401	0.447	1	3.18265e-05	-0.413132	0.348	0.447	0.834333	0.00932004	0.431575	high	TRUE
SLC9A9	2.25074e-09	-1.03029	0.927	0.918	5.90032e-05	0.745494	-0.176841	0.932	0.918	1	0.572718	0.02535	high	TRUE
SMAP2	0.453358	-0.349719	0.582	0.69	1	0	0.663437	0.777	0.69	0	-0.404083	0.04455	low	TRUE
SMIM35	0.000715144	0.0189209	0.365	0.414	1	0	-0.999383	0.174	0.414	0	-0.508995	0.02925	low	TRUE
SNAP23	0.4551	-0.197485	0.347	0.439	1	3.77387e-05	0.124841	0.476	0.439	0.989319	-0.000120455	0.330625	low	TRUE
SNX8	2.48527e-06	-0.0476224	0.589	0.596	0.0651514	0.0689152	-0.0276757	0.577	0.596	1	0.00202708	0.463475	high	TRUE
SOD2	0.875366	-0.231718	0.197	0.282	1	2.08915e-05	0.163968	0.325	0.282	0.54767	-0.0105865	0.289825	low	TRUE
SPINT2	0.171115	-0.113741	0.054	0.121	1	1.15036e-05	-0.122868	0.046	0.121	0.301568	0.00598638	0.4454	high	TRUE
SPIRE1	0.487827	-0.344611	0.485	0.581	1	9.71109e-06	0.175543	0.635	0.581	0.254576	-0.0310136	0.256325	low	TRUE
SPP1	0.253713	-0.256157	0.432	0.479	1	4.05312e-09	0.64942	0.51	0.479	0.000106253	-0.356549	0.054	low	TRUE
SPTLC2	0.37619	-0.30658	0.436	0.543	1	5.00872e-10	0.275413	0.61	0.543	1.31304e-05	-0.122678	0.1569	low	TRUE
SRGN	3.74204e-05	-0.734073	0.305	0.425	0.980975	3.14631e-11	0.73879	0.577	0.425	8.24807e-07	-0.629788	0.020125	low	TRUE
SRRM2	0.0428832	-0.166943	0.796	0.837	1	3.4547e-06	-0.338476	0.749	0.837	0.0905649	0.0783996	0.2569	high	TRUE
ST8SIA4	2.51928e-06	-0.688747	0.331	0.533	0.0660428	0.0226041	-0.245786	0.491	0.533	1	0.298211	0.08285	high	TRUE
STAB1	4.30267e-07	-0.0714328	0.884	0.909	0.0112795	1.96242e-05	-0.344538	0.87	0.909	0.514448	0.0400192	0.340325	high	TRUE
STARD13	0.281959	-0.420753	0.744	0.807	1	5.68537e-08	0.363334	0.818	0.807	0.00149042	-0.200517	0.102425	low	TRUE
STARD4	0.0161409	-0.124337	0.042	0.103	1	1.61047e-08	-0.170655	0.016	0.103	0.000422184	0.027834	0.37525	high	TRUE
STK17B	0.0322201	-0.120624	0.264	0.29	1	2.03168e-06	0.25519	0.376	0.29	0.0532606	-0.0747949	0.203525	low	TRUE
STRN3	0.0452618	-0.187148	0.509	0.563	1	1.71506e-05	0.140227	0.629	0.563	0.449603	-0.0103188	0.291775	low	TRUE
SUSD1	0.280665	-0.256791	0.287	0.384	1	3.31903e-07	0.261299	0.491	0.384	0.00870083	-0.107331	0.167875	low	TRUE
SYK	4.67732e-06	-0.679747	0.695	0.809	0.122616	0.000182531	-0.332731	0.761	0.809	1	0.240308	0.107775	high	TRUE
TANC2	1e-15	-0.451578	0.054	0.247	2.73999e-11	0.0396166	-0.182591	0.131	0.247	1	0.160697	0.1614	high	TRUE
TBC1D1	3.47182e-06	-0.519503	0.303	0.513	0.0910137	0.00160186	-0.272358	0.408	0.513	1	0.173132	0.15115	high	TRUE
TBC1D32	1.13181e-05	-0.236192	0.042	0.147	0.296705	2.846e-10	-0.271572	0.025	0.147	7.46079e-06	0.0963578	0.231375	high	TRUE
TBC1D8	2.15121e-05	0.130249	0.245	0.209	0.563939	0.509749	-0.0376318	0.199	0.209	1	-0.00369918	0.31005	low	TRUE
TBCD	1.88685e-05	0.0356362	0.455	0.449	0.494639	0.0324161	0.0348404	0.438	0.449	1	0.000298169	0.46905	high	TRUE
TCF12	0.00769202	-0.635655	0.894	0.934	1	1.28318e-06	0.100108	0.934	0.934	0.0336387	-0.0450316	0.236325	low	TRUE
TCF25	0.757634	-0.206709	0.485	0.614	1	4.39445e-06	-0.303257	0.469	0.614	0.1152	0.0605009	0.29075	high	TRUE
TFB1M	6.2652e-06	-0.302252	0.085	0.229	0.164242	0.54301	-0.0901538	0.188	0.229	1	0.045448	0.3277	high	TRUE
TFG	0.00111427	-0.256182	0.106	0.274	1	1.13025e-08	-0.253866	0.107	0.274	0.000296294	0.0648857	0.28485	high	TRUE
TFRC	0.0086374	-0.00998737	0.321	0.346	1	0	1.42154	0.494	0.346	7.3e-14	-0.840365	0.0088	low	TRUE
TGFBI	1.07171e-05	-0.0144748	0.45	0.489	0.280949	0.130701	-0.164894	0.409	0.489	1	0.00087926	0.465575	high	TRUE
TGFBR2	2.51202e-05	-0.870291	0.525	0.698	0.658525	0.0987809	-0.282529	0.664	0.698	1	0.0665212	0.28085	high	TRUE
THEMIS2	7.6473e-12	0.10845	0.504	0.473	2.00475e-07	0.0397531	0.063299	0.509	0.473	1	0.0112532	0.4283	high	TRUE
THRB	0.0956892	-0.153503	0.085	0.121	1	3.4988e-12	-0.327201	0.008	0.121	9.17224e-08	0.0912165	0.242625	high	TRUE
TIMP2	3.7e-14	0.0740691	0.664	0.668	9.71961e-10	0.105015	-0.0429453	0.668	0.668	1	-0.00806945	0.295675	low	TRUE
TK2	2.53721e-06	0.0716949	0.281	0.243	0.066513	0.0375833	0.0421913	0.248	0.243	1	0.00451723	0.45175	high	TRUE
TLE5	1.07926e-06	-0.239452	0.031	0.179	0.0282929	1.66e-14	-0.261147	0.019	0.179	4.36577e-10	0.127954	0.19245	high	TRUE
TM9SF3	3.11475e-06	-0.50892	0.268	0.477	0.0816532	0.0225435	-0.201091	0.419	0.477	1	0.165615	0.158575	high	TRUE
TMBIM6	0.225042	-0.211715	0.217	0.32	1	4.02877e-06	-0.230692	0.205	0.32	0.105614	0.0391911	0.3391	high	TRUE
TMC6	0.188331	-0.115612	0.285	0.356	1	2.43777e-05	-0.226743	0.242	0.356	0.63906	0.00691581	0.44175	high	TRUE
TMEM106B	0.616318	-0.0829521	0.086	0.121	1	2.65975e-05	-0.146344	0.057	0.121	0.697253	0.00242431	0.459075	high	TRUE
TMEM127	0.0166136	-0.172854	0.091	0.193	1	2.15014e-05	-0.173236	0.101	0.193	0.56366	0.00574107	0.45065	high	TRUE
TMEM229B	7.10459e-06	-0.195812	0.003	0.107	0.186247	0.805566	-0.0247734	0.095	0.107	1	0.0183692	0.41075	high	TRUE
TMEM236	0.899063	-0.155475	0.183	0.256	1	2.89951e-05	0.168265	0.325	0.256	0.760106	-0.0042694	0.305575	low	TRUE
TMEM30A	0.521946	-0.127096	0.15	0.213	1	5.96e-14	-0.29423	0.041	0.213	1.56303e-09	0.074174	0.264675	high	TRUE
TMIGD3	3.2148e-07	0.0723309	0.246	0.203	0.00842759	0.0790945	-0.0756152	0.16	0.203	1	-0.0099488	0.288625	low	TRUE
TMSB10	0.103688	-0.152548	0.077	0.145	1	4.6158e-11	-0.271622	0.008	0.145	1.21003e-06	0.0659283	0.2857	high	TRUE
TNFAIP8	6.24356e-08	-0.729861	0.362	0.628	0.00163675	0.000256919	-0.393263	0.501	0.628	1	0.398547	0.0537	high	TRUE
TNFRSF1B	1.30959e-07	-0.139821	0.641	0.66	0.00343309	0.324807	-0.0892669	0.686	0.66	1	0.0186092	0.408825	high	TRUE
TNKS2	4.26e-14	-0.530441	0.116	0.449	1.11862e-09	1.82576e-11	-0.362021	0.202	0.449	4.78625e-07	0.405161	0.050825	high	TRUE
TNPO1	1.8933e-09	-0.491549	0.227	0.487	4.96328e-05	1e-16	-0.455405	0.239	0.487	3.334e-12	0.449237	0.043025	high	TRUE
TNRC18	2.20277e-07	-0.125977	0.819	0.813	0.00577457	0.000409055	-0.309311	0.738	0.813	1	0.0329291	0.35695	high	TRUE
TPCN2	2.50741e-05	0.0562028	0.204	0.163	0.657317	0.793783	-0.0257859	0.16	0.163	1	-0.000611063	0.320825	low	TRUE
TPM4	0.907292	-0.13351	0.276	0.34	1	1.8406e-12	0.396829	0.48	0.34	4.82528e-08	-0.150665	0.134475	low	TRUE
TPT1	1.29011e-05	-0.505513	0.341	0.535	0.338203	2.93154e-05	-0.302766	0.461	0.535	0.768504	0.0880731	0.243375	high	TRUE
TRIM33	8.07977e-06	-0.467583	0.31	0.553	0.211811	1.87096e-06	-0.306648	0.449	0.553	0.0490471	0.221076	0.119775	high	TRUE
TRMT1	0.890909	-0.0907664	0.184	0.25	1	8.36526e-07	-0.193745	0.13	0.25	0.0219295	0.0340325	0.357775	high	TRUE
TSC22D1	2.55141e-06	-0.430362	0.122	0.286	0.0668853	0.432802	0.00349449	0.324	0.286	1	-0.117859	0.15905	low	TRUE
TTC7B	5.94779e-11	0.112264	0.457	0.437	1.55922e-06	0.0129748	0.0822339	0.493	0.437	1	0.0122357	0.426825	high	TRUE
TTYH3	5.11827e-11	0.0534447	0.582	0.583	1.34176e-06	0.00368666	0.063299	0.597	0.583	1	0.00334998	0.456225	high	TRUE
TUBA1B	0.646903	-0.116181	0.096	0.157	1	1.12522e-06	-0.196052	0.062	0.157	0.0294977	0.0355934	0.350125	high	TRUE
TUBB	0.536248	-0.0961197	0.067	0.113	1	2.77287e-10	-0.184645	0.011	0.113	7.26907e-06	0.031321	0.363	high	TRUE
TYMP	3.24056e-05	0.0555079	0.287	0.318	0.849514	0.0311046	-0.147832	0.25	0.318	1	-0.000535335	0.327025	low	TRUE
UBA6-AS1	2.171e-13	-0.708508	0.114	0.35	5.69231e-09	1.4745e-12	-0.6245	0.137	0.35	3.86556e-08	0.871255	0.005475	high	FALSE
UBASH3B	2.4233e-12	0.0531608	0.594	0.602	6.35283e-08	0.14992	-0.276304	0.61	0.602	1	-0.0137229	0.282325	low	TRUE
UCP2	0.00328294	-0.266387	0.106	0.229	1	4.30963e-06	-0.243312	0.109	0.229	0.112977	0.0461144	0.326925	high	TRUE
UFM1	0.0269657	-0.139763	0.047	0.123	1	4.99638e-07	-0.150784	0.041	0.123	0.013098	0.022488	0.398625	high	TRUE
UNC5C	0.00430133	-0.846832	0.458	0.581	1	6.81239e-11	-1.0347	0.409	0.581	1.78587e-06	0.90128	0.004775	high	TRUE
USP25	0.00460912	-0.414371	0.349	0.525	1	5.34291e-07	-0.358905	0.352	0.525	0.0140064	0.140905	0.181075	high	TRUE
USP36	5.3867e-09	0.103809	0.672	0.662	0.000141212	0.00566854	0.087334	0.673	0.662	1	0.0106017	0.427975	high	TRUE
UST	4.96834e-06	0.392234	0.202	0.193	0.130245	0.828005	-0.0248559	0.19	0.193	1	-0.0799533	0.19445	low	TRUE
UVRAG	0.118464	-0.461869	0.599	0.751	1	2.58443e-05	0.135248	0.768	0.751	0.677509	-0.00717955	0.299525	low	TRUE
VAMP8	0.425676	-0.0844405	0.088	0.143	1	4.93287e-06	-0.141454	0.057	0.143	0.129315	0.0129254	0.42125	high	TRUE
VAV2	1.00752e-10	0.229617	0.511	0.465	2.64122e-06	0.000629215	-0.330405	0.373	0.465	1	-0.0966554	0.180775	low	TRUE
VMP1	2.70612e-06	-0.740746	0.7	0.853	0.070941	0.106766	-0.0401787	0.84	0.853	1	0.284981	0.0908	high	TRUE
VSIR	2.26812e-07	0.105239	0.132	0.083	0.00594588	0.0368096	0.0488809	0.104	0.083	1	0.0104844	0.429725	high	TRUE
WASF2	0.559225	-0.409897	0.674	0.787	1	3.73083e-08	0.18462	0.791	0.787	0.000978038	-0.0778494	0.201025	low	TRUE
WSB1	5.47778e-08	-0.734121	0.701	0.891	0.001436	0.025943	-0.256308	0.853	0.891	1	0.364683	0.0632	high	TRUE
XRRA1	1.09728e-07	-0.500485	0.186	0.398	0.00287651	0.0111586	0.0841961	0.43	0.398	1	-0.19502	0.10995	low	TRUE
YTHDC1	0.112029	-0.305696	0.238	0.419	1	1.05228e-05	-0.291754	0.258	0.419	0.275854	0.0378153	0.3467	high	TRUE
ZBTB20	8.31356e-07	-0.76613	0.533	0.724	0.021794	0.0330982	0.0867167	0.78	0.724	1	-0.369956	0.04955	low	TRUE
ZC3H12D	0.317103	-0.0181899	0.106	0.115	1	3.6547e-05	0.139618	0.205	0.115	0.958078	-0.000276384	0.327125	low	TRUE
ZCCHC2	0.000906746	-0.0700898	0.418	0.439	1	1.29614e-06	0.26113	0.512	0.439	0.0339783	-0.0685823	0.207525	low	TRUE
ZDHHC14	1.35201e-06	-0.161196	0.661	0.65	0.0354429	1.41856e-07	0.171212	0.725	0.65	0.00371874	-0.0943428	0.1824	low	TRUE
ZDHHC20	0.373968	-0.25419	0.219	0.286	1	6.30018e-09	-0.401512	0.161	0.286	0.000165159	0.140511	0.1847	high	TRUE
ZNF117	0.0610206	-0.404531	0.258	0.463	1	2.03551e-10	-0.500178	0.234	0.463	5.33609e-06	0.228338	0.1175	high	TRUE
ZNF354B	0.621874	-0.0679895	0.075	0.107	1	1.13803e-08	-0.151668	0.022	0.107	0.000298334	0.0212271	0.40435	high	TRUE
ZNF532	0.00215471	-0.0244482	0.3	0.308	1	3.11266e-05	0.165853	0.343	0.308	0.815983	-0.00183774	0.32395	low	TRUE
ZNF710	3.22397e-07	-0.103325	0.706	0.708	0.00845164	0.900686	-0.169282	0.711	0.708	1	0.0164088	0.410975	high	TRUE
ZNF761	0.242594	-0.069173	0.055	0.101	1	4.46036e-08	-0.151226	0.008	0.101	0.00116928	0.021135	0.40185	high	TRUE
ZSWIM5	0.156706	-0.249869	0.033	0.113	1	1.37274e-08	-0.304971	0.024	0.113	0.000359863	0.08815	0.24555	high	TRUE

## Sheet: STB-a
Gene name	p_val_comp1	avg_log2FC_comp1	pct.1_comp1	pct.2_comp1	p_val_adj_comp1	p_val_comp2	avg_log2FC_comp2	pct.1_comp2	pct.2_comp2	p_val_adj_comp2	score	p	convergence	coding
KISS1	0	0.522798	0.653	0.477	0	0.882125	-0.681267	0.291	0.477	1	-0.37441	0.0114	low	TRUE
LINGO1	0.274412	-0.0877598	0.103	0.143	1	0	0.502989	0.235	0.143	3e-16	-0.197699	0.039675	low	TRUE
SEMA6A	0.984106	-0.159684	0.363	0.472	1	3.8085e-11	0.398092	0.491	0.472	9.98398e-07	-0.158821	0.052125	low	TRUE
PRG2	3e-16	-0.391239	0.024	0.172	1.0142e-11	0.000434392	0.172967	0.078	0.172	1	-0.158664	0.052	low	TRUE
AC069277.1	0.0713861	-0.301566	0.509	0.582	1	3.27077e-10	0.279559	0.499	0.582	8.57433e-06	-0.124818	0.06745	low	FALSE
FBN2	0.000524999	-0.830232	0.693	0.818	1	5.8501e-08	0.206855	0.711	0.818	0.0015336	-0.117213	0.07345	low	TRUE
SERPINE1	0.0205241	-0.117232	0.447	0.523	1	9.96309e-11	0.334792	0.518	0.523	2.61183e-06	-0.113377	0.0752	low	TRUE
STAT4	4.26966e-11	-0.292922	0.034	0.151	1.11929e-06	0.519409	0.0949514	0.076	0.151	1	-0.0878757	0.0956	low	TRUE
AC063944.1	5.82516e-07	-0.323623	0.162	0.327	0.0152706	0.364799	0.00782966	0.23	0.327	1	-0.0810394	0.110475	low	FALSE
CYP19A1	3.0824e-07	-0.125339	0.896	0.934	0.00808052	3.41618e-07	0.173189	0.831	0.934	0.00895551	-0.0759627	0.1131	low	TRUE
CRIM1	4.13908e-07	-0.185986	0.75	0.861	0.0108506	7.45645e-09	0.109658	0.758	0.861	0.000195471	-0.0736985	0.1183	low	TRUE
PSG4	0	0.240465	0.781	0.684	0	2.7754e-12	-0.0527459	0.575	0.684	7.27586e-08	-0.0693068	0.122175	low	TRUE
LINC02291	0.955886	-0.324432	0.336	0.403	1	6.30865e-09	0.179464	0.384	0.403	0.000165381	-0.0682791	0.12205	low	FALSE
TCHH	0.00718281	-0.113632	0.418	0.473	1	2.58045e-09	0.239142	0.45	0.473	6.76465e-05	-0.0680817	0.1238	low	TRUE
ZNF292	2.33908e-05	-0.139825	0.733	0.82	0.61319	1e-16	0.210465	0.831	0.82	3.0492e-12	-0.0675112	0.126275	low	TRUE
TACC2	1.5942e-09	-0.0180863	0.783	0.851	4.1792e-05	0	0.272683	0.797	0.851	5.047e-13	-0.0664319	0.1266	low	TRUE
SLC26A7	0.00602376	-0.0113086	0.187	0.202	1	1.59911e-08	0.279403	0.237	0.202	0.000419208	-0.0634871	0.129425	low	TRUE
FNIP1	0.114176	-0.138436	0.422	0.536	1	4.1254e-11	0.206391	0.545	0.536	1.08147e-06	-0.0589936	0.1381	low	TRUE
LINC01090	0.826589	-0.1352	0.208	0.292	1	9.34619e-09	0.20449	0.32	0.292	0.00024501	-0.0576702	0.14165	low	FALSE
PLCL2	0.788286	-0.397457	0.703	0.847	1	3.34229e-07	0.147223	0.741	0.847	0.00876181	-0.0573824	0.138675	low	TRUE
AZIN1	0.00872987	-0.179564	0.537	0.579	1	6.5524e-08	0.17056	0.521	0.579	0.00171771	-0.0506264	0.151175	low	TRUE
ATF3	0.00613707	-0.0676041	0.325	0.351	1	6.90242e-10	0.215945	0.377	0.351	1.80947e-05	-0.0503566	0.151775	low	TRUE
SRRM2	6.60141e-08	-0.10565	0.647	0.715	0.00173056	7.3474e-12	0.122688	0.689	0.715	1.92614e-07	-0.0464406	0.1602	low	TRUE
HSP90B1	0	0.226076	0.311	0.187	3.571e-13	0.11823	-0.0178393	0.176	0.187	1	-0.0449756	0.164825	low	TRUE
AKAP13	0.0125479	-0.500035	0.601	0.766	1	1.09405e-07	0.110024	0.687	0.766	0.00286805	-0.0447463	0.165875	low	TRUE
TBC1D15	0.0196236	-0.0640616	0.259	0.323	1	4.0273e-12	0.199044	0.362	0.323	1.05576e-07	-0.043676	0.166275	low	TRUE
CD163L1	0.00035538	-0.0394698	0.259	0.256	1	2.27982e-11	0.210898	0.276	0.256	5.97657e-07	-0.0436056	0.163775	low	TRUE
FOXP1	4.62384e-06	0.1564	0.443	0.612	0.121214	0.0203126	-0.362685	0.403	0.612	1	-0.0419662	0.168875	low	TRUE
CCSAP	7.41557e-09	-0.00410029	0.525	0.593	0.000194399	6.69e-14	0.213793	0.567	0.593	1.75579e-09	-0.0391149	0.17975	low	TRUE
BPGM	0.0125165	-0.120003	0.416	0.52	1	5.45774e-08	0.158794	0.462	0.52	0.00143075	-0.0382045	0.179275	low	TRUE
MIR4713HG	0.0645023	-0.0580011	0.211	0.275	1	1.58621e-08	0.185206	0.293	0.275	0.000415826	-0.0380046	0.181025	low	FALSE
MIR193BHG	0.0246295	-0.0798774	0.21	0.243	1	5.53404e-10	0.173173	0.318	0.243	1.45075e-05	-0.0373529	0.181525	low	FALSE
LHFPL2	0.979343	-0.106614	0.156	0.242	1	2.523e-08	0.156336	0.274	0.242	0.000661404	-0.0355508	0.18615	low	TRUE
NR3C1	0.186577	-0.0909441	0.302	0.377	1	1.94807e-07	0.159213	0.369	0.377	0.00510687	-0.034358	0.186975	low	TRUE
PHLDB2	0.0007188	-0.258865	0.765	0.846	1	8.83326e-07	0.11491	0.782	0.846	0.0231564	-0.0341184	0.190325	low	TRUE
PSG7	2.95624e-11	0.101167	0.474	0.432	7.7498e-07	0.00232817	-0.34544	0.289	0.432	1	-0.0335817	0.189675	low	TRUE
PTMA	1.54e-14	0.124783	0.529	0.525	4.0616e-10	0.939359	-0.190018	0.408	0.525	1	-0.0330096	0.19015	low	TRUE
GDF15	0	0.126082	0.457	0.398	8.7e-15	0.0947514	-0.183008	0.293	0.398	1	-0.032942	0.193275	low	TRUE
MAN1C1	8.874e-13	0.127934	0.689	0.801	2.32646e-08	0.00194418	-0.173746	0.702	0.801	1	-0.0328821	0.195225	low	TRUE
HEATR5A	0.000793474	-0.00696376	0.283	0.311	1	1.82254e-10	0.193036	0.35	0.311	4.77779e-06	-0.0323605	0.193975	low	TRUE
RBM25	0.000124342	-0.138818	0.601	0.648	1	3.5481e-12	0.133222	0.663	0.648	9.3014e-08	-0.0318238	0.19535	low	TRUE
CD44	0.0801863	-0.092326	0.051	0.118	1	2.43199e-06	0.154889	0.144	0.118	0.0637547	-0.0304659	0.19985	low	TRUE
GCM1	0.179979	-0.164195	0.311	0.406	1	1.0086e-07	0.119361	0.359	0.406	0.00264404	-0.0290721	0.20605	low	TRUE
DPYD	3.36765e-07	0.134356	0.391	0.378	0.0088283	0.567896	-0.0875539	0.303	0.378	1	-0.0262835	0.214425	low	TRUE
DSP	0.00083772	-0.116279	0.509	0.568	1	2.92978e-09	0.12247	0.545	0.568	7.68043e-05	-0.0260493	0.214525	low	TRUE
PDIA3	1.74876e-11	0.125983	0.342	0.311	4.58438e-07	0.777066	-0.106015	0.22	0.311	1	-0.0259577	0.212525	low	TRUE
MPP5	1.75661e-05	-0.0570144	0.364	0.37	0.460495	9.1825e-10	0.136025	0.403	0.37	2.40719e-05	-0.025622	0.214075	low	TRUE
CLK1	1.7347e-08	-0.00484256	0.376	0.41	0.000454753	3.1148e-12	0.166301	0.423	0.41	8.16571e-08	-0.0251137	0.2202	low	TRUE
ADGRL3	0.00508483	-0.488198	0.346	0.564	1	2.55873e-06	0.0727312	0.455	0.564	0.0670771	-0.024725	0.219325	low	TRUE
LCOR	0.19956	-0.208622	0.525	0.637	1	2.73729e-07	0.0975006	0.616	0.637	0.00717582	-0.0246952	0.22395	low	TRUE
RYBP	0	0.12447	0.672	0.717	8.2e-15	0.00499038	-0.0958857	0.579	0.717	1	-0.0243916	0.2259	low	TRUE
RDX	0.00514208	-0.165234	0.456	0.58	1	8.23112e-08	0.102904	0.555	0.58	0.00215779	-0.0236796	0.227625	low	TRUE
TFPI2	2.9475e-10	0.0943429	0.53	0.527	7.72687e-06	0.190794	-0.207444	0.396	0.527	1	-0.0235799	0.225175	low	TRUE
ARHGAP21	0.142996	-0.124314	0.318	0.411	1	2.59895e-06	0.118724	0.401	0.411	0.0681315	-0.0230134	0.22825	low	TRUE
BACE2	0.00938149	-0.0429733	0.402	0.431	1	9.47766e-07	0.141799	0.447	0.431	0.0248457	-0.0229466	0.2285	low	TRUE
GSK3B	0.451559	-0.248665	0.515	0.648	1	1.35784e-07	0.0856548	0.604	0.648	0.00355957	-0.0229334	0.232775	low	TRUE
STEAP4	0.956959	-0.26974	0.34	0.457	1	4.62285e-07	0.0819256	0.467	0.457	0.0121188	-0.02269	0.232	low	TRUE
KMT2E	0.000176612	-0.0477563	0.432	0.476	1	8.98649e-08	0.138558	0.516	0.476	0.00235581	-0.0226736	0.23035	low	TRUE
ANKRD10	0.000139415	-0.0131158	0.354	0.413	1	5.83254e-07	0.154908	0.408	0.413	0.01529	-0.022537	0.23	low	TRUE
PAWR	0.000752743	-0.0227182	0.357	0.378	1	8.70042e-08	0.148845	0.43	0.378	0.00228081	-0.0222279	0.2325	low	TRUE
KIF2A	1.05225e-08	-0.0219615	0.513	0.528	0.000275846	1.24783e-09	0.135137	0.538	0.528	3.27118e-05	-0.0217419	0.23465	low	TRUE
IRS2	0.126772	-0.0713343	0.159	0.199	1	9.75665e-08	0.12375	0.225	0.199	0.00255771	-0.0214831	0.23575	low	TRUE
HP1BP3	2.40785e-07	-0.10417	0.62	0.678	0.00631218	1.80372e-07	0.0486303	0.648	0.678	0.00472846	-0.0211452	0.237325	low	TRUE
SERPINB2	1.6e-15	0.132173	0.252	0.195	4.24782e-11	0.243516	-0.0435522	0.152	0.195	1	-0.0205146	0.243225	low	TRUE
GP6	0.546283	-0.0486129	0.073	0.12	1	1.29619e-06	0.129633	0.144	0.12	0.0339795	-0.0204549	0.239925	low	TRUE
MDM4	0.00241284	-0.116688	0.397	0.486	1	9.54203e-09	0.103205	0.467	0.486	0.000250144	-0.0203227	0.2399	low	TRUE
SF3B1	0.240772	-0.215887	0.38	0.453	1	9.11552e-09	0.0816453	0.45	0.453	0.000238963	-0.0199789	0.245275	low	TRUE
NSUN6	0.029109	-0.0587636	0.145	0.151	1	4.03415e-07	0.12038	0.183	0.151	0.0105755	-0.0192481	0.249075	low	TRUE
SH3TC2	0.763093	-0.30514	0.442	0.596	1	1.85662e-06	0.0667236	0.526	0.596	0.0486713	-0.0190111	0.249775	low	TRUE
PIAS1	0.799254	-0.147515	0.3	0.415	1	7.38697e-06	0.13816	0.379	0.415	0.193649	-0.018849	0.2543	low	TRUE
TRIM24	0.00107563	-0.00516718	0.221	0.202	1	1.78187e-07	0.144096	0.257	0.202	0.00467117	-0.0187994	0.251225	low	TRUE
TAF1B	0.80475	-0.160134	0.184	0.268	1	5.14818e-07	0.0862602	0.291	0.268	0.0134959	-0.0183203	0.25075	low	TRUE
TTBK2	5.47218e-07	-0.0326446	0.459	0.506	0.0143453	4.18959e-09	0.10807	0.499	0.506	0.00010983	-0.0178695	0.254175	low	TRUE
LINC00474	0.00606829	-0.178719	0.412	0.51	1	2.97587e-06	0.0911673	0.46	0.51	0.0780125	-0.0177745	0.25605	low	FALSE
CACUL1	0.0188223	-0.0478177	0.241	0.3	1	5.08701e-07	0.116216	0.298	0.3	0.0133356	-0.0170786	0.260225	low	TRUE
ZNF354B	0.0119116	-0.0944153	0.242	0.312	1	5.64109e-08	0.0974186	0.315	0.312	0.00147881	-0.0170292	0.25405	low	TRUE
PRKDC	0.859939	-0.181212	0.29	0.442	1	1.1505e-06	0.074967	0.425	0.442	0.0301603	-0.0162587	0.266225	low	TRUE
AJ009632.2	0.0512744	-0.0328183	0.127	0.157	1	1.47362e-05	0.235338	0.166	0.157	0.38631	-0.016219	0.264625	low	FALSE
TENT5A	0.0563929	-0.275486	0.57	0.669	1	5.18934e-09	0.058874	0.653	0.669	0.000136038	-0.0154334	0.271575	low	TRUE
ARHGAP42	0.356937	-0.33767	0.586	0.707	1	6.319e-07	0.0516007	0.658	0.707	0.0165653	-0.0150161	0.26955	low	TRUE
ZNF83	0.0433099	-0.245832	0.602	0.741	1	4.4415e-12	0.0605281	0.685	0.741	1.16436e-07	-0.0148843	0.277	low	TRUE
C18orf25	0.152362	-0.0926107	0.184	0.263	1	2.09056e-07	0.0889008	0.281	0.263	0.00548041	-0.0147688	0.271325	low	TRUE
EIF3A	0.0180647	-0.148724	0.468	0.556	1	2.19257e-07	0.0744237	0.484	0.556	0.00574782	-0.0144573	0.27555	low	TRUE
CALM1	3.67638e-07	-0.00161481	0.345	0.385	0.00963764	8.0523e-10	0.121956	0.401	0.385	2.11091e-05	-0.0136099	0.27545	low	TRUE
TLK1	0.186258	-0.301389	0.61	0.735	1	2.73725e-07	0.0497128	0.658	0.735	0.00717571	-0.013412	0.283	low	TRUE
DAAM1	0.880636	-0.225364	0.286	0.396	1	1.09489e-06	0.0572166	0.411	0.396	0.0287025	-0.0131947	0.2849	low	TRUE
AC027117.2	0.00808433	-0.00269608	0.177	0.227	1	6.67833e-07	0.120041	0.284	0.227	0.0175072	-0.0131543	0.282275	low	FALSE
INSR	0.325545	-0.349875	0.586	0.73	1	1.08012e-10	0.044671	0.68	0.73	2.83154e-06	-0.0130566	0.2835	low	TRUE
HPCAL1	5.44705e-09	0.101313	0.329	0.36	0.000142794	0.00381685	-0.0402887	0.325	0.36	1	-0.0130264	0.28495	low	TRUE
WIPF1	4.95376e-06	-0.145962	0.041	0.122	0.129863	0.717338	0.0035731	0.108	0.122	1	-0.012978	0.283625	low	TRUE
AFDN	0.0344324	-0.153676	0.428	0.545	1	5.24882e-07	0.0673022	0.513	0.545	0.0137598	-0.0128913	0.284	low	TRUE
TRA2B	7.16506e-05	-0.123595	0.466	0.503	1	2.40253e-09	0.0722154	0.484	0.503	6.29823e-05	-0.012585	0.288425	low	TRUE
AC093827.4	0.043186	-0.129589	0.354	0.431	1	4.87607e-06	0.0917881	0.425	0.431	0.127826	-0.0123523	0.289325	low	FALSE
ANO2	6.06535e-11	0.0708312	0.464	0.45	1.59003e-06	0.363895	-0.122156	0.347	0.45	1	-0.0121814	0.2915	low	TRUE
CCNL2	0.375567	-0.155838	0.286	0.369	1	1.44422e-06	0.0634321	0.379	0.369	0.0378601	-0.0120335	0.292375	low	TRUE
GPNMB	0.614217	-0.082105	0.093	0.149	1	4.78784e-06	0.100191	0.181	0.149	0.125513	-0.0115007	0.293425	low	TRUE
TMEM40	0.00030119	-0.0745368	0.342	0.384	1	6.37977e-07	0.0798328	0.384	0.384	0.0167246	-0.0114126	0.29645	low	TRUE
PHIP	0.0233898	-0.158282	0.498	0.601	1	2.58462e-06	0.0644955	0.548	0.601	0.0677559	-0.0111464	0.30005	low	TRUE
USP15	0.00109764	-0.162608	0.506	0.569	1	1.09324e-06	0.0584349	0.575	0.569	0.0286593	-0.01111	0.2979	low	TRUE
UBE2Q2	0.00469323	-0.0485127	0.235	0.282	1	2.66872e-06	0.0947885	0.286	0.282	0.0699604	-0.011016	0.30065	low	TRUE
GREM2	5.94986e-06	0.111512	0.19	0.175	0.155976	0.522781	-0.0627818	0.132	0.175	1	-0.0108454	0.298725	low	TRUE
LIMCH1	4.83293e-05	-0.0686767	0.664	0.733	1	6.69719e-08	0.0788933	0.67	0.733	0.00175567	-0.0107909	0.302225	low	TRUE
RASGRP1	0.107505	-0.115399	0.065	0.135	1	7.24014e-06	0.0973868	0.166	0.135	0.1898	-0.0103059	0.30995	low	TRUE
SH3PXD2A	4.41e-14	0.0695805	0.579	0.607	1.15818e-09	0.038484	-0.0903856	0.543	0.607	1	-0.0102079	0.304125	low	TRUE
EVA1B	2.24236e-09	0.0746373	0.188	0.147	5.87836e-05	0.542493	-0.0691717	0.1	0.147	1	-0.00998804	0.3093	low	TRUE
HSPA5	1.61518e-07	0.0920879	0.173	0.144	0.0042342	0.440572	-0.0246218	0.12	0.144	1	-0.00984129	0.3078	low	TRUE
HTRA1	1.3466e-08	0.0660827	0.323	0.305	0.00035301	0.353117	-0.0944905	0.237	0.305	1	-0.00969503	0.314275	low	TRUE
HIVEP2	0.600298	-0.167779	0.232	0.344	1	1.36414e-05	0.114758	0.357	0.344	0.357608	-0.00953065	0.313625	low	TRUE
PEG3	0.0026529	-0.0845904	0.311	0.363	1	6.22758e-06	0.0941069	0.335	0.363	0.163256	-0.00929907	0.31315	low	TRUE
AKAP11	0.125045	-0.066974	0.148	0.168	1	3.69068e-06	0.083817	0.213	0.168	0.0967513	-0.00909179	0.3189	low	TRUE
DDX46	0.000212017	-0.070322	0.385	0.431	1	2.91256e-07	0.0675745	0.445	0.431	0.00763528	-0.00870606	0.319375	low	TRUE
CHD9	0.895835	-0.219027	0.354	0.488	1	7.69582e-06	0.0655997	0.46	0.488	0.201746	-0.00818433	0.326875	low	TRUE
ZNF611	0.471001	-0.151275	0.245	0.325	1	7.16062e-06	0.0744886	0.347	0.325	0.187716	-0.00815668	0.325025	low	TRUE
EPB41L2	9.18442e-07	0.058605	0.249	0.25	0.024077	0.823455	-0.0906579	0.161	0.25	1	-0.00802044	0.327675	low	TRUE
LINC02826	2.01199e-09	0.0838842	0.323	0.248	5.27443e-05	0.0318944	-0.0189141	0.227	0.248	1	-0.00795579	0.321575	low	FALSE
MYOF	0.17323	-0.148197	0.399	0.509	1	7.38369e-06	0.0742732	0.45	0.509	0.193563	-0.00788857	0.32705	low	TRUE
PPP4R3B	0.282077	-0.113774	0.239	0.338	1	7.76843e-06	0.0802613	0.342	0.338	0.203649	-0.00742769	0.329425	low	TRUE
CEP350	0.000115376	-0.0593172	0.411	0.492	1	2.29716e-06	0.066638	0.482	0.492	0.0602201	-0.0073805	0.334775	low	TRUE
RNF213	0.00387739	-0.124296	0.467	0.564	1	1.60364e-06	0.0478771	0.533	0.564	0.0420394	-0.00733182	0.32845	low	TRUE
LUC7L3	0.00316891	-0.167295	0.525	0.634	1	2.00632e-08	0.0397776	0.604	0.634	0.000525957	-0.00705635	0.33565	low	TRUE
MTMR4	0.0133401	-0.181713	0.388	0.516	1	4.59106e-07	0.0360506	0.477	0.516	0.0120355	-0.00664334	0.33615	low	TRUE
SLC41A2	0.379715	-0.30413	0.333	0.51	1	5.60693e-06	0.038076	0.452	0.51	0.146986	-0.00639489	0.3405	low	TRUE
TGOLN2	1.87834e-06	0.0558219	0.224	0.206	0.0492406	0.99505	-0.0641415	0.156	0.206	1	-0.00629294	0.3457	low	TRUE
GPBP1	0.0548639	-0.202617	0.505	0.594	1	5.12717e-07	0.031679	0.579	0.594	0.0134409	-0.00617177	0.342275	low	TRUE
AHNAK	0.00194524	-0.123556	0.485	0.56	1	4.483e-06	0.0535713	0.535	0.56	0.117522	-0.00603619	0.347275	low	TRUE
ARL8B	0.00187271	-0.0504973	0.343	0.415	1	4.07581e-06	0.0699406	0.428	0.415	0.106847	-0.0058772	0.34385	low	TRUE
CTSB	6.1635e-06	0.0766522	0.186	0.138	0.161576	0.784747	-0.0527362	0.09	0.138	1	-0.005605	0.35385	low	TRUE
YTHDC1	0.00335619	-0.178791	0.575	0.655	1	3.12e-07	0.0313211	0.604	0.655	0.00817908	-0.00558279	0.35275	low	TRUE
PEX3	0.202562	-0.0764187	0.195	0.265	1	1.10708e-05	0.0889008	0.276	0.265	0.290222	-0.00557374	0.35225	low	TRUE
KIAA0232	0.00323173	-0.224031	0.612	0.7	1	1.21253e-08	0.0259858	0.677	0.7	0.000317864	-0.00530777	0.35135	low	TRUE
HPGD	2.10777e-07	-0.0335679	0.45	0.458	0.00552553	2.76915e-05	0.0855329	0.413	0.458	0.725932	-0.00468631	0.360025	low	TRUE
ICK	6.24701e-08	0.0398553	0.312	0.343	0.00163765	0.219523	-0.0871079	0.291	0.343	1	-0.00465469	0.364225	low	TRUE
TMEM106B	0.000253853	-0.00198739	0.211	0.221	1	3.83441e-06	0.0795543	0.252	0.221	0.100519	-0.00460823	0.357975	low	TRUE
ADNP	0.00456824	-0.113374	0.404	0.45	1	7.14788e-06	0.0534917	0.452	0.45	0.187382	-0.00448149	0.3625	low	TRUE
MIR4435-2HG	0.0280586	-0.0796158	0.246	0.289	1	1.72271e-05	0.10127	0.333	0.289	0.451609	-0.00441391	0.361675	low	FALSE
SCARB1	1.0197e-08	0.0367823	0.402	0.399	0.000267315	0.113357	-0.0882039	0.298	0.399	1	-0.00422465	0.3668	low	TRUE
RBM39	0.0018414	-0.221489	0.672	0.779	1	3.91776e-08	0.0210004	0.714	0.779	0.00102704	-0.00416899	0.368	low	TRUE
MLLT10	0.0330967	-0.171999	0.495	0.557	1	6.78524e-06	0.0376813	0.57	0.557	0.177875	-0.00388565	0.373175	low	TRUE
AC020916.1	1.06915e-06	0.0390197	0.408	0.415	0.0280277	0.282664	-0.0643858	0.335	0.415	1	-0.00379078	0.368375	low	FALSE
CMYA5	0.801765	-0.30659	0.364	0.497	1	1.57572e-05	0.0461838	0.43	0.497	0.413074	-0.0036801	0.373425	low	TRUE
ZNF703	5.78186e-09	0.0582186	0.188	0.161	0.000151571	0.0145741	-0.00535332	0.144	0.161	1	-0.00349746	0.3766	low	TRUE
PNISR	0.267506	-0.273	0.56	0.678	1	1.01108e-06	0.0148204	0.616	0.678	0.0265054	-0.00335085	0.383575	low	TRUE
SPACA6	0.00573498	-0.109555	0.336	0.373	1	8.33375e-06	0.0468	0.374	0.373	0.218469	-0.00334863	0.37615	low	TRUE
SLC19A3	0.261329	-0.233931	0.353	0.468	1	1.11942e-05	0.0371716	0.416	0.468	0.293456	-0.00334235	0.3827	low	TRUE
FXR1	0.000757266	-0.0161181	0.212	0.219	1	1.10317e-05	0.0857317	0.267	0.219	0.289196	-0.00333063	0.377375	low	TRUE
STT3B	4.54913e-11	0.0374991	0.57	0.541	1.19256e-06	0.00603587	-0.0559157	0.523	0.541	1	-0.00331747	0.386575	low	TRUE
ANO6	0.32078	-0.138614	0.378	0.481	1	2.43068e-05	0.103092	0.435	0.481	0.637204	-0.00329221	0.381275	low	TRUE
SCIN	0.0305568	-0.176414	0.368	0.472	1	8.52428e-06	0.034645	0.391	0.472	0.223464	-0.00310914	0.379675	low	TRUE
TRIM33	2.00925e-05	-0.0717753	0.449	0.519	0.526725	5.52592e-06	0.0273006	0.482	0.519	0.144862	-0.00304742	0.38205	low	TRUE
PRRC2C	0.0136327	-0.213007	0.678	0.758	1	1.44394e-06	0.0159217	0.729	0.758	0.0378529	-0.00300488	0.386875	low	TRUE
MUC20	0.465715	-0.0872504	0.098	0.157	1	2.31147e-05	0.102816	0.205	0.157	0.605953	-0.00296316	0.38505	low	TRUE
PRPF38B	0.0575202	-0.121999	0.291	0.32	1	1.29102e-05	0.0524269	0.362	0.32	0.338442	-0.00294754	0.3882	low	TRUE
BNIP2	4.68843e-06	0.0404307	0.186	0.15	0.122907	0.793482	-0.0701646	0.112	0.15	1	-0.00292383	0.387775	low	TRUE
UPF2	0.384256	-0.203669	0.383	0.499	1	7.00642e-06	0.0262885	0.477	0.499	0.183673	-0.00284099	0.391025	low	TRUE
RBM22	0.0818807	-0.037211	0.143	0.162	1	1.61948e-05	0.086271	0.191	0.162	0.424546	-0.00280462	0.38975	low	TRUE
PECAM1	1.70176e-05	0.0899778	0.18	0.142	0.446117	0.570474	-0.0245402	0.105	0.142	1	-0.00254715	0.3876	low	TRUE
TANC2	0.631501	-0.20694	0.314	0.426	1	2.19659e-05	0.0608601	0.44	0.426	0.575836	-0.00248795	0.390025	low	TRUE
ZC3H13	0.00273715	-0.103865	0.343	0.358	1	1.07674e-05	0.0432876	0.399	0.358	0.282267	-0.00243652	0.399	low	TRUE
CHD2	0.116404	-0.243771	0.633	0.773	1	9.69322e-06	0.0220676	0.702	0.773	0.254108	-0.002157	0.404925	low	TRUE
PAM	0.823745	-0.376901	0.554	0.704	1	1.17151e-06	0.00736193	0.623	0.704	0.0307111	-0.00205455	0.4047	low	TRUE
COBLL1	0.365931	-0.409067	0.833	0.92	1	1.2625e-06	0.00692842	0.848	0.92	0.0330964	-0.00204546	0.405425	low	TRUE
C4orf19	0.19981	-0.242156	0.508	0.623	1	1.79612e-05	0.0332702	0.584	0.623	0.470853	-0.0018548	0.404025	low	TRUE
PRKCZ	3.2576e-11	0.00969759	0.722	0.768	8.5398e-07	0.19856	-0.217451	0.638	0.768	1	-0.00180935	0.408325	low	TRUE
XPO1	0.000196569	-0.0456694	0.437	0.505	1	1.89213e-05	0.0705478	0.499	0.505	0.496023	-0.00179244	0.411275	low	TRUE
RPLP2	1.31488e-05	0.0599848	0.143	0.106	0.344696	0.550986	-0.0199028	0.09	0.106	1	-0.00160733	0.4143	low	TRUE
LTBP1	0.0657898	-0.312944	0.308	0.446	1	3.09557e-05	0.0773379	0.425	0.446	0.811505	-0.00160283	0.4159	low	TRUE
PCM1	0.0237683	-0.165145	0.44	0.539	1	1.60521e-05	0.0324635	0.504	0.539	0.420805	-0.00159085	0.418775	low	TRUE
TAF7	0.00875242	-0.114033	0.307	0.371	1	1.10455e-05	0.0283299	0.391	0.371	0.289557	-0.0014978	0.41735	low	TRUE
EIF4A1	5.29428e-06	0.0385464	0.217	0.19	0.13879	0.104974	-0.0200802	0.156	0.19	1	-0.00143441	0.4208	low	TRUE
RAB5A	7.92654e-07	0.0224186	0.288	0.333	0.0207794	0.058321	-0.0434657	0.279	0.333	1	-0.00141551	0.419425	low	TRUE
THRAP3	0.075499	-0.207772	0.446	0.541	1	3.32256e-06	0.00952607	0.523	0.541	0.0871009	-0.00139635	0.41985	low	TRUE
IMPA2	2.05524e-05	0.0413145	0.207	0.224	0.538781	0.11257	-0.138169	0.13	0.224	1	-0.00134499	0.42465	low	TRUE
SLC6A6	1.1659e-05	0.0368698	0.191	0.182	0.305641	0.554668	-0.055525	0.164	0.182	1	-0.001277	0.4267	low	TRUE
AFF4	6.16864e-05	-0.0924229	0.467	0.547	1	1.4604e-05	0.0342319	0.479	0.547	0.382845	-0.001272	0.4272	low	TRUE
EEF1A1	1.1163e-05	0.030824	0.356	0.359	0.292637	0.323516	-0.0735169	0.293	0.359	1	-0.00122891	0.428325	low	TRUE
SYNCRIP	0.034443	-0.103586	0.297	0.365	1	1.87186e-05	0.0392379	0.364	0.365	0.490708	-0.00120675	0.42965	low	TRUE
PTPN12	0.0236361	-0.119673	0.459	0.543	1	1.93318e-05	0.0360367	0.521	0.543	0.506784	-0.00113701	0.42815	low	TRUE
SRSF11	0.00088228	-0.186333	0.547	0.626	1	1.04517e-06	0.0069759	0.594	0.626	0.0273993	-0.0011367	0.4331	low	TRUE
MALAT1	0.00729997	-0.559069	0.993	0.996	1	4.30286e-08	0.00306433	0.995	0.996	0.00112799	-0.00110486	0.431525	low	FALSE
GABPB1-AS1	2.41254e-06	0.0261008	0.231	0.224	0.0632447	0.0179001	-0.0208415	0.222	0.224	1	-0.0011004	0.432775	low	FALSE
MIER3	0.848385	-0.050459	0.083	0.102	1	3.14369e-05	0.103895	0.152	0.102	0.824119	-0.000938061	0.436025	low	TRUE
MARCKS	1.13186e-05	0.0279099	0.262	0.301	0.296718	0.0973633	-0.0560655	0.242	0.301	1	-0.000900084	0.434	low	TRUE
DYRK1A	0.00186759	-0.133678	0.55	0.631	1	1.40754e-05	0.0190237	0.616	0.631	0.368986	-0.000852787	0.442625	low	TRUE
ZFYVE16	0.1553	-0.144311	0.304	0.407	1	2.71537e-05	0.0449942	0.394	0.407	0.711834	-0.000844575	0.4314	low	TRUE
RPLP1	1.75909e-05	0.0563825	0.139	0.106	0.461146	0.0888531	-0.0035274	0.108	0.106	1	-0.000826195	0.44065	low	TRUE
CAST	0.00222296	-0.141703	0.501	0.607	1	1.08978e-05	0.0140722	0.535	0.607	0.285685	-0.000802987	0.442825	low	TRUE
BCKDHB	0.00430593	-0.00150259	0.172	0.183	1	3.02268e-05	0.100252	0.208	0.183	0.792395	-0.000720182	0.4436	low	TRUE
RPL8	2.05857e-05	0.0491591	0.153	0.132	0.539655	0.195154	-0.0250206	0.103	0.132	1	-0.00071566	0.446875	low	TRUE
TIMP2	2.4023e-12	0.00455779	0.617	0.686	6.29768e-08	0.119319	-0.175754	0.555	0.686	1	-0.000698975	0.447225	low	TRUE
RANBP2	0.00255724	-0.0926646	0.333	0.387	1	2.94986e-05	0.058211	0.384	0.387	0.773306	-0.000689767	0.4436	low	TRUE
CD164	6.54102e-06	0.0130164	0.257	0.263	0.171473	0.319256	-0.0728483	0.23	0.263	1	-0.000613196	0.448525	low	TRUE
KIF13A	0.000296937	-0.0270394	0.335	0.398	1	2.91103e-05	0.072626	0.403	0.398	0.763126	-0.000608951	0.44925	low	TRUE
CNOT2	0.689296	-0.154772	0.333	0.398	1	3.32983e-05	0.0656675	0.418	0.398	0.872914	-0.000568747	0.45135	low	TRUE
RGCC	3.35196e-06	0.0218165	0.229	0.216	0.0878716	0.00695764	-0.00821688	0.208	0.216	1	-0.000520543	0.453075	low	TRUE
PKP2	0.116092	-0.257121	0.207	0.333	1	3.37196e-05	0.0502656	0.335	0.333	0.883959	-0.000506053	0.4513	low	TRUE
PIK3C2B	0.000364901	-0.0962408	0.392	0.494	1	3.09632e-05	0.0500351	0.43	0.494	0.8117	-0.000464946	0.4522	low	TRUE
DDX17	2.56182e-11	-0.0200096	0.646	0.695	6.71583e-07	1.96767e-05	0.00262035	0.633	0.695	0.515825	-0.00045678	0.453075	low	TRUE
TPR	0.00115043	-0.127359	0.388	0.462	1	2.56327e-05	0.0235624	0.428	0.462	0.671961	-0.000418601	0.45185	low	TRUE
ANXA1	0.000151981	-0.193286	0.626	0.702	1	2.89188e-05	0.0214095	0.535	0.702	0.758107	-0.000356085	0.45655	low	TRUE
EBI3	9.29483e-06	0.00714252	0.243	0.246	0.243664	0.674136	-0.103296	0.181	0.246	1	-0.000336978	0.45915	low	TRUE
SKI	2.62492e-05	0.0397594	0.231	0.22	0.688123	0.152177	-0.0132394	0.2	0.22	1	-0.000252868	0.459475	low	TRUE
NORAD	2.19883e-05	0.0163729	0.204	0.21	0.576423	0.241163	-0.0616664	0.161	0.21	1	-0.000221325	0.46385	low	FALSE
PAPPA2	0.000794722	-0.0311932	0.803	0.884	1	2.66629e-05	0.0168857	0.756	0.884	0.698968	-9.41228e-05	0.47	low	TRUE
RNF145	3.06844e-05	0.0253737	0.322	0.331	0.804391	0.0719658	-0.0173366	0.276	0.331	1	-7.67941e-05	0.4737	low	TRUE
SWAP70	2.95743e-05	-0.011797	0.301	0.348	0.775291	0.000517168	0.0449279	0.328	0.348	1	-5.44094e-05	0.4766	low	TRUE
PHF2	3.40952e-05	-0.0259263	0.319	0.33	0.893805	0.000197993	0.0231458	0.308	0.33	1	-4.64741e-05	0.471825	low	TRUE
HIBADH	3.03555e-05	-0.0216364	0.353	0.4	0.79577	0.00231485	0.000543864	0.394	0.4	1	-3.58208e-05	0.47365	low	TRUE
SLC38A1	0.0119444	-0.518179	0.61	0.737	1	3.79481e-05	0.0451468	0.68	0.737	0.994809	-2.9104e-05	0.4693	low	TRUE
TMBIM6	3.46981e-05	0.0163729	0.214	0.21	0.909609	0.394698	-0.0414885	0.164	0.21	1	-2.87667e-05	0.470975	low	TRUE
PLCB1	2.03058e-06	-0.000451802	0.491	0.579	0.0532317	0.0501879	0.0196893	0.447	0.579	1	-8.73753e-06	0.473025	low	TRUE
PAPOLA	3.00488e-05	0.00621203	0.443	0.475	0.787729	0.00807436	0.00510061	0.435	0.475	1	3.07011e-06	0.33455	high	TRUE
CLMN	7.91498e-06	-0.00234825	0.37	0.435	0.207491	0.00911981	-0.00733087	0.381	0.435	1	8.99239e-06	0.33135	high	TRUE
SMAD2	1.46725e-05	0.00652543	0.35	0.343	0.384639	0.00579833	0.01296	0.369	0.343	1	2.68e-05	0.334275	high	TRUE
SLC20A1	5.38601e-06	0.00928	0.291	0.347	0.141194	0.00445478	0.00170243	0.298	0.347	1	5.58525e-05	0.3334	high	TRUE
HNRNPA3	1.23692e-09	-0.00239976	0.442	0.494	3.2426e-05	0.00193373	-0.0437269	0.403	0.494	1	0.00010077	0.330625	high	TRUE
PLEC	1.00165e-10	0.00295946	0.492	0.557	2.62583e-06	5.92578e-08	0.00945656	0.548	0.557	0.00155344	0.000116655	0.33055	high	TRUE
PGRMC2	1.49165e-06	-0.0108388	0.3	0.33	0.0391035	0.00138404	-0.011334	0.279	0.33	1	0.000122787	0.32845	high	TRUE
EEF1D	2.57654e-05	-0.0171997	0.332	0.362	0.675439	0.640131	-0.0992096	0.262	0.362	1	0.000206567	0.32365	high	TRUE
ZNF91	0.813112	-0.301949	0.714	0.829	1	2.78235e-05	-0.0107823	0.768	0.829	0.729392	0.000265594	0.3255	high	TRUE
RTF1	2.18321e-05	-0.0300833	0.311	0.337	0.572329	0.0139505	-0.0508877	0.308	0.337	1	0.000279356	0.3252	high	TRUE
MDM2	1.68974e-05	0.0116598	0.315	0.356	0.442965	4.18034e-05	0.0966905	0.364	0.356	1	0.00028242	0.3191	high	TRUE
SNAP23	5.24065e-07	0.0150467	0.366	0.413	0.0137384	0.000481286	0.0191646	0.408	0.413	1	0.000287181	0.3225	high	TRUE
HERC1	3.4634e-05	-0.0813764	0.54	0.542	0.90793	0.155797	-0.121295	0.484	0.542	1	0.000306028	0.31935	high	TRUE
SRRM1	3.91687e-05	-0.0932597	0.48	0.534	1	2.13997e-05	-0.0183243	0.523	0.534	0.560992	0.000306761	0.3229	high	TRUE
NIN	2.7336e-08	-0.00349556	0.495	0.55	0.000716612	0.137245	-0.115297	0.438	0.55	1	0.0003625	0.322025	high	TRUE
NEURL1	2.1884e-07	0.0155156	0.314	0.292	0.00573688	9.74556e-05	0.0253517	0.296	0.292	1	0.000389515	0.322075	high	TRUE
PSPC1	2.72676e-05	-0.0570677	0.543	0.601	0.714819	0.204469	-0.108818	0.513	0.601	1	0.0006617	0.312575	high	TRUE
GOLGA4	0.335264	-0.348975	0.733	0.842	1	1.94784e-06	-0.00298457	0.785	0.842	0.0510625	0.000768377	0.310925	high	TRUE
HSDL2	1.84788e-05	0.0445563	0.207	0.206	0.484422	0.000110244	0.0750647	0.222	0.206	1	0.00078525	0.30695	high	TRUE
TNKS2	3.19616e-05	-0.125051	0.47	0.532	0.837873	0.000343539	-0.0642683	0.487	0.532	1	0.000870455	0.30645	high	TRUE
ZNF207	5.56115e-06	-0.0221558	0.377	0.447	0.145786	0.107936	-0.0651335	0.34	0.447	1	0.000889372	0.3101	high	TRUE
COL1A1	3.40935e-05	-0.169034	0.059	0.142	0.893761	0.503981	-0.0807464	0.073	0.142	1	0.000984347	0.3062	high	TRUE
HDAC5	2.60149e-06	-0.0338156	0.361	0.384	0.068198	0.00719053	-0.0303656	0.342	0.384	1	0.00102149	0.302925	high	TRUE
CUL3	2.09093e-05	-0.0700931	0.44	0.49	0.548136	0.0162268	-0.0756524	0.46	0.49	1	0.00105835	0.296675	high	TRUE
ACTN4	2.2371e-05	-0.0680471	0.574	0.619	0.586457	0.071356	-0.091143	0.521	0.619	1	0.00107988	0.3042	high	TRUE
MMP11	2.86009e-05	-0.11834	0.45	0.539	0.749772	9.7313e-05	-0.00470726	0.465	0.539	1	0.0012089	0.296775	high	TRUE
KLHL8	9.10991e-06	0.0513304	0.129	0.113	0.238816	0.0350623	0.0145606	0.12	0.113	1	0.00121486	0.29715	high	TRUE
TP63	3.37683e-05	-0.180178	0.051	0.139	0.885237	0.163437	-0.0948295	0.068	0.139	1	0.00121712	0.2966	high	TRUE
TLE5	8.62792e-10	-0.0095377	0.466	0.484	2.26181e-05	0.198075	-0.167145	0.403	0.484	1	0.00137713	0.295875	high	TRUE
R3HDM2	3.09359e-05	-0.146402	0.595	0.648	0.810984	0.00668351	-0.0834459	0.579	0.648	1	0.00141018	0.297625	high	TRUE
CD59	1.1007e-05	-0.0405127	0.388	0.42	0.288549	0.11992	-0.115232	0.359	0.42	1	0.00180219	0.2854	high	TRUE
YWHAZ	1.66423e-06	-0.0145593	0.466	0.468	0.0436277	0.796856	-0.173353	0.396	0.468	1	0.00217804	0.28335	high	TRUE
ITGB3	1.07586e-05	0.054447	0.152	0.12	0.282037	7.56157e-05	0.102096	0.149	0.12	1	0.00224183	0.280675	high	TRUE
ARHGAP17	2.66873e-05	-0.151269	0.591	0.641	0.699609	0.000336828	-0.0603332	0.599	0.641	1	0.00250122	0.280775	high	TRUE
ARGLU1	2.07808e-09	-0.0265729	0.589	0.635	5.44768e-05	0.00986775	-0.101759	0.545	0.635	1	0.00251493	0.273275	high	TRUE
LNPEP	3.1e-13	-0.0417754	0.653	0.67	8.1275e-09	2.55937e-06	-0.0235968	0.589	0.67	0.0670939	0.00258715	0.275775	high	TRUE
SON	0.000618829	-0.283009	0.617	0.715	1	1.65247e-10	-0.0117626	0.663	0.715	4.33194e-06	0.00261863	0.273775	high	TRUE
RPL27A	5.94273e-06	0.0670396	0.142	0.106	0.155789	0.131241	0.00291923	0.098	0.106	1	0.00262125	0.273325	high	TRUE
PNN	9.72907e-06	-0.0670177	0.367	0.413	0.255048	0.033747	-0.0915356	0.328	0.413	1	0.0027309	0.27685	high	TRUE
GOLGB1	0.575624	-0.350637	0.537	0.684	1	4.2273e-06	-0.0169182	0.626	0.684	0.110819	0.00326618	0.267525	high	TRUE
PSG5	0	0.0389154	0.685	0.616	0	1.5e-15	0.0413022	0.623	0.616	4.16819e-11	0.00330527	0.269475	high	TRUE
JUND	2.37627e-11	0.0584619	0.453	0.439	6.22941e-07	2.34286e-05	0.0153001	0.418	0.439	0.614181	0.00341591	0.26195	high	TRUE
NEK11	1.9986e-06	0.0594132	0.159	0.206	0.0523932	0.000242844	0.0509336	0.213	0.206	1	0.00344561	0.268675	high	TRUE
RASA1	0.477118	-0.461332	0.855	0.93	1	2.35774e-05	-0.0689476	0.851	0.93	0.618082	0.0036689	0.266675	high	TRUE
RHOBTB3	0.631096	-0.451417	0.745	0.869	1	1.30774e-05	-0.0333555	0.756	0.869	0.342824	0.00379446	0.258	high	TRUE
CEP295NL	7.87447e-07	0.0621318	0.21	0.195	0.0206429	0.00060398	0.0450774	0.215	0.195	1	0.00379562	0.259275	high	TRUE
PSG3	7.20988e-11	-0.0460321	0.709	0.769	1.89007e-06	0.0048935	-0.0909374	0.67	0.769	1	0.00400615	0.257325	high	TRUE
ERBIN	3.52777e-05	-0.431911	0.238	0.481	0.924805	0.328911	-0.23252	0.328	0.481	1	0.00405864	0.2567	high	TRUE
LGALS14	1.13537e-09	0.0658264	0.188	0.164	2.97637e-05	0.000265229	0.0269605	0.164	0.164	1	0.00417101	0.25185	high	TRUE
GOLPH3L	1.96755e-05	-0.145962	0.048	0.129	0.515793	0.747225	-0.0583547	0.105	0.129	1	0.00432905	0.251125	high	TRUE
VAMP2	3.06179e-08	0.0671012	0.212	0.193	0.000802647	0.0018832	0.0281241	0.198	0.193	1	0.00433366	0.25525	high	TRUE
ZNF554	4.13552e-06	0.0749007	0.222	0.206	0.108413	5.5425e-05	0.0851116	0.215	0.206	1	0.00468022	0.254575	high	TRUE
USP36	6.51246e-07	0.0645638	0.207	0.175	0.0170724	7.284e-05	0.0752747	0.215	0.175	1	0.00480852	0.2489	high	TRUE
DNAJB1	0.00133781	-0.239875	0.186	0.322	1	3.1223e-05	-0.273433	0.164	0.322	0.81851	0.00483592	0.250575	high	TRUE
ANXA4	2.10438e-07	-0.0469772	0.511	0.571	0.00551664	0.00229268	-0.115308	0.553	0.571	1	0.00507037	0.247875	high	TRUE
SLC2A1	1.36577e-07	-0.0565233	0.543	0.589	0.00358036	0.0287567	-0.095091	0.499	0.589	1	0.00517526	0.242575	high	TRUE
SLC4A7	0.0718906	-0.14335	0.079	0.149	1	2.47544e-05	-0.196557	0.037	0.149	0.648938	0.00529499	0.24175	high	TRUE
PLAC4	0.0541205	-0.359894	0.812	0.895	1	9.77828e-06	-0.0441771	0.78	0.895	0.256338	0.00549095	0.2402	high	FALSE
INHBA	1.22115e-07	0.0559798	0.529	0.558	0.00320125	9.45423e-05	0.102816	0.511	0.558	1	0.00549809	0.2414	high	TRUE
SLC43A2	1.527e-13	-0.027348	0.754	0.801	4.00458e-09	0.173158	-0.258321	0.68	0.801	1	0.00573902	0.2382	high	TRUE
DAPK1	3.28186e-07	-0.0537846	0.819	0.889	0.00860339	0.00221189	-0.113078	0.792	0.889	1	0.00574143	0.24695	high	TRUE
LINC00967	1.80528e-06	0.0774298	0.149	0.131	0.0473254	0.0354707	0.036078	0.127	0.131	1	0.0057573	0.242125	high	FALSE
MTUS1	4.28239e-06	0.0748473	0.377	0.455	0.112263	1.27382e-05	0.064431	0.445	0.455	0.333933	0.00579488	0.24155	high	TRUE
DCAF5	2.94772e-05	-0.279516	0.181	0.331	0.772746	0.210162	-0.163488	0.24	0.331	1	0.00602458	0.237525	high	TRUE
SYDE1	9.10013e-09	0.0796715	0.191	0.173	0.00023856	0.00133223	0.0437014	0.203	0.173	1	0.00612715	0.23795	high	TRUE
BRD4	1.11891e-05	-0.0902736	0.543	0.619	0.293322	0.459187	-0.183427	0.484	0.619	1	0.00620158	0.2335	high	TRUE
SCARB2	0.00514664	-0.265811	0.215	0.384	1	2.97673e-05	-0.289401	0.23	0.384	0.780351	0.00677396	0.2305	high	TRUE
PIP5K1A	1.28051e-08	-0.0824634	0.702	0.769	0.000335685	0.000295066	-0.0795479	0.689	0.769	1	0.00678045	0.231775	high	TRUE
NDRG1	1.67559e-05	0.0485563	0.167	0.155	0.439255	4.98733e-06	0.0978438	0.188	0.155	0.130743	0.00743969	0.226725	high	TRUE
RRBP1	2.99171e-07	-0.0741937	0.564	0.619	0.00784276	0.0967305	-0.11825	0.477	0.619	1	0.00840319	0.2183	high	TRUE
LRFN5	0.00484394	-0.114551	0.034	0.102	1	1.22292e-05	-0.159853	0.024	0.102	0.320589	0.00928289	0.2193	high	TRUE
HNRNPA2B1	6.94095e-07	-0.0995618	0.624	0.693	0.0181957	0.00135644	-0.0366177	0.606	0.693	1	0.00932556	0.218725	high	TRUE
EFHD1	7.50456e-11	-0.0558794	0.671	0.711	1.96732e-06	0.0547775	-0.19119	0.606	0.711	1	0.00941026	0.214675	high	TRUE
SMURF2	5.83296e-07	0.0982672	0.201	0.193	0.0152911	0.000217937	0.095573	0.213	0.193	1	0.00963049	0.2133	high	TRUE
EPB41	2.1093e-07	0.104503	0.184	0.133	0.00552952	0.0840129	0.0325884	0.139	0.133	1	0.0101881	0.2108	high	TRUE
ANKRD12	0.147312	-0.455908	0.602	0.721	1	6.96435e-07	-0.0330506	0.677	0.721	0.0182571	0.01059	0.2077	high	TRUE
TCF25	1.3047e-12	-0.0547716	0.633	0.688	3.42032e-08	0.0381593	-0.269681	0.626	0.688	1	0.012158	0.20645	high	TRUE
NUTM2B-AS1	1.65072e-05	-0.225123	0.135	0.268	0.432737	0.916627	-0.0854228	0.186	0.268	1	0.0124336	0.2003	high	FALSE
LINC01968	4.22634e-07	0.0983043	0.118	0.066	0.0110794	1.54252e-05	0.0995864	0.1	0.066	0.404373	0.0127708	0.198225	high	FALSE
PSG11	1.1317e-12	0.0622905	0.488	0.543	2.96692e-08	2.7682e-07	0.088761	0.501	0.543	0.00725684	0.0130617	0.197375	high	TRUE
SPIRE2	1.11392e-08	-0.0896346	0.516	0.608	0.000292015	0.0103866	-0.156296	0.472	0.608	1	0.013134	0.196625	high	TRUE
DAB2	1.82025e-05	-0.234808	0.696	0.748	0.477179	0.0176644	-0.203146	0.643	0.748	1	0.0131989	0.196525	high	TRUE
POU6F2	5.29144e-06	0.064933	0.15	0.139	0.138715	3.41461e-07	0.0973093	0.191	0.139	0.00895139	0.0132078	0.19865	high	TRUE
RPL13	1.39766e-09	0.120462	0.203	0.149	3.66397e-05	0.00154251	0.0413586	0.149	0.149	1	0.0134473	0.19655	high	TRUE
APIP	7.16249e-06	-0.168616	0.055	0.161	0.187765	0.000217974	-0.153657	0.068	0.161	1	0.0156398	0.187825	high	TRUE
ZFPM2	0.000237316	-0.154595	0.038	0.118	1	6.88221e-06	-0.168479	0.049	0.118	0.180417	0.0160039	0.18655	high	TRUE
LINC01357	2.46357e-05	-0.34746	0.217	0.398	0.645825	0.0298375	-0.252057	0.284	0.398	1	0.0160857	0.18645	high	FALSE
PSG6	3.76279e-09	-0.105154	0.692	0.741	9.86415e-05	0.0833318	-0.169172	0.658	0.741	1	0.0167189	0.18425	high	TRUE
DDX58	1.39504e-05	-0.236657	0.098	0.188	0.36571	0.170706	-0.112636	0.147	0.188	1	0.016731	0.1832	high	TRUE
GTPBP4	0.000641931	0.0233991	0.135	0.116	1	1.65351e-08	0.136774	0.193	0.116	0.000433468	0.0168023	0.18055	high	TRUE
GREB1L	1.14459e-05	-0.217314	0.056	0.15	0.300055	0.666703	-0.0882136	0.1	0.15	1	0.016807	0.1821	high	TRUE
LINC02484	1.35133e-05	-0.240789	0.032	0.187	0.354252	0.765001	-0.0876833	0.139	0.187	1	0.0174177	0.180375	high	FALSE
SNRNP70	2.70587e-07	-0.0975449	0.473	0.546	0.00709345	0.317083	-0.204955	0.455	0.546	1	0.0180532	0.176375	high	TRUE
PDCD4	2.90608e-08	0.00529911	0.447	0.486	0.000761828	8.10843e-11	0.145394	0.447	0.486	2.12563e-06	0.0192177	0.177225	high	TRUE
CHSY1	6.35959e-07	-0.0842183	0.644	0.75	0.0166717	0.28592	-0.319893	0.567	0.75	1	0.0218025	0.168825	high	TRUE
NEGR1	8.15985e-07	-0.163445	0.042	0.107	0.021391	0.0506946	-0.0375764	0.064	0.107	1	0.0237277	0.160775	high	TRUE
AOPEP	0.00168886	-0.0828178	0.537	0.602	1	2.13441e-05	-0.412891	0.403	0.602	0.559536	0.0248431	0.157075	high	TRUE
LINC02438	0.228095	-0.062619	0.072	0.113	1	6.96183e-07	-0.16669	0.022	0.113	0.0182504	0.0251664	0.15975	high	FALSE
CYP11A1	8.33804e-08	-0.153516	0.665	0.737	0.00218582	1.77586e-07	-0.0328595	0.663	0.737	0.00465543	0.025531	0.159325	high	TRUE
TESK2	6.58377e-07	0.0258953	0.342	0.377	0.0172593	1.26365e-07	0.162649	0.342	0.377	0.00331266	0.0269772	0.15575	high	TRUE
NOS3	1.04357e-05	0.0676461	0.146	0.121	0.273573	6.24085e-08	0.159302	0.191	0.121	0.00163604	0.0275176	0.15715	high	TRUE
SLC1A3	7.41998e-08	-0.186382	0.034	0.151	0.00194515	0.0255594	-0.119115	0.064	0.151	1	0.0325488	0.146375	high	TRUE
PSG1	7.53029e-07	-0.15141	0.591	0.63	0.0197407	0.00708418	-0.240652	0.555	0.63	1	0.0334519	0.14385	high	TRUE
ANTXR2	9.68828e-07	-0.170185	0.052	0.158	0.0253978	1.84594e-05	-0.16523	0.044	0.158	0.483914	0.0355997	0.1399	high	TRUE
MIR100HG	0.335235	-0.458981	0.685	0.857	1	2.60477e-05	-0.565597	0.663	0.857	0.682839	0.0368133	0.139	high	FALSE
ZNF462	8.3263e-06	-0.296486	0.163	0.327	0.218274	0.588116	-0.0862067	0.24	0.327	1	0.0369008	0.1365	high	TRUE
GDA	1.153e-13	0.140041	0.433	0.392	3.02372e-09	1.8601e-08	0.132981	0.474	0.392	0.000487626	0.0379663	0.135725	high	TRUE
RDH13	2.27845e-09	0.0154391	0.412	0.429	5.97297e-05	1e-15	0.210834	0.462	0.429	2.86787e-11	0.0399081	0.134325	high	TRUE
AC013287.1	0.622214	-0.240862	0.193	0.311	1	1.6533e-05	-0.409947	0.152	0.311	0.433411	0.0401188	0.133325	high	FALSE
PPP2R2B	4.49107e-07	-0.219433	0.056	0.168	0.0117733	0.81921	-0.0620857	0.13	0.168	1	0.0416045	0.132525	high	TRUE
PALLD	0.00419966	-0.254261	0.179	0.292	1	1.11215e-05	-0.333336	0.147	0.292	0.291549	0.0423655	0.127675	high	TRUE
SLC30A8	6.06664e-10	0.209458	0.132	0.081	1.59037e-05	0.000128338	0.201021	0.1	0.081	1	0.0435057	0.1285	high	TRUE
RIPOR2	8.42528e-07	0.0767288	0.238	0.202	0.0220869	1.02461e-09	0.187885	0.293	0.202	2.68601e-05	0.0447436	0.1317	high	TRUE
OSBPL10	0.0411281	-0.255725	0.321	0.425	1	1.10293e-05	-0.34412	0.289	0.425	0.289133	0.0450666	0.128475	high	TRUE
AC002072.1	0.00988521	0.0118808	0.1	0.127	1	1.51295e-08	0.235657	0.186	0.127	0.000396619	0.0453795	0.12625	high	FALSE
PARVA	3.39494e-06	-0.264238	0.152	0.283	0.0889985	0.761347	-0.0940535	0.196	0.283	1	0.048183	0.1256	high	TRUE
FRZB	0	0.184444	0.239	0.15	9.59e-13	2.17691e-07	0.100678	0.152	0.15	0.00570678	0.0485243	0.125625	high	TRUE
AC245060.5	0.00149452	0.00654055	0.128	0.117	1	5.92e-13	0.249109	0.232	0.117	1.55219e-08	0.0499412	0.1207	high	FALSE
AC010894.3	7.29701e-06	-0.311039	0.166	0.307	0.191291	0.00467519	-0.24581	0.198	0.307	1	0.0501427	0.120375	high	FALSE
CSH2	8e-16	0.0261344	0.639	0.52	2.14663e-11	2e-16	0.235926	0.526	0.52	5.6538e-12	0.0511052	0.1194	high	TRUE
SH3D19	8.16963e-06	-0.341676	0.195	0.371	0.214167	0.0622491	-0.17727	0.274	0.371	1	0.0515731	0.1215	high	TRUE
AADACL2-AS1	1.97616e-08	-0.246977	0.034	0.153	0.00051805	0.363132	-0.0744451	0.076	0.153	1	0.052022	0.12075	high	FALSE
FOS	3.84446e-05	0.00290816	0.325	0.326	1	4.29965e-10	0.255535	0.362	0.326	1.12715e-05	0.0521288	0.119475	high	TRUE
ENTPD1	1.43284e-05	0.0171555	0.288	0.309	0.37562	1.235e-13	0.260358	0.352	0.309	3.23971e-09	0.0556999	0.114575	high	TRUE
LAMA3	1.03547e-05	-0.372843	0.117	0.312	0.271448	0.0042565	-0.322149	0.152	0.312	1	0.0575897	0.110875	high	TRUE
NLRP2	1.99935e-06	-0.249811	0.1	0.237	0.0524129	0.000871567	-0.204802	0.125	0.237	1	0.0587783	0.1098	high	TRUE
SCCPDH	3.08607e-11	0.172049	0.233	0.166	8.09014e-07	2.48679e-08	0.170309	0.244	0.166	0.000651911	0.0588002	0.109725	high	TRUE
PID1	1.86623e-05	-0.582099	0.446	0.62	0.489233	0.906951	-0.209038	0.504	0.62	1	0.0588921	0.111725	high	TRUE
TRMT9B	0.0248076	-0.0410194	0.318	0.4	1	4.98569e-06	-0.338883	0.215	0.4	0.1307	0.0601035	0.111225	high	TRUE
PDGFD	1.15825e-06	-0.256052	0.082	0.205	0.0303635	0.0114231	-0.197743	0.093	0.205	1	0.0619502	0.108475	high	TRUE
EPS8L1	8.43e-14	0.00807368	0.55	0.546	2.21125e-09	0	0.280593	0.587	0.546	1e-16	0.0636517	0.10745	high	TRUE
AC044810.2	0.00016609	0.0304447	0.145	0.127	1	1e-16	0.288229	0.252	0.127	3.6793e-12	0.0660496	0.10555	high	FALSE
GLDC	4.09648e-06	-0.322342	0.136	0.3	0.107389	0.268161	-0.164851	0.191	0.3	1	0.0668605	0.102925	high	TRUE
AL031599.1	9.13195e-08	-0.289443	0.049	0.169	0.00239394	0.53183	-0.060632	0.137	0.169	1	0.0681775	0.103025	high	FALSE
SLIT2	0.00033468	-0.22539	0.045	0.127	1	9.34172e-07	-0.272326	0.032	0.127	0.0244893	0.0708366	0.1014	high	TRUE
AC108690.1	9e-16	0.17048	0.262	0.198	2.58486e-11	8.72109e-10	0.201968	0.23	0.198	2.28623e-05	0.0729263	0.098775	high	FALSE
CACNA2D3	6.53289e-06	-0.37249	0.155	0.355	0.17126	0.000114964	-0.290288	0.161	0.355	1	0.0755193	0.096	high	TRUE
OXR1	1.82566e-06	-0.305405	0.172	0.329	0.0478596	0.379475	-0.0958866	0.208	0.329	1	0.0771152	0.092975	high	TRUE
PSG9	7.9902e-12	0.088916	0.481	0.435	2.09464e-07	1.118e-13	0.267789	0.462	0.435	2.93257e-09	0.0810277	0.088375	high	TRUE
ATG7	0.189518	-0.243805	0.331	0.475	1	4.03094e-06	-0.345334	0.293	0.475	0.105671	0.0812203	0.087875	high	TRUE
NMNAT2	4.30014e-06	-0.372396	0.11	0.232	0.112728	0.353547	-0.136287	0.178	0.232	1	0.0817448	0.0868	high	TRUE
EVA1A	9.39721e-07	-0.317787	0.19	0.365	0.0246348	0.545481	-0.131202	0.247	0.365	1	0.0851085	0.0828	high	TRUE
CSH1	1.36228e-06	-0.237024	0.831	0.854	0.0357121	0.0137051	-0.43659	0.689	0.854	1	0.0862663	0.082	high	TRUE
ADAMTSL4	1.02743e-05	-0.496428	0.319	0.513	0.26934	0.925309	-0.261293	0.428	0.513	1	0.0873686	0.08205	high	TRUE
XRRA1	5.83296e-09	-0.335083	0.1	0.275	0.000152911	0.0585116	-0.0542365	0.225	0.275	1	0.0876612	0.07875	high	TRUE
DIPK1A	3.93569e-05	-0.273777	0.165	0.307	1	3.30489e-07	-0.300942	0.154	0.307	0.00866376	0.0881709	0.0797	high	TRUE
KCNQ1OT1	2.69914e-06	-0.344524	0.176	0.311	0.0707579	0.179033	-0.176437	0.213	0.311	1	0.0898377	0.079575	high	FALSE
FOSB	5.77214e-08	0.103125	0.198	0.149	0.00151317	3.1401e-12	0.278416	0.237	0.149	8.23178e-08	0.0903838	0.076525	high	TRUE
ERRFI1	1.85178e-10	0.0890447	0.332	0.329	4.85444e-06	7e-15	0.288446	0.391	0.329	1.84657e-10	0.0907833	0.08	high	TRUE
TPM1	0.690341	-0.169128	0.203	0.252	1	2.56756e-07	-0.326151	0.12	0.252	0.00673086	0.0919379	0.07425	high	TRUE
WASHC1	9.96675e-07	-0.314817	0.129	0.293	0.0261278	0.000450154	-0.278756	0.144	0.293	1	0.09566	0.070875	high	TRUE
RGL2	1.91111e-07	-0.343331	0.136	0.319	0.00500998	0.429977	-0.125346	0.271	0.319	1	0.0967796	0.07335	high	TRUE
PDE10A	1.77803e-06	-0.352692	0.201	0.391	0.0466109	0.461655	-0.0880855	0.293	0.391	1	0.098364	0.07295	high	TRUE
CARHSP1	5.23426e-05	-0.341551	0.186	0.356	1	3.04261e-06	-0.357634	0.176	0.356	0.0797619	0.106254	0.063875	high	TRUE
XYLT1	3.53159e-08	-0.339108	0.162	0.333	0.000925806	0.000107577	-0.290551	0.2	0.333	1	0.109669	0.063825	high	TRUE
DNAH14	3.32224e-06	-0.412387	0.188	0.358	0.0870925	0.595482	-0.162004	0.21	0.358	1	0.110814	0.06355	high	TRUE
MAML2	9.81179e-06	-0.596782	0.422	0.651	0.257216	0.340838	-0.157837	0.518	0.651	1	0.112184	0.061125	high	TRUE
C2orf72	1.84067e-06	-0.349728	0.186	0.384	0.0482531	0.0098845	-0.261454	0.244	0.384	1	0.112388	0.06165	high	TRUE
AC008728.1	3.10306e-06	-0.403841	0.098	0.238	0.0813466	0.00200422	-0.220308	0.12	0.238	1	0.11541	0.060575	high	FALSE
GATA2-AS1	0.452762	-0.22846	0.235	0.359	1	1.02026e-06	-0.374128	0.166	0.359	0.0267461	0.122175	0.055875	high	FALSE
RP1	0.0175283	-0.202277	0.141	0.223	1	9.8442e-11	-0.396289	0.056	0.223	2.58066e-06	0.131527	0.052225	high	TRUE
AL627171.2	0	0.420926	0.508	0.312	0	0.00291329	0.115131	0.315	0.312	1	0.135686	0.05135	high	FALSE
PSG2	0	0.168235	0.592	0.525	0	0	0.328893	0.582	0.525	0	0.14087	0.0506	high	TRUE
AL110292.1	6.38147e-07	-0.406371	0.12	0.283	0.016729	0.0436595	-0.239067	0.137	0.283	1	0.141469	0.04775	high	FALSE
COL21A1	1.66742e-08	-0.407918	0.12	0.271	0.000437114	0.0183835	-0.238358	0.154	0.271	1	0.142273	0.05025	high	TRUE
AC079760.1	0	0.306587	0.239	0.083	5.79e-14	2.00134e-08	0.212712	0.156	0.083	0.000524651	0.145547	0.04765	high	FALSE
ABCA1	0.0101418	-0.284368	0.25	0.457	1	3.5957e-09	-0.409899	0.213	0.457	9.42612e-05	0.149278	0.0492	high	TRUE
HIST1H2AC	0.0285726	-0.345657	0.343	0.536	1	4.4064e-07	-0.40665	0.357	0.536	0.0115514	0.155858	0.0461	high	TRUE
SLC27A6	3.41116e-08	-0.459624	0.249	0.477	0.000894235	0.96446	-0.108581	0.32	0.477	1	0.156364	0.044125	high	TRUE
NAV2	8.04728e-07	-0.415164	0.28	0.468	0.021096	0.000706173	-0.314317	0.286	0.468	1	0.156571	0.044875	high	TRUE
UBA6-AS1	1.86e-14	-0.311558	0.049	0.209	4.8861e-10	3.60634e-09	-0.272062	0.078	0.209	9.45401e-05	0.174922	0.037425	high	FALSE
CGA	0	0.287558	0.546	0.468	0	1.41412e-10	0.301515	0.465	0.468	3.70711e-06	0.17517	0.03945	high	TRUE
SNX29	0.218099	-0.318775	0.397	0.561	1	7.72222e-07	-0.465683	0.335	0.561	0.0202438	0.189083	0.037375	high	TRUE
THRB	2.85537e-09	-0.401579	0.181	0.349	7.48535e-05	1.45427e-05	-0.333741	0.21	0.349	0.381236	0.191422	0.0334	high	TRUE
LINC02307	3.1062e-12	-0.298897	0.007	0.15	8.14314e-08	6.25055e-09	-0.317436	0.012	0.15	0.000163858	0.192086	0.0336	high	FALSE
PBX1	0.000317713	-0.381431	0.36	0.505	1	1.47691e-07	-0.457351	0.257	0.505	0.00387172	0.19441	0.032225	high	TRUE
SLC49A4	6.10882e-07	-0.472699	0.281	0.508	0.0160143	0.000737241	-0.36143	0.333	0.508	1	0.201071	0.03355	high	TRUE
PPARG	1.09567e-08	-0.495551	0.203	0.399	0.000287231	0.00222103	-0.301441	0.257	0.399	1	0.205652	0.032825	high	TRUE
ISM2	1.95736e-11	-0.341926	0.101	0.267	5.13124e-07	1.23397e-06	-0.29453	0.112	0.267	0.0323485	0.207773	0.031425	high	TRUE
CCSER1	1.74515e-06	-0.52621	0.253	0.466	0.0457492	0.9027	-0.249109	0.337	0.466	1	0.216817	0.030175	high	TRUE
AC127526.2	0	-0.335061	0.06	0.237	1.583e-13	5.85e-14	-0.32735	0.051	0.237	1.53391e-09	0.22025	0.03045	high	FALSE
KLHL29	0.000151174	-0.439586	0.222	0.406	1	1.34874e-07	-0.504334	0.193	0.406	0.00353573	0.238885	0.029675	high	TRUE
GULP1	1.537e-13	0.0116939	0.727	0.763	4.03136e-09	0	0.624145	0.746	0.763	0	0.246119	0.029875	high	TRUE
NAALADL2	1.50224e-07	-0.630084	0.323	0.535	0.00393813	0.206272	-0.105712	0.484	0.535	1	0.260439	0.02655	high	TRUE
DDX60	1.11655e-06	-0.62532	0.176	0.323	0.0292702	9.10438e-05	-0.297222	0.218	0.323	1	0.294425	0.01775	high	TRUE
AL139383.1	8.5256e-08	-0.704296	0.496	0.638	0.00223499	0.00667587	-0.0475304	0.597	0.638	1	0.299398	0.02005	high	FALSE
ARL15	4.93066e-07	-0.622173	0.242	0.4	0.0129257	0.107416	-0.340273	0.267	0.4	1	0.301973	0.01655	high	TRUE
HSP90AA1	5.21531e-11	-0.659202	0.633	0.825	1.36719e-06	0.0709059	-0.254935	0.604	0.825	1	0.309448	0.014925	high	TRUE
C5orf17	0	-0.711842	0.181	0.477	0	0.562086	-0.0826268	0.364	0.477	1	0.31102	0.01485	high	FALSE
SCAPER	7.7682e-07	-0.679127	0.626	0.783	0.0203643	0.0217194	-0.20699	0.726	0.783	1	0.313295	0.0153	high	TRUE
CMIP	0.714034	-0.416366	0.561	0.717	1	1.1655e-06	-0.652456	0.504	0.717	0.0305537	0.344392	0.011325	high	TRUE
PTPRD	0	-0.712107	0.12	0.351	0	0.11897	-0.296334	0.227	0.351	1	0.358176	0.0093	high	TRUE
CSF3R	1.22818e-09	-0.678437	0.543	0.761	3.21967e-05	0.354138	-0.394882	0.611	0.761	1	0.358595	0.00985	high	TRUE
CLIC5	7.8e-15	-0.713213	0.193	0.42	2.06738e-10	0.214648	-0.300817	0.296	0.42	1	0.360149	0.008275	high	TRUE
FBLN1	0.192621	-0.538605	0.724	0.856	1	1.75974e-07	-0.647511	0.619	0.856	0.00461315	0.378094	0.007175	high	TRUE
SEMA6D	2.5e-15	-0.821627	0.221	0.433	6.75007e-11	0.0115916	-0.224534	0.215	0.433	1	0.422687	0.00495	high	TRUE
LINC02055	1.41718e-08	-0.501425	0.267	0.475	0.000371514	3.88518e-07	-0.43974	0.281	0.475	0.010185	0.444504	0.00445	high	FALSE
AC022872.1	5.58167e-11	-0.812183	0.657	0.843	1.46324e-06	0.0196059	-0.367648	0.687	0.843	1	0.456646	0.00425	high	FALSE
GLCCI1	2.67793e-07	-0.765424	0.508	0.708	0.0070202	0.0323739	-0.491135	0.584	0.708	1	0.459765	0.0043	high	TRUE
SPTLC3	0.000561726	-0.648041	0.758	0.911	1	4.33294e-07	-0.705417	0.746	0.911	0.0113588	0.470611	0.004225	high	TRUE
TCF7L2	5.03931e-07	-0.495049	0.208	0.36	0.0132106	1.738e-13	-0.634021	0.127	0.36	4.55619e-09	0.628509	0.001325	high	TRUE
FN1	7.85e-14	-1.0737	0.156	0.44	2.05902e-09	0.512474	-0.251908	0.289	0.44	1	0.632803	0.000925	high	TRUE
AC099520.1	3e-16	-0.796426	0.273	0.561	8.1591e-12	3.34471e-07	-0.632505	0.328	0.561	0.00876816	0.977762	0.00015	high	FALSE

## Sheet: STB-c
Gene name	p_val_comp1	avg_log2FC_comp1	pct.1_comp1	pct.2_comp1	p_val_adj_comp1	p_val_comp2	avg_log2FC_comp2	pct.1_comp2	pct.2_comp2	p_val_adj_comp2	score	p	convergence	coding
LINC02109	0	-1.42707	0.162	0.38	0	0	-1.34378	0.208	0.38	0	3.65018	0	high	FALSE
FLT1	0	0.864306	0.521	0.401	0	0	1.22226	0.633	0.401	0	1.87807	0	high	TRUE
PAPPA2	0	0.819297	0.875	0.838	0	0	1.11021	0.879	0.838	0	1.65941	0	high	TRUE
GULP1	0	0.818789	0.875	0.832	0	0	0.845304	0.906	0.832	0	1.37033	2.5e-05	high	TRUE
INHBA	0	0.874677	0.694	0.532	0	0	0.792085	0.73	0.532	0	1.34666	0	high	TRUE
KIF2A	0	0.664298	0.727	0.657	0	0	0.643402	0.774	0.657	0	0.850922	0.000475	high	TRUE
NRIP1	0	0.429781	0.279	0.213	0	0	0.874802	0.48	0.213	0	0.789782	0.00055	high	TRUE
PLCB1	0	0.799316	0.688	0.549	0	0	0.459148	0.628	0.549	0	0.750586	0.0006	high	TRUE
MYOF	0	0.532259	0.412	0.267	0	0	0.674211	0.518	0.267	0	0.712303	0.001125	high	TRUE
CCSAP	0	0.499015	0.699	0.635	0	0	0.707288	0.753	0.635	0	0.706135	0.00075	high	TRUE
SEMA6A	0	0.477124	0.355	0.182	0	0	0.71686	0.508	0.182	0	0.690405	0.001	high	TRUE
CGA	0	0.804259	0.658	0.414	0	0	0.381631	0.532	0.414	0	0.670423	0.000875	high	TRUE
RYBP	0	0.843101	0.885	0.816	0	0	0.313986	0.83	0.816	0	0.637978	0.00095	high	TRUE
MAN1C1	0	0.711817	0.917	0.911	0	0	0.411183	0.928	0.911	0	0.614601	0.00095	high	TRUE
RDH13	0	0.471251	0.658	0.543	0	0	0.643865	0.71	0.543	0	0.612293	0.001	high	TRUE
LYN	0	0.464746	0.537	0.486	0	0	0.649278	0.598	0.486	0	0.610631	0.00115	high	TRUE
MTUS1	0	0.522868	0.45	0.334	0	0	0.582403	0.496	0.334	0	0.607542	0.001325	high	TRUE
MFSD4B	0	0.509186	0.645	0.582	0	0	0.592805	0.751	0.582	0	0.602856	0.00135	high	TRUE
SERPINE1	0	0.497373	0.401	0.315	0	0	0.592821	0.434	0.315	0	0.589977	0.00135	high	TRUE
ANXA4	0	0.575165	0.772	0.735	0	0	0.499399	0.776	0.735	0	0.574522	0.001525	high	TRUE
FBLN1	0	-0.260941	0.828	0.926	0	0	-0.825565	0.787	0.926	0	0.573288	0.0016	high	TRUE
CYP19A1	0	0.681234	0.98	0.969	0	0	0.395108	0.977	0.969	0	0.570116	0.001125	high	TRUE
FMN1	0	0.760961	0.52	0.365	0	0	0.268622	0.455	0.365	0	0.524997	0.00185	high	TRUE
GRK5	0	-0.348128	0.708	0.838	0	0	-0.66074	0.697	0.838	0	0.507842	0.00135	high	TRUE
EPS8L1	0	0.35647	0.787	0.727	0	0	0.649499	0.862	0.727	0	0.505307	0.0015	high	TRUE
HSD17B1	0	-0.482971	0.71	0.813	0	1e-16	-0.502359	0.74	0.813	2.8608e-12	0.485575	0.001975	high	TRUE
AC069277.1	0	0.352536	0.667	0.646	0	0	0.630004	0.765	0.646	0	0.484556	0.0024	high	FALSE
COBLL1	0	0.503786	0.953	0.96	0	0	0.477958	0.972	0.96	0	0.482135	0.0021	high	TRUE
AFF1	0	0.568974	0.973	0.979	0	0	0.400517	0.98	0.979	0	0.472089	0.0022	high	TRUE
HSP90AA1	1.97228e-10	-0.325904	0.756	0.818	5.17033e-06	0	-0.634698	0.704	0.818	0	0.465843	0.001975	high	TRUE
SH3PXD2A	0	0.561917	0.806	0.769	0	0	0.397976	0.792	0.769	0	0.463409	0.0025	high	TRUE
CALM1	0	0.379885	0.471	0.378	0	0	0.578452	0.518	0.378	0	0.462513	0.002575	high	TRUE
LINC02307	0	-0.4902	0.002	0.168	0	0	-0.459604	0.018	0.168	0	0.451771	0.002525	high	FALSE
EFHD1	0	0.51467	0.838	0.835	0	0	0.433306	0.836	0.835	0	0.451185	0.0026	high	TRUE
RAP1GAP2	0	-0.354406	0.466	0.627	0	0	-0.579102	0.398	0.627	0	0.441413	0.00295	high	TRUE
MICAL3	0	0.486716	0.469	0.343	0	0	0.440278	0.462	0.343	0	0.43116	0.003	high	TRUE
TBL1XR1	0	0.57562	0.756	0.661	0	0	0.339231	0.757	0.661	0	0.425923	0.003025	high	TRUE
SLC30A8	0	0.742086	0.236	0.07	0	1.96719e-08	0.163274	0.106	0.07	0.000515698	0.425545	0.0036	high	TRUE
LIMD1	0	0.210819	0.391	0.36	0	0	0.693594	0.542	0.36	0	0.423055	0.002825	high	TRUE
ATP2C2	0	0.407401	0.21	0.033	0	0	0.494486	0.272	0.033	0	0.410245	0.003325	high	TRUE
LINC01949	0	-0.159115	0.986	0.995	0	0	-0.719882	0.987	0.995	0	0.405425	0.00455	high	FALSE
PLIN2	1.059e-13	0.1508	0.399	0.372	2.77622e-09	0	0.716658	0.539	0.372	0	0.397016	0.004375	high	TRUE
HPGD	0	0.536166	0.579	0.47	0	0	0.343901	0.578	0.47	0	0.395769	0.00455	high	TRUE
DNAH11	0	0.403274	0.199	0.102	0	0	0.481571	0.259	0.102	0	0.395174	0.003825	high	TRUE
MAML2	0	0.339791	0.574	0.587	0	0	0.509694	0.674	0.587	0	0.370097	0.00505	high	TRUE
MAPK8	0	-0.391634	0.444	0.612	0	0	-0.458952	0.439	0.612	0	0.365756	0.004925	high	TRUE
CYP11A1	0	0.490395	0.867	0.848	0	0	0.350667	0.891	0.848	0	0.361887	0.00575	high	TRUE
RPS6KA5	0	0.462003	0.768	0.741	0	0	0.374083	0.783	0.741	0	0.355058	0.005525	high	TRUE
ADGRL3	0	0.443909	0.461	0.436	1.851e-12	0	0.386383	0.482	0.436	0	0.348525	0.005975	high	TRUE
CHODL	0	0.453561	0.789	0.738	0	0	0.373397	0.832	0.738	0	0.34724	0.00665	high	TRUE
MIR193BHG	0	0.231446	0.369	0.29	0	0	0.575393	0.464	0.29	0	0.345438	0.0065	high	FALSE
THSD7A	0	0.627723	0.887	0.853	0	0	0.166209	0.87	0.853	3.993e-13	0.340996	0.00585	high	TRUE
TTBK2	0	0.454793	0.67	0.613	0	0	0.359161	0.689	0.613	0	0.33787	0.006625	high	TRUE
SLC2A1	0	0.428828	0.672	0.583	0	0	0.378881	0.67	0.583	0	0.329891	0.0069	high	TRUE
CBLB	0	0.330914	0.633	0.564	0	0	0.46696	0.699	0.564	0	0.327958	0.007425	high	TRUE
FOS	0	0.313475	0.457	0.303	0	0	0.479176	0.481	0.303	0	0.325829	0.0075	high	TRUE
KANSL1	0	0.41353	0.657	0.604	0	0	0.389974	0.73	0.604	0	0.324626	0.00655	high	TRUE
HEATR5A	0	0.169888	0.317	0.279	0	0	0.594875	0.518	0.279	0	0.319258	0.0072	high	TRUE
LINC02826	0	0.718946	0.512	0.301	0	0.523023	0.0541414	0.258	0.301	1	0.310477	0.008425	high	FALSE
BACH1	0	0.339979	0.597	0.581	0	0	0.435634	0.652	0.581	0	0.308385	0.008675	high	TRUE
ERRFI1	0	0.282575	0.397	0.358	0	0	0.476412	0.504	0.358	0	0.302881	0.0093	high	TRUE
GDA	0	0.45122	0.641	0.547	0	0	0.312562	0.606	0.547	0	0.302667	0.008625	high	TRUE
SH3GLB2	0	-0.494787	0.457	0.666	0	0	-0.260177	0.559	0.666	0	0.302562	0.0097	high	TRUE
CORO6	0	-0.660894	0.46	0.66	0	0.00949072	-0.19562	0.612	0.66	1	0.298088	0.0095	high	TRUE
AC108690.1	0	0.395238	0.365	0.206	0	0	0.366644	0.376	0.206	0	0.292753	0.0085	high	FALSE
ADAMTSL4	0	-0.433271	0.515	0.726	0	0	-0.316616	0.565	0.726	0	0.290962	0.00995	high	TRUE
PLCL2	0	0.196215	0.879	0.916	5.51e-14	0	0.531757	0.926	0.916	0	0.289848	0.009875	high	TRUE
ATG9B	0	-0.39418	0.297	0.495	0	0	-0.363549	0.312	0.495	0	0.289804	0.00955	high	TRUE
LRRC1	0	0.342543	0.567	0.538	0	0	0.401066	0.626	0.538	0	0.281747	0.01005	high	TRUE
PTEN	0	0.521604	0.58	0.417	0	1.73613e-08	0.189394	0.521	0.417	0.000455128	0.278379	0.010525	high	TRUE
SGSM1	0	0.385137	0.261	0.106	0	0	0.357304	0.27	0.106	0	0.278198	0.011425	high	TRUE
PAM	0	0.32084	0.789	0.769	0	0	0.407133	0.846	0.769	0	0.272838	0.0116	high	TRUE
MKLN1	0	0.35523	0.665	0.611	0	0	0.379801	0.719	0.611	0	0.27247	0.010675	high	TRUE
IL1RAP	0	0.3298	0.542	0.502	0	0	0.394006	0.583	0.502	0	0.267977	0.011975	high	TRUE
XDH	0	-0.388856	0.099	0.218	0	0	-0.332396	0.127	0.218	0	0.265475	0.01165	high	TRUE
TIAM1	0	-0.214149	0.456	0.576	1.9e-15	0	-0.475486	0.404	0.576	0	0.259971	0.01185	high	TRUE
NEURL1	0	0.452079	0.491	0.383	0	0	0.241579	0.452	0.383	0	0.259057	0.012625	high	TRUE
PARD3	0	0.469675	0.614	0.507	0	0	0.218349	0.556	0.507	0	0.258244	0.01255	high	TRUE
MAML3	0	0.416776	0.475	0.329	0	0	0.281908	0.477	0.329	0	0.256589	0.012125	high	TRUE
NLGN1	8e-16	0.280076	0.261	0.233	2.12157e-11	0	0.412545	0.314	0.233	0	0.252314	0.012875	high	TRUE
LCMT1-AS2	0	-0.202832	0.858	0.928	0	0	-0.471973	0.842	0.928	0	0.250949	0.012975	high	FALSE
ENTPD1	0	0.335023	0.477	0.413	0	0	0.36855	0.518	0.413	0	0.25089	0.0133	high	TRUE
TACC2	0	0.411558	0.893	0.896	0	0	0.276011	0.909	0.896	0	0.249197	0.0138	high	TRUE
ADCY7	0	-0.260699	0.332	0.487	0	0	-0.421744	0.311	0.487	0	0.247895	0.01285	high	TRUE
AC127526.2	0	-0.354514	0.054	0.203	0	0	-0.341346	0.057	0.203	0	0.243486	0.014725	high	FALSE
ITPK1	0	-0.153307	0.436	0.523	9.535e-13	0	-0.497497	0.32	0.523	0	0.240869	0.013525	high	TRUE
CTDSP1	0	-0.33322	0.681	0.776	0	0	-0.354438	0.698	0.776	0	0.238668	0.014875	high	TRUE
LAMA3	1.72439e-11	-0.17644	0.273	0.381	4.5205e-07	3.6e-15	-0.470926	0.188	0.381	9.55874e-11	0.235508	0.013875	high	TRUE
SCCPDH	0	0.412861	0.292	0.111	0	0	0.249872	0.241	0.111	0	0.23527	0.013475	high	TRUE
SERPINB9	0	0.322336	0.373	0.265	0	0	0.355982	0.369	0.265	0	0.233609	0.016025	high	TRUE
CSHL1	3.2552e-12	-0.057133	0.82	0.896	8.53369e-08	0	-0.558673	0.794	0.896	0	0.229121	0.0149	high	TRUE
TFRC	0	0.233606	0.681	0.667	0	0	0.415027	0.744	0.667	0	0.227861	0.0143	high	TRUE
LITAF	0	0.248286	0.276	0.217	0	0	0.401838	0.362	0.217	0	0.22647	0.014575	high	TRUE
APBB2	0.222006	-0.0756176	0.661	0.68	1	0	-0.582514	0.587	0.68	0	0.22518	0.015925	high	TRUE
AC093827.4	0	0.335311	0.552	0.484	0	0	0.328686	0.572	0.484	0	0.22118	0.015375	high	FALSE
KRT23	0	0.426307	0.58	0.499	0	0	0.205046	0.51	0.499	6e-16	0.220387	0.017375	high	TRUE
AC027117.2	2.976e-13	0.117972	0.277	0.232	7.80338e-09	0	0.494511	0.421	0.232	0	0.220029	0.01615	high	FALSE
MTHFD1L	0	0.302558	0.232	0.091	0	0	0.351878	0.262	0.091	0	0.219458	0.0166	high	TRUE
PHACTR2	0	0.429217	0.515	0.419	0	1.80752e-10	0.197577	0.532	0.419	4.73841e-06	0.218433	0.01765	high	TRUE
ZNF292	0	0.399664	0.885	0.882	0	0	0.233341	0.903	0.882	0	0.216912	0.0165	high	TRUE
TMEM108	0	-0.379835	0.407	0.612	0	1.56106e-10	-0.259387	0.48	0.612	4.09232e-06	0.216698	0.0182	high	TRUE
PIP5K1A	0	0.430705	0.846	0.839	0	0	0.191113	0.845	0.839	0	0.216055	0.01695	high	TRUE
GP6	0	0.177763	0.159	0.102	0	0	0.440801	0.266	0.102	0	0.215879	0.016275	high	TRUE
DEPDC1B	0	0.56662	0.877	0.857	0	0.396475	0.0753235	0.837	0.857	1	0.215288	0.0168	high	TRUE
JUND	0	0.425588	0.501	0.374	0	0	0.190723	0.434	0.374	0	0.212408	0.017275	high	TRUE
FOSB	0	0.272184	0.289	0.167	0	0	0.363368	0.307	0.167	0	0.211641	0.0162	high	TRUE
MAPRE3	0	-0.234307	0.251	0.381	0	0	-0.390445	0.193	0.381	0	0.210988	0.0177	high	TRUE
HTRA1	0	0.553696	0.525	0.353	0	0.000134096	0.0989031	0.385	0.353	1	0.210738	0.01755	high	TRUE
KATNBL1	0	0.442037	0.664	0.611	0	1.6193e-11	0.165237	0.582	0.611	4.24502e-07	0.210243	0.017625	high	TRUE
CLDN1	0	-0.225811	0.241	0.356	0	0	-0.393436	0.161	0.356	0	0.208658	0.01825	high	TRUE
SLC26A7	0	0.394605	0.29	0.275	0	0	0.223132	0.263	0.275	2.4876e-12	0.208082	0.01775	high	TRUE
PPP2R3A	0	-0.326559	0.56	0.71	0	0	-0.313723	0.578	0.71	0	0.20644	0.01925	high	TRUE
MTAP	0	-0.354624	0.224	0.374	0	0	-0.270768	0.282	0.374	2.1478e-12	0.204621	0.01985	high	TRUE
CARHSP1	0	-0.257175	0.304	0.427	0	0	-0.362473	0.254	0.427	0	0.203209	0.0182	high	TRUE
CLIC5	0	-0.375032	0.292	0.499	0	0	-0.239525	0.373	0.499	0	0.202974	0.018025	high	TRUE
FBN2	0	-0.524401	0.69	0.85	0	0.312046	-0.168075	0.798	0.85	1	0.202751	0.018475	high	TRUE
GLCCI1	0	-0.25488	0.591	0.695	0	0	-0.360594	0.591	0.695	0	0.200717	0.0184	high	TRUE
TMEM117	0	0.385054	0.44	0.329	0	0	0.220209	0.419	0.329	0	0.200077	0.019225	high	TRUE
BBOX1-AS1	0	-0.311986	0.262	0.429	0	0	-0.316799	0.264	0.429	0	0.198244	0.018025	high	FALSE
KLHL29	5.81734e-11	-0.121834	0.228	0.326	1.52502e-06	0	-0.456482	0.103	0.326	0	0.197798	0.019325	high	TRUE
ACADVL	0	-0.370432	0.461	0.634	0	0	-0.235241	0.519	0.634	0	0.197641	0.02175	high	TRUE
ITGB4	0	-0.3474	0.334	0.481	0	7.1e-15	-0.260524	0.376	0.481	1.88647e-10	0.194312	0.020775	high	TRUE
TRIM5	9.37109e-09	-0.108895	0.372	0.482	0.000245663	0	-0.455875	0.246	0.482	0	0.191142	0.020325	high	TRUE
RP1	3.5e-15	-0.15887	0.161	0.218	9.37929e-11	0	-0.407328	0.071	0.218	0	0.184731	0.022525	high	TRUE
SIK3	0	0.493039	0.807	0.785	0	3.05901e-06	0.0515797	0.763	0.785	0.0801918	0.1835	0.022925	high	TRUE
ARRDC3	0	0.237111	0.322	0.239	0	0	0.347299	0.374	0.239	0	0.18282	0.022975	high	TRUE
SCARB1	0	0.353473	0.546	0.444	0	0	0.224427	0.491	0.444	0	0.180924	0.02385	high	TRUE
PLAC4	0	0.342143	0.971	0.978	0	0	0.237444	0.975	0.978	0	0.179508	0.02375	high	FALSE
EZR	0	0.364492	0.805	0.767	0	0	0.204862	0.811	0.767	0	0.178958	0.0232	high	TRUE
DUSP1	0	0.33239	0.362	0.23	0	0	0.246112	0.341	0.23	0	0.177016	0.0247	high	TRUE
AC005532.1	1.5915e-12	-0.150213	0.299	0.444	4.17215e-08	0	-0.401335	0.244	0.444	0	0.176926	0.02615	high	FALSE
TNFAIP8	0	0.375897	0.689	0.61	0	0	0.183469	0.703	0.61	0	0.176333	0.023425	high	TRUE
TRPV6	0	-0.275549	0.766	0.87	0	0	-0.310835	0.776	0.87	0	0.176057	0.0248	high	TRUE
TSC22D1	0	0.322131	0.46	0.364	0	0	0.25746	0.453	0.364	0	0.175363	0.0246	high	TRUE
AL365295.1	0	0.32576	0.559	0.538	0	0	0.252066	0.561	0.538	0	0.175313	0.024275	high	FALSE
SLC44A1	0	0.20345	0.456	0.454	0	0	0.357403	0.554	0.454	0	0.173708	0.025225	high	TRUE
AUTS2	0	0.392108	0.798	0.815	0	3.4383e-12	0.153492	0.797	0.815	9.01364e-08	0.17272	0.0258	high	TRUE
PDCD4	0	0.331109	0.616	0.574	0	0	0.235784	0.594	0.574	0	0.171368	0.025875	high	TRUE
LINC01357	0	-0.298721	0.351	0.501	0	0	-0.283359	0.373	0.501	0	0.171249	0.024675	high	FALSE
AC044810.2	0	0.188973	0.167	0.107	0	0	0.363688	0.251	0.107	0	0.171102	0.025475	high	FALSE
COLEC12	0	0.273033	0.33	0.239	0	0	0.304949	0.344	0.239	0	0.170804	0.025525	high	TRUE
SWAP70	0	0.379571	0.401	0.241	0	0	0.163956	0.328	0.241	0	0.169714	0.026825	high	TRUE
TSC22D2	0	0.272483	0.445	0.342	0	0	0.302277	0.484	0.342	0	0.168711	0.02505	high	TRUE
IQSEC1	0	-0.209476	0.241	0.351	0	0	-0.337013	0.193	0.351	0	0.163342	0.0267	high	TRUE
DUSP16	0	0.325261	0.57	0.549	0	0	0.226355	0.589	0.549	0	0.16327	0.029125	high	TRUE
TENT5A	0	0.401589	0.756	0.723	0	5.65e-14	0.119382	0.743	0.723	1.48297e-09	0.163169	0.0295	high	TRUE
NHSL1	0	0.479171	0.822	0.787	0	0.000124739	0.0632299	0.805	0.787	1	0.162157	0.028325	high	TRUE
TIMP2	0	0.48916	0.736	0.709	0	0.846826	0.00823673	0.667	0.709	1	0.161573	0.028825	high	TRUE
PUM2	0	0.381218	0.698	0.589	0	0	0.141219	0.673	0.589	0	0.160615	0.029275	high	TRUE
MIR4713HG	3.89558e-11	0.148966	0.374	0.372	1.02123e-06	0	0.374061	0.42	0.372	0	0.159697	0.02925	high	FALSE
MTMR4	0	0.197129	0.681	0.698	0	0	0.338021	0.759	0.698	0	0.158553	0.028625	high	TRUE
BRWD1	0	0.289459	0.887	0.865	0	0	0.268182	0.903	0.865	0	0.158052	0.029525	high	TRUE
PTMA	0	0.419179	0.509	0.373	0	4.1519e-12	0.0824088	0.389	0.373	1.08844e-07	0.157286	0.0312	high	TRUE
AL023574.1	0	-0.297642	0.117	0.262	0	4.91757e-11	-0.253794	0.103	0.262	1.28914e-06	0.157236	0.029425	high	FALSE
LARP4B	0	0.317036	0.686	0.656	0	0	0.224335	0.702	0.656	0	0.157073	0.031025	high	TRUE
LVRN	0	0.453523	0.563	0.542	0	0.231651	0.140594	0.614	0.542	1	0.156659	0.031625	high	TRUE
INSR	0	0.232423	0.779	0.82	0	0	0.310397	0.84	0.82	0	0.156303	0.029875	high	TRUE
CREB3L2	0	0.393908	0.863	0.819	0	0	0.113131	0.855	0.819	0	0.155942	0.03075	high	TRUE
PTPRM	0	0.331698	0.165	0.082	0	2.7e-15	0.195745	0.159	0.082	7.11549e-11	0.154013	0.031475	high	TRUE
UBE2H	0	0.377257	0.549	0.396	0	0	0.130169	0.502	0.396	0	0.153502	0.030925	high	TRUE
LCOR	0	0.33203	0.695	0.587	0	0	0.19397	0.692	0.587	0	0.153461	0.03135	high	TRUE
AC022146.2	0	0.472667	0.328	0.172	0	0.00394618	0.0132779	0.176	0.172	1	0.153088	0.031975	high	FALSE
STRA6	0	-0.301881	0.546	0.671	0	1.61e-14	-0.237432	0.58	0.671	4.23452e-10	0.152951	0.030875	high	TRUE
KYNU	0	0.464975	0.657	0.624	0	0.786415	0.05093	0.607	0.624	1	0.152896	0.0313	high	TRUE
GLI3	0	0.192944	0.377	0.272	0	0	0.331064	0.438	0.272	0	0.152427	0.032375	high	TRUE
AZIN1	0	0.299252	0.714	0.646	0	0	0.239697	0.684	0.646	0	0.152216	0.0317	high	TRUE
BASP1	0	0.251141	0.33	0.271	0	0	0.291593	0.359	0.271	0	0.152104	0.032075	high	TRUE
ACER2	0	0.259883	0.57	0.55	0	0	0.284008	0.597	0.55	0	0.15083	0.03255	high	TRUE
NEK11	0	0.318266	0.306	0.235	0	0	0.207191	0.304	0.235	0	0.150517	0.034125	high	TRUE
PLEC	0	0.342261	0.71	0.695	0	3e-16	0.172008	0.713	0.695	8.6547e-12	0.150407	0.0339	high	TRUE
AC093865.1	0	-0.288342	0.092	0.229	0	6.24291e-08	-0.249809	0.122	0.229	0.00163658	0.149414	0.033175	high	FALSE
RHOBTB1	0	0.351487	0.708	0.71	0	0	0.154672	0.713	0.71	0	0.148651	0.032725	high	TRUE
MGAT5	1.30038e-08	-0.160026	0.61	0.704	0.000340893	0	-0.346639	0.629	0.704	0	0.148009	0.0337	high	TRUE
DAPK1	0	0.303167	0.93	0.956	0	0	0.223673	0.947	0.956	0	0.147958	0.032875	high	TRUE
ANXA11	0	-0.219207	0.324	0.441	0	0	-0.304302	0.306	0.441	0	0.146812	0.0327	high	TRUE
HIBADH	0	0.36083	0.515	0.425	0	0	0.136795	0.466	0.425	0	0.146694	0.032925	high	TRUE
RASA1	0	0.366701	0.967	0.984	0	0	0.128571	0.979	0.984	0	0.146686	0.03275	high	TRUE
ICK	0	0.351538	0.517	0.453	0	0	0.14981	0.485	0.453	0	0.146658	0.03425	high	TRUE
CAMK2G	0	-0.303726	0.455	0.618	0	3.09991e-08	-0.21843	0.507	0.618	0.000812643	0.146128	0.0343	high	TRUE
SNAP23	0	0.284861	0.509	0.42	0	0	0.247051	0.498	0.42	0	0.146001	0.033375	high	TRUE
BZW2	0	0.322242	0.714	0.662	0	0	0.189756	0.716	0.662	0	0.145686	0.033225	high	TRUE
YWHAZ	0	0.382235	0.548	0.381	0	1.8911e-08	0.101221	0.464	0.381	0.000495752	0.144256	0.034375	high	TRUE
TLK1	0	0.305513	0.85	0.829	0	0	0.20947	0.861	0.829	0	0.143547	0.037275	high	TRUE
SNX9	0	0.454273	0.731	0.713	0	0.0164364	0.0112259	0.687	0.713	1	0.143006	0.03525	high	TRUE
GATA2-AS1	0	-0.166437	0.316	0.411	0	0	-0.331161	0.249	0.411	0	0.14148	0.035175	high	FALSE
QKI	0	0.318037	0.448	0.357	0	3.77e-14	0.185205	0.426	0.357	9.90658e-10	0.141283	0.0348	high	TRUE
MIR3936HG	0	-0.30458	0.387	0.537	0	4.09926e-09	-0.205176	0.451	0.537	0.000107462	0.141223	0.035	high	FALSE
FLNB	0	0.278367	0.129	0.042	0	0	0.244909	0.121	0.042	0	0.140947	0.0362	high	TRUE
LINC00967	0	0.334239	0.327	0.21	0	0	0.159755	0.262	0.21	6.2e-15	0.140583	0.035975	high	FALSE
STAT4	0	-0.376213	0.018	0.122	0	1.33886e-10	-0.0942092	0.074	0.122	3.50981e-06	0.138049	0.038375	high	TRUE
PEG3	0	0.216267	0.22	0.127	0	0	0.29178	0.26	0.127	0	0.13783	0.037175	high	TRUE
MLLT10	0	0.269322	0.627	0.565	0	0	0.250804	0.666	0.565	0	0.137534	0.037025	high	TRUE
HSD11B2	0	-0.185862	0.312	0.412	0	0	-0.311296	0.269	0.412	0	0.137514	0.038325	high	TRUE
COASY	0	-0.436115	0.274	0.475	0	0.0124816	-0.0444288	0.437	0.475	1	0.136666	0.037975	high	TRUE
TRA2A	0	0.366907	0.712	0.695	0	0	0.102804	0.667	0.695	1.1e-15	0.136334	0.036875	high	TRUE
DCP2	0	0.22884	0.615	0.626	0	0	0.28106	0.659	0.626	0	0.1362	0.037225	high	TRUE
NR3C1	0	0.218542	0.208	0.131	0	0	0.287361	0.296	0.131	0	0.136016	0.039225	high	TRUE
KLC1	0	-0.201454	0.532	0.649	0	0	-0.298377	0.509	0.649	0	0.135961	0.037375	high	TRUE
ARL17B	0	0.214481	0.212	0.123	0	0	0.289413	0.27	0.123	0	0.135668	0.037975	high	TRUE
BCR	0	-0.14554	0.551	0.64	7.9e-15	0	-0.335368	0.502	0.64	0	0.13555	0.03805	high	TRUE
ANXA1	0	0.327522	0.684	0.681	0	5.59231e-10	0.156082	0.65	0.681	1.46602e-05	0.135211	0.039075	high	TRUE
EPHB2	0	-0.249631	0.21	0.314	0	0	-0.266143	0.227	0.314	0	0.13504	0.0384	high	TRUE
TEAD3	0	-0.214831	0.454	0.579	0	0	-0.287812	0.439	0.579	0	0.134827	0.03925	high	TRUE
FOXP2	0	0.334304	0.199	0.091	0	0	0.144574	0.135	0.091	0	0.134561	0.03835	high	TRUE
PSPC1	0	0.366664	0.656	0.576	0	9.80359e-08	0.0985039	0.614	0.576	0.00257001	0.134494	0.03845	high	TRUE
MALAT1	0	0.29915	0.994	0.999	2.14e-14	0	0.196231	0.999	0.999	0	0.134365	0.03865	high	FALSE
ZCCHC7	0	0.296646	0.481	0.359	0	0	0.199545	0.482	0.359	0	0.134166	0.0384	high	TRUE
SLC43A2	0	0.435557	0.933	0.938	0	0.000160187	0.0057979	0.917	0.938	1	0.132687	0.0401	high	TRUE
FNIP1	0	0.300827	0.555	0.52	0	0	0.189385	0.559	0.52	0	0.132683	0.038675	high	TRUE
GRB7	0	-0.250624	0.23	0.358	0	0	-0.261785	0.224	0.358	0	0.13266	0.039	high	TRUE
RIPOR2	0	0.28828	0.289	0.168	0	0	0.207389	0.261	0.168	0	0.132198	0.039475	high	TRUE
AC008728.1	6.14762e-10	-0.223998	0.2	0.284	1.6116e-05	0	-0.276882	0.217	0.284	0	0.131719	0.0408	high	FALSE
AC007319.1	0	0.347575	0.597	0.549	0	5.74292e-07	0.117145	0.604	0.549	0.0150551	0.131275	0.038325	high	FALSE
LINC01605	8.86857e-08	0.188444	0.273	0.241	0.00232489	0	0.298137	0.332	0.241	0	0.130728	0.039325	high	FALSE
SCAPER	0	-0.271867	0.811	0.903	0	2.88026e-07	-0.228762	0.855	0.903	0.00755059	0.13048	0.0402	high	TRUE
RNF217	0	0.266712	0.366	0.259	0	0	0.235487	0.413	0.259	0	0.129886	0.040025	high	TRUE
WASHC1	0	-0.277815	0.188	0.362	0	0	-0.21773	0.229	0.362	0	0.129867	0.040675	high	TRUE
SLC27A6	0	-0.289017	0.343	0.495	0	0	-0.200039	0.39	0.495	1.7e-15	0.129796	0.0414	high	TRUE
AC002072.1	3.154e-13	0.285641	0.206	0.171	8.27006e-09	0	0.204442	0.216	0.171	2.5e-15	0.129475	0.041625	high	FALSE
MBD2	0	0.296709	0.623	0.615	0	0	0.186555	0.622	0.615	0	0.129161	0.04375	high	TRUE
GDPD5	0	-0.299454	0.751	0.849	0	7.90244e-08	-0.182016	0.802	0.849	0.00207163	0.129026	0.040875	high	TRUE
NDRG1	0	0.145115	0.209	0.157	0	0	0.322267	0.276	0.157	0	0.127954	0.04095	high	TRUE
AL162718.1	3.29039e-10	-0.133526	0.285	0.381	8.62575e-06	0	-0.329924	0.254	0.381	1.637e-13	0.127803	0.040425	high	FALSE
FOXO3	0	0.280932	0.323	0.236	0	0	0.20241	0.305	0.236	0	0.1259	0.042675	high	TRUE
TRIM24	0	0.251633	0.235	0.126	0	0	0.246505	0.252	0.126	0	0.124709	0.043875	high	TRUE
RAP1B	0	0.272273	0.475	0.356	0	0	0.212592	0.486	0.356	0	0.12458	0.042825	high	TRUE
PPP6R3	0	0.323697	0.684	0.584	0	0	0.128892	0.666	0.584	0	0.122616	0.0433	high	TRUE
CNOT6L	0	0.254288	0.493	0.43	0	0	0.235405	0.521	0.43	0	0.122215	0.045025	high	TRUE
SIGLEC6	0	0.205638	0.28	0.282	0	0	0.270068	0.406	0.282	0	0.120697	0.04505	high	TRUE
SH3TC2-DT	2.4e-15	-0.154418	0.497	0.587	6.31204e-11	0	-0.303041	0.479	0.587	0	0.120691	0.045275	high	FALSE
LGALS14	0	0.358851	0.303	0.169	0	0	0.0724161	0.203	0.169	0	0.120302	0.0455	high	TRUE
ADAM12	0	0.391264	0.997	0.999	0	6.29942e-07	0.0254212	0.998	0.999	0.0165139	0.119365	0.04845	high	TRUE
SP3	0	0.291538	0.534	0.455	0	0	0.166549	0.526	0.455	0	0.118712	0.046725	high	TRUE
GNGT1	0.73504	-0.025353	0.522	0.567	1	4.4876e-07	-0.404608	0.372	0.567	0.0117643	0.118693	0.04565	high	TRUE
NCOA3	0	0.294465	0.755	0.681	0	0	0.158546	0.761	0.681	2.26e-14	0.117435	0.0485	high	TRUE
FAM184A	0	0.279697	0.206	0.095	0	0	0.180891	0.165	0.095	0	0.117241	0.0469	high	TRUE
AHNAK	0	0.290962	0.576	0.525	0	0	0.160702	0.538	0.525	1.2687e-12	0.116271	0.0482	high	TRUE
RANBP9	0	0.276606	0.595	0.545	0	0	0.182364	0.576	0.545	0	0.11602	0.048075	high	TRUE
PTBP3	0	0.298802	0.312	0.189	0	0	0.147171	0.267	0.189	0	0.115712	0.049525	high	TRUE
PAPOLA	0	0.320111	0.543	0.44	0	0	0.11502	0.495	0.44	5.48e-14	0.115585	0.0476	high	TRUE
SESN1	0	0.221156	0.564	0.501	0	0	0.251269	0.578	0.501	0	0.115236	0.0497	high	TRUE
ATXN7	0	0.315325	0.714	0.714	0	2.4e-15	0.119413	0.698	0.714	6.5517e-11	0.114627	0.049225	high	TRUE
CREB5	0	0.289113	0.596	0.574	0	0	0.15756	0.57	0.574	1e-16	0.114125	0.0518	high	TRUE
PIP4K2A	0	0.221822	0.193	0.112	0	0	0.246922	0.218	0.112	0	0.112909	0.049775	high	TRUE
TRAK1	0	-0.181758	0.486	0.594	0	1e-16	-0.267872	0.455	0.594	2.8197e-12	0.110894	0.050675	high	TRUE
ZNF91	0	0.316343	0.857	0.872	0	4e-16	0.106065	0.852	0.872	1.07857e-11	0.110409	0.05545	high	TRUE
ULK4	0	-0.216544	0.434	0.55	0	5.563e-13	-0.244173	0.443	0.55	1.45842e-08	0.10947	0.0512	high	TRUE
GIGYF2	0	0.258715	0.664	0.665	0	0	0.192146	0.674	0.665	0	0.109364	0.0541	high	TRUE
PDGFD	0	-0.212244	0.077	0.167	0	0	-0.24634	0.066	0.167	2e-16	0.109243	0.0507	high	TRUE
ERBB2	1.7543e-12	-0.116122	0.541	0.61	4.59898e-08	0	-0.306769	0.469	0.61	0	0.108958	0.0521	high	TRUE
AC079760.1	0	0.194636	0.152	0.105	5.967e-13	0	0.256246	0.19	0.105	0	0.108832	0.05285	high	FALSE
DYRK1A	0	0.29794	0.73	0.676	0	0	0.128377	0.736	0.676	0	0.108602	0.053925	high	TRUE
AGAP1	0	0.33451	0.711	0.714	0	0	0.0738146	0.704	0.714	0	0.108344	0.05355	high	TRUE
RAD51B	0	0.235084	0.346	0.289	0	0	0.228688	0.426	0.289	0	0.108332	0.05315	high	TRUE
DGKI	0	0.213324	0.314	0.285	0	0	0.243882	0.355	0.285	0	0.108198	0.053125	high	TRUE
KRT7	0	-0.214022	0.217	0.314	0	6.67301e-11	-0.242395	0.22	0.314	1.74933e-06	0.107581	0.0544	high	TRUE
ESYT2	0	0.292723	0.686	0.674	0	0	0.133362	0.674	0.674	0	0.107581	0.053475	high	TRUE
PIK3AP1	0	0.264572	0.397	0.317	0	0	0.177463	0.368	0.317	0	0.107579	0.054625	high	TRUE
TGFB1	0	0.296466	0.213	0.107	0	0	0.126961	0.144	0.107	5.818e-13	0.107337	0.0529	high	TRUE
INSIG1	0	0.22698	0.227	0.132	0	0	0.234072	0.222	0.132	0	0.107159	0.056575	high	TRUE
DOCK8	0	0.271926	0.356	0.282	0	0	0.163535	0.336	0.282	0	0.106833	0.0547	high	TRUE
WDFY3	0	0.267216	0.685	0.608	0	0	0.170336	0.702	0.608	0	0.106594	0.0512	high	TRUE
HNRNPC	0	0.26733	0.61	0.487	0	0	0.169326	0.622	0.487	0	0.106312	0.0537	high	TRUE
EEFSEC	0	-0.19185	0.279	0.367	0	0	-0.253011	0.252	0.367	0	0.106067	0.054475	high	TRUE
LUC7L2	0	0.25774	0.522	0.465	0	0	0.181939	0.513	0.465	0	0.105338	0.055225	high	TRUE
SIAH1	0	0.343151	0.589	0.572	0	2.26e-14	0.0524178	0.536	0.572	5.94331e-10	0.105165	0.057125	high	TRUE
RAPGEF2	0	0.299352	0.566	0.49	0	7.3456e-12	0.113857	0.549	0.49	1.92566e-07	0.104341	0.05545	high	TRUE
NAA11	0	-0.23066	0.288	0.435	0	0	-0.221391	0.304	0.435	2.086e-13	0.103313	0.056825	high	TRUE
FMNL2	0	0.22837	0.564	0.544	0	3e-16	0.22338	0.548	0.544	8.9595e-12	0.102654	0.05915	high	TRUE
FAM120A	0	0.228611	0.508	0.474	0	0	0.222877	0.507	0.474	0	0.102626	0.05665	high	TRUE
MICU3	0	0.257849	0.707	0.701	0	0	0.173209	0.721	0.701	1.4907e-12	0.102475	0.056725	high	TRUE
RDX	0	0.201156	0.619	0.641	0	0	0.240487	0.619	0.641	0	0.10219	0.05605	high	TRUE
MDM2	0	0.328566	0.369	0.212	0	7.4849e-06	0.0989347	0.294	0.212	0.196217	0.102166	0.057075	high	TRUE
TNKS2	0	0.262694	0.68	0.612	0	0	0.163362	0.674	0.612	0	0.10181	0.05855	high	TRUE
AC106798.1	0	0.140685	0.114	0.062	0	0	0.276721	0.163	0.062	0	0.101673	0.05795	high	FALSE
POLR2J3	0	-0.131198	0.447	0.519	1.833e-13	0	-0.282066	0.38	0.519	9.06e-14	0.101287	0.058325	high	TRUE
SCARB2	4.2e-15	-0.116514	0.331	0.412	1.1097e-10	0	-0.29151	0.261	0.412	0	0.101228	0.056275	high	TRUE
SNX29	0.0617011	-0.0312372	0.48	0.548	1	0	-0.367687	0.364	0.548	0	0.101159	0.05815	high	TRUE
NEAT1	0	0.359431	0.989	0.991	0	0.551371	0.075977	0.986	0.991	1	0.100659	0.0584	high	FALSE
RGL2	0	-0.353039	0.266	0.451	0	0.00268262	-0.110522	0.384	0.451	1	0.10031	0.0607	high	TRUE
JAK2	0	-0.167048	0.314	0.401	1.4e-15	0	-0.256977	0.291	0.401	0	0.0999741	0.06005	high	TRUE
PDXK	0	-0.164511	0.661	0.77	0	0	-0.258161	0.682	0.77	0	0.0997736	0.058875	high	TRUE
SMAD2	0	0.275816	0.47	0.376	0	0	0.136214	0.438	0.376	4.071e-13	0.0997231	0.061825	high	TRUE
GPR1-AS	0	0.246659	0.465	0.427	0	0	0.181507	0.472	0.427	0	0.099151	0.059825	high	FALSE
WAC	0	0.268256	0.633	0.579	0	0	0.145408	0.622	0.579	0	0.0988275	0.061875	high	TRUE
AOPEP	0	0.279457	0.531	0.421	0	0	0.126254	0.499	0.421	0	0.0983164	0.059575	high	TRUE
LINC01004	0	0.224273	0.561	0.546	0	0	0.21617	0.58	0.546	0	0.0979852	0.060475	high	FALSE
ARIH1	0	0.264832	0.597	0.509	0	0	0.146638	0.594	0.509	9.9e-15	0.0974522	0.061825	high	TRUE
AC211433.1	0	0.327418	0.359	0.293	0	1.835e-13	0.0517983	0.293	0.293	4.81048e-09	0.0973346	0.06165	high	FALSE
ZFP36L1	0	0.237272	0.377	0.29	0	0	0.190302	0.348	0.29	0	0.0969	0.06385	high	TRUE
MMP11	0	0.349909	0.718	0.711	0	0.0043009	0.0851356	0.695	0.711	1	0.096805	0.061775	high	TRUE
TCF25	0.585003	-0.00985229	0.808	0.848	1	0	-0.361678	0.734	0.848	0	0.0967663	0.061975	high	TRUE
SLC8A1	0	-0.215697	0.056	0.181	0	0	-0.22205	0.057	0.181	0	0.0965881	0.062	high	TRUE
GOLPH3	0	0.245958	0.447	0.363	0	0	0.174188	0.432	0.363	1e-15	0.0964187	0.062175	high	TRUE
EVI5	0	0.252258	0.723	0.653	0	0	0.162971	0.735	0.653	0	0.0961591	0.06255	high	TRUE
PPP4R2	0	0.286254	0.547	0.508	0	0	0.107507	0.494	0.508	1.0758e-12	0.0956235	0.064125	high	TRUE
CLIP2	0	0.303935	0.295	0.193	0	4e-16	0.0799444	0.234	0.193	1.1458e-11	0.0953227	0.06635	high	TRUE
FRYL	0	0.206562	0.212	0.119	0	0	0.224454	0.268	0.119	0	0.0950426	0.062325	high	TRUE
BCKDHB	0	0.224685	0.311	0.254	0	0	0.205995	0.329	0.254	0	0.0949917	0.06425	high	TRUE
USP34	0	0.279546	0.733	0.708	0	5.4e-15	0.115282	0.722	0.708	1.43048e-10	0.0948002	0.06345	high	TRUE
DPYD	0	0.279012	0.442	0.394	0	4.39856e-06	0.14374	0.413	0.394	0.115308	0.0940449	0.063175	high	TRUE
AC093866.1	0	0.353773	0.362	0.293	0	0.290741	0.0135014	0.272	0.293	1	0.0933807	0.0644	high	FALSE
ARHGAP42	0	0.249485	0.747	0.753	0	0	0.157662	0.787	0.753	0	0.0930344	0.065775	high	TRUE
ZNF331	0	0.163818	0.198	0.134	0	0	0.244594	0.249	0.134	0	0.092429	0.065975	high	TRUE
TMEM40	0	0.243375	0.485	0.416	0	0	0.163649	0.47	0.416	0	0.0917453	0.066075	high	TRUE
ABCB1	0	-0.30357	0.082	0.212	0	0.0454073	-0.295851	0.104	0.212	1	0.0914486	0.06755	high	TRUE
SPPL3	0	0.283348	0.596	0.501	0	0	0.0989012	0.575	0.501	2.1097e-12	0.0914433	0.065825	high	TRUE
CHST11	7.82064e-07	-0.149824	0.219	0.276	0.0205018	0	-0.248893	0.186	0.276	0	0.0902925	0.067575	high	TRUE
SCMH1	0	-0.15476	0.329	0.443	3.9e-14	9e-16	-0.24583	0.312	0.443	2.46832e-11	0.090257	0.06875	high	TRUE
TGM2	0.00799314	-0.0336138	0.783	0.837	1	0	-0.342231	0.733	0.837	0	0.0895007	0.0677	high	TRUE
SLC49A4	0	-0.192655	0.409	0.544	0	0	-0.221181	0.404	0.544	1.561e-13	0.0889939	0.069125	high	TRUE
ERBIN	2e-15	-0.10605	0.319	0.532	5.38081e-11	6e-16	-0.273299	0.35	0.532	1.70272e-11	0.0888206	0.069475	high	TRUE
BACE2	0	0.245289	0.453	0.426	0	0	0.149224	0.461	0.426	0	0.0882881	0.071225	high	TRUE
CSF3R	0	-0.32192	0.748	0.849	0	0.00236492	-0.142861	0.801	0.849	1	0.0878943	0.072225	high	TRUE
CTBP2	1.72352e-08	-0.0803692	0.539	0.623	0.00045182	0	-0.287482	0.5	0.623	0	0.0876064	0.070075	high	TRUE
BCAR1	0	-0.149644	0.233	0.33	0	0	-0.24233	0.189	0.33	0	0.0869299	0.0724	high	TRUE
N4BP2L2	0	0.267494	0.711	0.674	0	2.92e-14	0.108757	0.705	0.674	7.67865e-10	0.0868572	0.073125	high	TRUE
CLIC4	0	0.334921	0.795	0.754	0	0.00284318	0.0327125	0.783	0.754	1	0.0861398	0.07375	high	TRUE
GRHL2	0	0.225444	0.716	0.718	0	0	0.174282	0.755	0.718	0	0.0857299	0.07175	high	TRUE
ZNF609	0	0.24545	0.447	0.329	0	0	0.140084	0.452	0.329	0	0.0856093	0.072025	high	TRUE
POU2F1	0	0.279909	0.578	0.556	0	2.21474e-10	0.0848574	0.56	0.556	5.80595e-06	0.085437	0.0748	high	TRUE
AC013287.1	1e-16	-0.18285	0.218	0.297	3.9302e-12	1.35695e-08	-0.219958	0.2	0.297	0.000355724	0.0854306	0.07295	high	FALSE
PRR5	4.5866e-10	-0.10057	0.317	0.373	1.20238e-05	0	-0.269211	0.247	0.373	0	0.0851838	0.07195	high	TRUE
TXNRD1	0	-0.215572	0.306	0.426	0	0	-0.189649	0.314	0.426	1.51e-14	0.0851468	0.07385	high	TRUE
ISM1	1e-16	-0.265798	0.444	0.545	3.3807e-12	0.000738494	-0.346038	0.415	0.545	1	0.0851441	0.07305	high	TRUE
RASSF8	3e-16	0.157653	0.302	0.272	1.04856e-11	0	0.233804	0.361	0.272	0	0.0850478	0.07135	high	TRUE
ADAMTSL1	3.43e-14	-0.33136	0.158	0.258	8.99881e-10	0.00291288	-0.0355518	0.186	0.258	1	0.0847343	0.07325	high	TRUE
IMMP2L	0	0.334827	0.513	0.494	0	0.582073	0.00665499	0.498	0.494	1	0.0844086	0.071375	high	TRUE
AC087857.1	0	0.238701	0.118	0.067	0	0	0.146956	0.129	0.067	0	0.0843206	0.075925	high	FALSE
RERE	0	0.31031	0.614	0.511	0	5.54309e-11	0.0358767	0.565	0.511	1.45312e-06	0.0842924	0.07685	high	TRUE
PLEKHA6	0	0.311337	0.893	0.925	0	2.32753e-05	0.093373	0.913	0.925	0.610161	0.0835202	0.075575	high	TRUE
AC008825.1	0	-0.179194	0.033	0.127	0	0	-0.217892	0.014	0.127	0	0.0832984	0.075275	high	FALSE
CTNND1	0	0.234027	0.649	0.597	0	0	0.150819	0.679	0.597	0	0.0831457	0.075275	high	TRUE
RANBP2	0	0.211007	0.487	0.471	0	1.42554e-09	0.19036	0.512	0.471	3.73707e-05	0.0829783	0.07775	high	TRUE
ARL8B	0	0.212238	0.482	0.449	0	0	0.187859	0.485	0.449	0	0.0828947	0.075975	high	TRUE
AJ009632.2	0.000734897	0.168948	0.2	0.211	1	0	0.306212	0.299	0.211	1.362e-12	0.0824486	0.077025	high	FALSE
SMOC2	0	0.317536	0.698	0.726	0	0.00523252	0.0922007	0.758	0.726	1	0.0822868	0.076875	high	TRUE
ARID1B	0	0.225783	0.6	0.545	0	0	0.161421	0.622	0.545	0	0.0821373	0.0769	high	TRUE
HECW2	0	-0.181424	0.302	0.396	2.661e-13	0	-0.214359	0.292	0.396	0	0.0821342	0.077	high	TRUE
CLRN1-AS1	0	-0.186357	0.27	0.363	0	1.131e-12	-0.211344	0.255	0.363	2.96517e-08	0.0820027	0.07845	high	FALSE
MED13L	0	0.31918	0.64	0.587	0	0.20369	0.0705877	0.62	0.587	1	0.0815925	0.076025	high	TRUE
METTL15	0	0.234708	0.336	0.257	0	1.26e-14	0.140927	0.326	0.257	3.32236e-10	0.0806055	0.078525	high	TRUE
PTPN14	0	0.26262	0.238	0.117	0	2.84265e-09	0.0932631	0.172	0.117	7.452e-05	0.0799262	0.079925	high	TRUE
ARHGAP45	0	0.225148	0.221	0.138	0	0	0.154772	0.213	0.138	0	0.0799143	0.07885	high	TRUE
WWC1	1.77849e-05	-0.0711502	0.527	0.645	0.466231	0	-0.304264	0.495	0.645	0	0.0795474	0.080875	high	TRUE
TUSC3	8.89e-14	0.0995877	0.716	0.661	2.33184e-09	0	0.257739	0.75	0.661	1e-16	0.0795208	0.07985	high	TRUE
NCOA2	0	0.258956	0.657	0.578	0	1.0205e-12	0.0965202	0.614	0.578	2.67545e-08	0.0791895	0.07925	high	TRUE
PUM1	0	0.239688	0.641	0.563	0	0	0.12764	0.635	0.563	0	0.0791729	0.0824	high	TRUE
BMPR2	0	0.185956	0.595	0.564	0	0	0.205941	0.628	0.564	0	0.0791263	0.07875	high	TRUE
ZFPM2-AS1	0	-0.218322	0.113	0.22	0	1.39925e-06	-0.163478	0.138	0.22	0.0366813	0.0790213	0.083675	high	FALSE
UGP2	0	0.132512	0.184	0.127	0	0	0.236313	0.233	0.127	0	0.078962	0.081875	high	TRUE
ANKRD17	0	0.230295	0.599	0.509	0	0	0.142262	0.611	0.509	4e-16	0.078856	0.0816	high	TRUE
RAB1A	0	0.24595	0.603	0.576	0	2.8e-15	0.116249	0.58	0.576	7.50003e-11	0.0788549	0.08175	high	TRUE
BRAF	0	0.215409	0.48	0.393	0	0	0.167982	0.497	0.393	0	0.0788464	0.08215	high	TRUE
SMYD3	0	0.289911	0.236	0.151	0	0	0.0467243	0.175	0.151	0	0.0785032	0.07895	high	TRUE
BCL2	0	0.255249	0.874	0.88	0	0	0.0988209	0.881	0.88	0	0.0781511	0.082275	high	TRUE
R3HDM2	0	0.260819	0.743	0.759	0	8.90232e-09	0.0895681	0.744	0.759	0.000233374	0.0780258	0.0818	high	TRUE
DLG1	0	0.256961	0.621	0.54	0	2.17e-14	0.0949763	0.634	0.54	5.69655e-10	0.0778271	0.082	high	TRUE
AKT3	0	0.296555	0.536	0.474	0	8.03157e-09	0.032395	0.493	0.474	0.000210548	0.0771674	0.082175	high	TRUE
UBE2K	0	0.227576	0.604	0.547	0	0	0.140748	0.612	0.547	5e-16	0.077125	0.08435	high	TRUE
TAOK1	0	0.26578	0.579	0.547	0	4.40463e-11	0.076516	0.545	0.547	1.15468e-06	0.0764972	0.082875	high	TRUE
AC104041.1	0	0.249516	0.618	0.593	0	1.4759e-12	0.102164	0.597	0.593	3.86915e-08	0.0764802	0.084325	high	FALSE
KIAA0232	0	0.241089	0.787	0.8	0	0	0.114587	0.793	0.8	0	0.0761199	0.086175	high	TRUE
IVNS1ABP	0	-0.188108	0.178	0.269	0	5.794e-13	-0.198696	0.174	0.269	1.51896e-08	0.0760514	0.0833	high	TRUE
NPIPB15	0	-0.26467	0.079	0.236	0	1.16035e-06	-0.0764756	0.181	0.236	0.0304187	0.0759901	0.08435	high	TRUE
TENT2	0	0.18893	0.462	0.386	0	0	0.19759	0.51	0.386	0	0.0757166	0.084725	high	TRUE
ACTN4	0	0.285038	0.62	0.568	0	2.40647e-07	0.0441389	0.554	0.568	0.00630856	0.075613	0.084125	high	TRUE
RTN4	0	0.218521	0.264	0.182	0	0	0.150877	0.256	0.182	0	0.0756069	0.085225	high	TRUE
RALGAPA2	0	0.201572	0.648	0.643	8e-16	0	0.180375	0.708	0.643	0	0.0753919	0.085575	high	TRUE
WWOX	0	0.314554	0.391	0.304	0	0.0313397	0.000885537	0.321	0.304	1	0.075319	0.086375	high	TRUE
STEAP4	0	0.219343	0.524	0.489	0	0	0.147227	0.535	0.489	0	0.0749963	0.085825	high	TRUE
FAM135A	0	0.306492	0.633	0.614	0	0.000255409	0.053376	0.576	0.614	1	0.0749631	0.087125	high	TRUE
PID1	3.5462e-12	-0.167571	0.555	0.682	9.29641e-08	0	-0.207189	0.629	0.682	0	0.0746871	0.0867	high	TRUE
ULK1	0	-0.137073	0.4	0.487	6.962e-13	3e-16	-0.22417	0.373	0.487	8.1562e-12	0.0744916	0.0852	high	TRUE
PSD4	0	-0.21337	0.155	0.276	0	2.489e-13	-0.155364	0.195	0.276	6.52638e-09	0.0743632	0.085925	high	TRUE
ERICH1	0	-0.202613	0.528	0.632	0	1.14885e-10	-0.174159	0.539	0.632	3.01172e-06	0.0742269	0.088575	high	TRUE
MARCH7	0	0.264174	0.561	0.556	0	3.07478e-09	0.0704002	0.532	0.556	8.06053e-05	0.074039	0.088125	high	TRUE
SNX13	0	0.221901	0.476	0.448	0	0	0.13895	0.469	0.448	0	0.0739398	0.084225	high	TRUE
DDX17	0	0.252574	0.773	0.731	0	1.64858e-10	0.0878961	0.757	0.731	4.32175e-06	0.073835	0.08575	high	TRUE
ADAM10	0	0.308723	0.593	0.566	0	0.0972776	0.017219	0.533	0.566	1	0.0737975	0.087575	high	TRUE
JMJD1C	0	0.207024	0.729	0.75	0	0	0.164215	0.789	0.75	0	0.0737004	0.0897	high	TRUE
COP1	0	0.199774	0.486	0.424	0	0	0.177309	0.536	0.424	0	0.0736761	0.08815	high	TRUE
PIK3CB	0	0.21757	0.549	0.51	0	0	0.144094	0.54	0.51	1.61e-14	0.0733015	0.08595	high	TRUE
RGCC	0	0.267616	0.347	0.278	0	4.31033e-08	0.060462	0.239	0.278	0.00112995	0.072732	0.090025	high	TRUE
ATP1A1	8.22e-14	-0.118855	0.229	0.295	2.15604e-09	0	-0.230861	0.18	0.295	0	0.0726039	0.088475	high	TRUE
BCAS3	0	0.168945	0.301	0.278	2.07e-14	0	0.201648	0.367	0.278	0	0.072363	0.091625	high	TRUE
ARHGAP17	0	0.281742	0.815	0.845	0	1.20654e-07	0.0373712	0.815	0.845	0.00316294	0.0722516	0.09065	high	TRUE
GATA2	0	-0.209873	0.358	0.456	0	5.43481e-09	-0.153567	0.391	0.456	0.000142473	0.0722102	0.09105	high	TRUE
PIK3C2B	1.2253e-12	0.142718	0.593	0.629	3.21233e-08	0	0.214598	0.659	0.629	0	0.0715372	0.088725	high	TRUE
SASH1	1.03758e-07	0.0926511	0.142	0.197	0.00272002	0	0.244379	0.286	0.197	0	0.0715127	0.090875	high	TRUE
SGMS1	0	0.19375	0.625	0.591	0	0	0.179937	0.637	0.591	0	0.0714153	0.092875	high	TRUE
PDLIM5	0	0.241388	0.647	0.6	0	1.50221e-10	0.097077	0.673	0.6	3.93805e-06	0.071398	0.087675	high	TRUE
TET3	0	0.0984597	0.169	0.141	2.035e-12	0	0.240278	0.239	0.141	0	0.0712821	0.091575	high	TRUE
HNRNPA2B1	0	0.301583	0.762	0.746	0	3.43114e-05	0.0172747	0.712	0.746	0.899474	0.0709614	0.092425	high	TRUE
NCF4-AS1	3.1e-15	-0.139925	0.179	0.255	8.15084e-11	4.5144e-09	-0.214325	0.157	0.255	0.000118345	0.0706669	0.0948	high	FALSE
GRAMD1A	0	-0.158759	0.196	0.267	0	5.25052e-09	-0.203337	0.172	0.267	0.000137642	0.0704856	0.093675	high	TRUE
SH3BP5	2.6371e-12	0.102236	0.241	0.217	6.91328e-08	0	0.235396	0.288	0.217	0	0.0701379	0.095175	high	TRUE
LTBP3	0	-0.174432	0.357	0.453	0	0	-0.193815	0.348	0.453	4.994e-13	0.0700148	0.095225	high	TRUE
WWTR1	6.9e-14	0.115506	0.495	0.504	1.81114e-09	0	0.226853	0.528	0.504	0	0.0698838	0.09285	high	TRUE
NBEAL1	0	0.288568	0.619	0.58	0	5.9051e-07	0.0188931	0.567	0.58	0.0154802	0.0698789	0.093125	high	TRUE
KMT2E	0	0.178816	0.47	0.447	0	0	0.1907	0.482	0.447	0	0.0696394	0.090925	high	TRUE
PTPRF	5.27597e-09	-0.0988977	0.54	0.614	0.000138309	0	-0.235867	0.513	0.614	7e-16	0.0694479	0.096475	high	TRUE
TAF4B	0	0.288458	0.268	0.194	0	0.0011013	0.0862792	0.214	0.194	1	0.0692141	0.094075	high	TRUE
AL050309.1	0	-0.190857	0.194	0.281	1.543e-13	7.95222e-11	-0.175076	0.222	0.281	2.08468e-06	0.0687561	0.0967	high	FALSE
PICALM	0	0.199231	0.672	0.666	0	0	0.15918	0.696	0.666	0	0.0686567	0.096475	high	TRUE
C2orf72	0	-0.199849	0.316	0.432	0	0	-0.157262	0.344	0.432	4.42e-14	0.0684532	0.0945	high	TRUE
UBAC2	0	0.221026	0.536	0.509	0	0	0.119365	0.53	0.509	0	0.0682925	0.094475	high	TRUE
WDR60	0	0.204434	0.374	0.299	0	0	0.14816	0.364	0.299	0	0.0682419	0.09695	high	TRUE
EPN2	5.5e-15	-0.124073	0.313	0.408	1.46012e-10	2e-16	-0.218011	0.293	0.408	6.8675e-12	0.0681738	0.09615	high	TRUE
NCKAP1	0	0.256114	0.581	0.543	0	6.417e-13	0.0605079	0.536	0.543	1.6823e-08	0.0678246	0.09535	high	TRUE
TMEM30A	0	0.270503	0.272	0.156	0	8.79946e-08	0.0380062	0.171	0.156	0.00230678	0.0677104	0.09595	high	TRUE
XPO1	0	0.201654	0.511	0.511	0	0	0.151045	0.525	0.511	1.25e-14	0.0676973	0.10105	high	TRUE
GRHL1	0	0.234045	0.525	0.5	0	0	0.0939337	0.475	0.5	0	0.0673285	0.099975	high	TRUE
SYDE1	0	0.21171	0.337	0.259	0	1e-16	0.131652	0.315	0.259	2.8559e-12	0.0673048	0.098675	high	TRUE
PLEKHG1	2.04915e-07	-0.0962204	0.391	0.462	0.00537184	0	-0.232505	0.336	0.462	0	0.0672633	0.098125	high	TRUE
NOX5	0	-0.142629	0.09	0.18	0	0	-0.204974	0.055	0.18	0	0.067068	0.0978	high	TRUE
MED12L	0	0.279937	0.733	0.762	0	0.002396	0.110365	0.763	0.762	1	0.067003	0.097975	high	TRUE
FAM126A	0	0.216492	0.486	0.485	0	2.02834e-11	0.121921	0.496	0.485	5.3173e-07	0.0669339	0.09715	high	TRUE
MPRIP	2.31309e-08	-0.0914854	0.454	0.515	0.000606376	7.94329e-11	-0.234626	0.415	0.515	2.08233e-06	0.0669334	0.097375	high	TRUE
PBX1	0	0.288256	0.236	0.144	0	0.000364043	0.0460291	0.16	0.144	1	0.066889	0.097975	high	TRUE
ATF3	7e-16	0.152477	0.45	0.428	1.85371e-11	0	0.198979	0.465	0.428	0	0.0668247	0.100025	high	TRUE
IGF2BP3	0	0.289506	0.882	0.873	0	0.0305336	0.0274552	0.893	0.873	1	0.0664109	0.095175	high	TRUE
AC119674.1	0	-0.20018	0.512	0.694	0	3.50512e-07	-0.147844	0.59	0.694	0.00918867	0.0662024	0.098	high	FALSE
NUP58	0	0.217559	0.383	0.328	0	0	0.116341	0.358	0.328	1.865e-13	0.0659662	0.09975	high	TRUE
HERC4	0	0.201912	0.477	0.426	0	0	0.143379	0.501	0.426	0	0.0658633	0.102	high	TRUE
HIPK3	0	0.20941	0.429	0.367	0	0	0.12986	0.405	0.367	7.53e-14	0.0658111	0.1003	high	TRUE
ZBTB38	0	0.262764	0.626	0.622	0	1.1447e-05	0.0807012	0.596	0.622	0.300083	0.0656185	0.099175	high	TRUE
SS18	0	0.197228	0.344	0.265	0	0	0.148577	0.343	0.265	0	0.0650385	0.1006	high	TRUE
CALU	0	0.227625	0.317	0.225	0	0	0.0956331	0.267	0.225	1.1516e-12	0.065002	0.102125	high	TRUE
APPL2	3.85167e-07	-0.0977833	0.445	0.498	0.0100971	0	-0.225527	0.393	0.498	0	0.0646557	0.103725	high	TRUE
ARHGAP26	0	0.252042	0.908	0.921	0	6e-15	0.05353	0.913	0.921	1.5852e-10	0.0642604	0.103775	high	TRUE
CTNNA1	0	0.246936	0.618	0.544	0	3.521e-13	0.0614074	0.591	0.544	9.23082e-09	0.0642255	0.10285	high	TRUE
RNGTT	0	0.189849	0.371	0.305	0	0	0.158437	0.373	0.305	0	0.0641078	0.103775	high	TRUE
HSPA8	3.2e-15	-0.138083	0.206	0.287	8.51696e-11	0	-0.200714	0.182	0.287	0	0.0639933	0.10345	high	TRUE
SERINC5	0	0.228778	0.677	0.703	0	4.13145e-06	0.111499	0.687	0.703	0.108306	0.0637856	0.1051	high	TRUE
AL589787.1	1.18605e-07	-0.0395093	0.546	0.625	0.00310923	3.65e-14	-0.25986	0.565	0.625	9.57459e-10	0.0637475	0.103225	high	FALSE
TANC2	7.3e-15	0.127841	0.423	0.409	1.91468e-10	0	0.205362	0.466	0.409	0	0.0635042	0.10285	high	TRUE
DNAJB1	0.00242177	-0.11488	0.332	0.374	1	0	-0.270306	0.266	0.374	0	0.0632367	0.103975	high	TRUE
PDS5A	0	0.277736	0.67	0.634	0	0.000143675	0.0564817	0.64	0.634	1	0.0631622	0.104875	high	TRUE
AL691420.1	0	0.280499	0.322	0.266	0	0.0436343	0.0303169	0.268	0.266	1	0.0629346	0.105425	high	FALSE
PSG3	0	0.240527	0.888	0.878	0	5.40369e-07	0.0665663	0.872	0.878	0.0141658	0.0629186	0.104875	high	TRUE
ANKRD10	0	0.167734	0.508	0.512	0	0	0.182269	0.542	0.512	0	0.0628808	0.10445	high	TRUE
PPARD	0.000283646	-0.0513019	0.631	0.714	1	0	-0.276117	0.587	0.714	0	0.0622465	0.103425	high	TRUE
KIAA1211	0	0.198769	0.293	0.237	0	4.35698e-11	0.134167	0.263	0.237	1.14218e-06	0.0621614	0.1085	high	TRUE
PHC3	0	0.201286	0.489	0.448	0	0	0.129646	0.475	0.448	1.396e-13	0.062159	0.107425	high	TRUE
STRN3	0	0.211276	0.499	0.432	0	0	0.111939	0.487	0.432	4.8e-15	0.062117	0.1075	high	TRUE
CD46	0	0.256403	0.594	0.496	0	6.83389e-06	0.0569826	0.516	0.496	0.17915	0.0618039	0.10455	high	TRUE
SLAIN2	0	0.207242	0.497	0.469	0	1.65e-14	0.117629	0.48	0.469	4.32812e-10	0.06179	0.105725	high	TRUE
TACC1	0	0.146588	0.225	0.173	1e-16	0	0.19072	0.292	0.173	0	0.0616125	0.10505	high	TRUE
AC245060.5	1.1e-15	0.0974821	0.137	0.089	3.11406e-11	0	0.218383	0.195	0.089	0	0.0615394	0.107475	high	FALSE
RBM6	0	0.20066	0.697	0.709	0	2.7e-15	0.126613	0.711	0.709	7.10662e-11	0.061143	0.10705	high	TRUE
ZNF207	0	0.212388	0.479	0.441	0	0	0.104885	0.45	0.441	0	0.0608439	0.109125	high	TRUE
RAB2A	0	0.165982	0.555	0.501	0	0	0.178645	0.588	0.501	0	0.0607963	0.109525	high	TRUE
ARHGEF12	0	0.243349	0.66	0.617	0	6.43186e-07	0.0535142	0.637	0.617	0.0168611	0.0607153	0.1102	high	TRUE
RAB7A	0	0.249393	0.54	0.523	0	1.93486e-06	0.0437195	0.486	0.523	0.0507222	0.0605869	0.1111	high	TRUE
PPP1R12B	2.08621e-11	0.0821444	0.477	0.432	5.469e-07	0	0.225263	0.557	0.432	0	0.0605776	0.11025	high	TRUE
P2RY6	1.2449e-12	-0.109344	0.305	0.377	3.26377e-08	0	-0.208636	0.279	0.377	0	0.0603495	0.1076	high	TRUE
DENND4A	1.09871e-06	0.0843421	0.263	0.275	0.0288027	0	0.222993	0.358	0.275	0	0.0601886	0.1107	high	TRUE
KLHL8	0	0.225687	0.228	0.134	0	3.95985e-08	0.0786003	0.172	0.134	0.00103807	0.0598678	0.108475	high	TRUE
CUX1	0.00230105	-0.0899811	0.594	0.643	1	0	-0.264029	0.599	0.643	2.45e-14	0.059377	0.1103	high	TRUE
NAV2	0	-0.255914	0.178	0.326	0	0.328469	-0.141904	0.273	0.326	1	0.0587893	0.11265	high	TRUE
TMCC1	0	0.165075	0.567	0.504	0	0	0.174584	0.62	0.504	0	0.0587406	0.115	high	TRUE
KIFC3	0	-0.183171	0.356	0.474	0	2.1e-15	-0.148516	0.393	0.474	5.60016e-11	0.0587206	0.11265	high	TRUE
MBNL2	0.000932338	0.0587999	0.35	0.348	1	0	0.266235	0.493	0.348	0	0.058704	0.11335	high	TRUE
RASGRP1	0	-0.229144	0.175	0.277	0	2.54207e-08	-0.0676377	0.24	0.277	0.000666404	0.0585495	0.1112	high	TRUE
DLEU1	0	0.21554	0.173	0.144	0	0	0.0898894	0.179	0.144	0	0.0584837	0.1129	high	FALSE
CAP2	0	0.215963	0.665	0.705	0	2.7325e-12	0.0884934	0.663	0.705	7.16345e-08	0.0583175	0.11305	high	TRUE
HSPA1A	0	-0.171953	0.068	0.133	0	0	-0.167315	0.069	0.133	0	0.0580687	0.114775	high	TRUE
OSBPL10	0	0.17813	0.212	0.147	0	0	0.154929	0.239	0.147	0	0.0579827	0.113225	high	TRUE
NECTIN4	0	0.177784	0.218	0.141	0	0	0.154791	0.205	0.141	0	0.0577978	0.113925	high	TRUE
PHIP	0	0.186723	0.56	0.568	0	0	0.13783	0.583	0.568	1.293e-13	0.0577764	0.112325	high	TRUE
PPP2R5E	0	0.187219	0.527	0.535	0	0	0.136726	0.53	0.535	0	0.0577334	0.113025	high	TRUE
GPBP1	0	0.211449	0.648	0.651	0	0	0.0936056	0.629	0.651	0	0.0577037	0.117875	high	TRUE
UFM1	0	0.195476	0.218	0.119	0	0	0.121429	0.187	0.119	0	0.0576766	0.11465	high	TRUE
ITGB3	0	0.22286	0.257	0.173	0	1.78881e-06	0.0742322	0.206	0.173	0.0468936	0.0576426	0.115025	high	TRUE
PPP3R1	0	0.17805	0.193	0.107	0	0	0.153566	0.21	0.107	0	0.0576333	0.11355	high	TRUE
SEMA3B	0	-0.140425	0.69	0.793	1.1e-15	0	-0.184791	0.712	0.793	1.051e-13	0.057544	0.112775	high	TRUE
RFC3	0	0.203121	0.144	0.055	0	0	0.107201	0.109	0.055	0	0.0575158	0.1135	high	TRUE
VGLL4	0	0.190454	0.357	0.308	0	0	0.129811	0.357	0.308	1.2e-15	0.0575083	0.1133	high	TRUE
RAB3GAP1	0	0.183128	0.666	0.657	0	0	0.1433	0.671	0.657	0	0.0574882	0.11445	high	TRUE
GLIS3	1.588e-13	0.216552	0.237	0.248	4.16524e-09	4.07685e-06	0.103752	0.284	0.248	0.106875	0.0572116	0.113725	high	TRUE
DNMT3A	0.000458479	-0.0389766	0.697	0.786	1	0	-0.26399	0.668	0.786	0	0.0568896	0.117125	high	TRUE
SYCP2L	0	0.224547	0.159	0.081	0	1.5466e-12	0.0682223	0.107	0.081	4.05444e-08	0.0568528	0.116875	high	TRUE
ZNF554	0	0.175598	0.28	0.217	0	0	0.154368	0.278	0.217	0	0.0567367	0.114925	high	TRUE
LINC02327	8.10216e-07	-0.0835551	0.311	0.384	0.0212398	0	-0.214625	0.281	0.384	0	0.0565808	0.11595	high	FALSE
PLEKHA1	0	0.197701	0.448	0.409	0	4.226e-13	0.112579	0.437	0.409	1.10796e-08	0.0565308	0.11855	high	TRUE
UBE2D3	0	0.192772	0.526	0.498	0	0	0.120511	0.528	0.498	9.176e-13	0.0563222	0.1164	high	TRUE
TMEM74B	0	-0.15725	0.128	0.204	0	3.75e-14	-0.172912	0.115	0.204	9.83335e-10	0.0562087	0.119625	high	TRUE
ELL2	0	0.258884	0.549	0.541	0	0.000174067	0.0664102	0.512	0.541	1	0.0562031	0.117975	high	TRUE
MXI1	0	0.0980695	0.108	0.068	0	0	0.205173	0.137	0.068	0	0.0561981	0.11935	high	TRUE
ARID2	0	0.192628	0.512	0.469	0	1.28428e-09	0.120143	0.516	0.469	3.36674e-05	0.0561764	0.120075	high	TRUE
BCAR3	0	0.20614	0.75	0.771	0	5e-16	0.0958186	0.795	0.771	1.32423e-11	0.0560611	0.116975	high	TRUE
AHCYL2	0	0.204708	0.273	0.195	0	1.40378e-07	0.0982007	0.251	0.195	0.00368	0.0560392	0.118625	high	TRUE
EXT1	0.000254425	0.0644243	0.128	0.123	1	0	0.258663	0.199	0.123	0	0.0560244	0.117375	high	TRUE
SMARCC1	0	0.206511	0.485	0.432	0	6.9e-15	0.0944026	0.44	0.432	1.83465e-10	0.0558776	0.118125	high	TRUE
WEE1	0	0.179474	0.276	0.198	0	0	0.142815	0.262	0.198	0	0.0557968	0.118125	high	TRUE
CSF1R	0	-0.24207	0.364	0.49	0	0.0156215	-0.191304	0.366	0.49	1	0.0557667	0.119875	high	TRUE
ZCCHC2	0	0.134145	0.289	0.253	1.81e-14	0	0.183615	0.303	0.253	0	0.0555952	0.119775	high	TRUE
CDKAL1	0	0.188646	0.473	0.397	0	6.57e-14	0.124168	0.496	0.397	1.72438e-09	0.0554368	0.120325	high	TRUE
RAPGEF6	0	0.18793	0.251	0.173	0	0	0.124788	0.253	0.173	1e-16	0.0552787	0.1223	high	TRUE
TNPO1	0	0.230029	0.492	0.437	0	1.131e-09	0.0526042	0.433	0.437	2.96491e-05	0.0552168	0.1211	high	TRUE
STAG1	0	0.21064	0.742	0.713	0	6e-16	0.0825853	0.779	0.713	1.76558e-11	0.0547537	0.11745	high	TRUE
AC020916.1	0	0.258822	0.539	0.489	0	0.835033	0.0352728	0.461	0.489	1	0.0547497	0.1208	high	FALSE
DENND4C	0	0.185335	0.309	0.205	0	0	0.126715	0.31	0.205	0	0.0546314	0.11995	high	TRUE
AFF3	0	0.259678	0.564	0.557	0	0.245151	0.0229442	0.488	0.557	1	0.0545247	0.119475	high	TRUE
TUT7	0	0.230261	0.623	0.618	0	0	0.0485712	0.589	0.618	0	0.0543327	0.1204	high	TRUE
TTC7A	3.5e-15	-0.122175	0.275	0.357	9.23616e-11	0	-0.186666	0.258	0.357	0	0.0541576	0.1236	high	TRUE
PDS5B	0	0.187988	0.338	0.278	0	0	0.118569	0.33	0.278	5.4e-14	0.0538884	0.1212	high	TRUE
AGFG1	0	0.211015	0.516	0.43	0	4e-16	0.0776536	0.476	0.43	1.05472e-11	0.0537459	0.12435	high	TRUE
INTS6	0	0.193996	0.346	0.305	0	0	0.106483	0.313	0.305	1.69e-14	0.0536007	0.126925	high	TRUE
ZNRF2	0	0.173167	0.286	0.226	0	0	0.143991	0.288	0.226	0	0.0533642	0.122875	high	TRUE
AL109761.1	0	0.169722	0.397	0.374	3e-16	0	0.150451	0.396	0.374	6.3e-15	0.053313	0.123675	high	FALSE
UBR5	0	0.234664	0.755	0.753	0	2.51149e-09	0.037227	0.749	0.753	6.58387e-05	0.0532832	0.121	high	TRUE
GRAMD2B	0	0.178298	0.78	0.785	0	0	0.133102	0.807	0.785	0	0.0531212	0.12475	high	TRUE
SQSTM1	1.23e-14	-0.139733	0.503	0.579	3.22836e-10	0	-0.174665	0.497	0.579	5.217e-13	0.0530609	0.1212	high	TRUE
ZDHHC14	0	0.196767	0.236	0.184	0	2.7767e-12	0.0989426	0.237	0.184	7.27936e-08	0.0530013	0.121975	high	TRUE
AC009126.1	1.19491e-06	-0.0836314	0.351	0.429	0.0313245	4e-16	-0.205296	0.338	0.429	1.23011e-11	0.0528817	0.1241	high	FALSE
DAAM1	0.0773492	0.0337552	0.339	0.347	1	0	0.253624	0.432	0.347	0	0.0527311	0.125475	high	TRUE
GATAD2A	8.08074e-05	-0.0640338	0.522	0.591	1	0	-0.249856	0.472	0.591	2.1e-15	0.0526455	0.127425	high	TRUE
HELLPAR	0	-0.163425	0.059	0.145	0	0	-0.159593	0.064	0.145	9.3e-14	0.0525876	0.123975	high	FALSE
KMT2C	0	0.253737	0.934	0.955	0	0.00231346	0.0290637	0.95	0.955	1	0.0525713	0.1271	high	TRUE
ELMO1	0	-0.247077	0.698	0.779	0	0.543933	-0.0820222	0.756	0.779	1	0.0523983	0.12285	high	TRUE
ATAD1	0	0.249295	0.418	0.356	0	0.000284066	0.061336	0.354	0.356	1	0.0523148	0.123975	high	TRUE
PPP1R9A	0	0.177929	0.123	0.063	0	0	0.129672	0.114	0.063	0	0.0522114	0.127175	high	TRUE
TAF15	0	0.192548	0.394	0.314	0	4.5342e-12	0.102857	0.368	0.314	1.18865e-07	0.0521979	0.128425	high	TRUE
SCAF8	0	0.185641	0.565	0.575	0	1.1e-15	0.115301	0.569	0.575	3.06858e-11	0.0521958	0.12705	high	TRUE
PSG8	0	0.243118	0.625	0.626	0	0.00174766	0.107546	0.612	0.626	1	0.05205	0.127725	high	TRUE
C1orf21	0	0.127077	0.121	0.079	0	0	0.178856	0.176	0.079	0	0.0520241	0.1283	high	TRUE
CITED4	0	-0.145705	0.085	0.157	0	0	-0.168768	0.067	0.157	0	0.0518765	0.129275	high	TRUE
AC118549.1	0	0.174976	0.285	0.201	0	0	0.133267	0.28	0.201	2e-16	0.0517755	0.1264	high	TRUE
UBR3	0	0.178787	0.507	0.485	0	0	0.125208	0.517	0.485	3.173e-13	0.0515865	0.12855	high	TRUE
TFG	0	0.17373	0.423	0.399	0	0	0.132543	0.424	0.399	0	0.0511039	0.127125	high	TRUE
FBXW7	0	0.190433	0.344	0.273	0	3.43179e-08	0.101231	0.346	0.273	0.000899643	0.0509937	0.129225	high	TRUE
DENND1A	0	0.168193	0.716	0.676	0	0	0.142171	0.762	0.676	0	0.050877	0.127325	high	TRUE
CDO1	0	0.160093	0.369	0.331	2.33e-14	0	0.157599	0.371	0.331	0	0.0507336	0.130525	high	TRUE
AHI1	2.49446e-07	-0.0771258	0.258	0.328	0.00653923	0	-0.203426	0.214	0.328	0	0.0506717	0.132375	high	TRUE
MFSD2A	0.0593982	-0.0255123	0.719	0.772	1	0	-0.248578	0.65	0.772	0	0.0505214	0.132775	high	TRUE
SENP6	0	0.191431	0.578	0.558	0	3.594e-13	0.0972315	0.581	0.558	9.42277e-09	0.0505018	0.128775	high	TRUE
BAIAP2	1.8371e-12	-0.0925602	0.181	0.24	4.81601e-08	0	-0.194037	0.136	0.24	0	0.0504871	0.131075	high	TRUE
CNOT2	0	0.159675	0.426	0.403	0	0	0.15633	0.45	0.403	0	0.0502899	0.1295	high	TRUE
NF1	0	0.198726	0.686	0.635	0	4e-16	0.0828292	0.71	0.635	1.05832e-11	0.0501413	0.13045	high	TRUE
SYNE2	0.000830895	-0.0540765	0.942	0.971	1	0	-0.243949	0.961	0.971	4e-16	0.0500146	0.13005	high	TRUE
AC110619.1	0	-0.165105	0.209	0.301	0	0	-0.143774	0.228	0.301	2.3567e-12	0.0499324	0.132075	high	FALSE
CCNH	2.29884e-06	0.056917	0.208	0.203	0.060264	0	0.214915	0.255	0.203	0	0.0497913	0.1313	high	TRUE
CASP4	1.04256e-11	-0.111724	0.353	0.431	2.73309e-07	0	-0.181254	0.328	0.431	1.9048e-12	0.0496512	0.135725	high	TRUE
ERBB3	0	-0.128854	0.236	0.305	1e-16	1e-16	-0.171774	0.216	0.305	3.9825e-12	0.0495149	0.1354	high	TRUE
PRPF4B	9.53296e-07	-0.0841698	0.55	0.622	0.0249907	1e-16	-0.195607	0.52	0.622	4.2864e-12	0.0492394	0.131625	high	TRUE
TGFBR1	0	0.227904	0.407	0.361	0	9.438e-13	0.0306616	0.355	0.361	2.47418e-08	0.04922	0.13535	high	TRUE
CSNK1A1	0	0.184939	0.668	0.616	0	2.847e-13	0.101389	0.674	0.616	7.46577e-09	0.0488701	0.134775	high	TRUE
TOP1	0	0.191822	0.585	0.56	0	4.75915e-09	0.0890108	0.557	0.56	0.000124761	0.0488477	0.134625	high	TRUE
NSMCE2	0	0.183726	0.529	0.463	0	0	0.102557	0.542	0.463	3.935e-13	0.0486488	0.136725	high	TRUE
PARP14	0	-0.183085	0.366	0.483	0	4.6e-15	-0.103055	0.407	0.483	1.2238e-10	0.0485061	0.1357	high	TRUE
DSP	0	0.182911	0.483	0.459	1.16e-13	0	0.102714	0.468	0.459	0	0.0483652	0.135775	high	TRUE
CALD1	0	0.203927	0.499	0.425	0	0	0.0652168	0.493	0.425	0	0.0481997	0.13835	high	TRUE
CERS4	0	0.168903	0.16	0.083	0	7.227e-13	0.128098	0.136	0.083	1.89466e-08	0.0481977	0.13505	high	TRUE
ZFAT	0.309223	-0.0575116	0.811	0.838	1	1.22134e-08	-0.238012	0.822	0.838	0.000320174	0.047988	0.135875	high	TRUE
LRP8	6.05904e-07	-0.0677382	0.217	0.262	0.0158838	0	-0.201751	0.155	0.262	0	0.0479445	0.13855	high	TRUE
MIR4435-2HG	0.00237257	0.0664261	0.273	0.276	1	0	0.236829	0.372	0.276	7.7e-15	0.0479219	0.136325	high	FALSE
HDAC2	0	0.1954	0.387	0.343	0	1.71e-14	0.077172	0.348	0.343	4.4932e-10	0.0476293	0.1373	high	TRUE
TBX20	0	0.23919	0.288	0.216	0	0.185978	0.0343298	0.214	0.216	1	0.0474843	0.139825	high	TRUE
CCDC18-AS1	0	0.166857	0.458	0.428	1.5e-15	0	0.128582	0.457	0.428	0	0.0474786	0.13875	high	FALSE
SLC18B1	0	-0.167285	0.11	0.205	0	0	-0.1276	0.133	0.205	0	0.0474467	0.136975	high	TRUE
REV3L	1.1e-15	0.128021	0.282	0.266	3.14183e-11	0	0.166687	0.324	0.266	0	0.0472951	0.1406	high	TRUE
MRTFB	0	0.158019	0.464	0.449	0	0	0.144653	0.471	0.449	2.97e-14	0.0471972	0.138575	high	TRUE
RAB6A	0	0.17962	0.391	0.319	0	9.7e-15	0.103164	0.37	0.319	2.56354e-10	0.0471861	0.1352	high	TRUE
AC025159.1	0	0.17016	0.181	0.132	1.45e-14	1.52155e-08	0.120712	0.182	0.132	0.000398875	0.0471626	0.1405	high	FALSE
FBLIM1	5.18681e-07	-0.0770955	0.229	0.274	0.0135972	0	-0.194197	0.191	0.274	0	0.0471614	0.137625	high	TRUE
AKAP12	0	0.166159	0.207	0.136	0	6.88632e-10	0.128284	0.186	0.136	1.80525e-05	0.0471391	0.142075	high	TRUE
GASK1A	2.48311e-11	0.155609	0.515	0.53	6.5095e-07	0	0.149205	0.554	0.53	0	0.04713	0.140725	high	TRUE
UBE2Q2	0	0.159992	0.353	0.328	1.9e-15	0	0.140093	0.351	0.328	0	0.0470746	0.141	high	TRUE
ZFAND3	0	0.217928	0.78	0.784	0	0	0.0370543	0.791	0.784	1.9275e-12	0.0470564	0.138575	high	TRUE
NFKBIA	0	0.122129	0.311	0.267	4.688e-13	0	0.16821	0.326	0.267	0	0.0466864	0.139425	high	TRUE
SPACA6	0	0.195921	0.5	0.433	0	1e-16	0.0716119	0.462	0.433	4.7601e-12	0.0466198	0.14145	high	TRUE
EP300	0	0.202053	0.59	0.597	0	2.58648e-07	0.0601159	0.554	0.597	0.00678046	0.0463878	0.14025	high	TRUE
MINDY2	0	0.236734	0.56	0.534	0	0.000615846	0.0278906	0.502	0.534	1	0.0463608	0.142925	high	TRUE
CLIP4	0	0.229013	0.678	0.719	0	0.342954	0.0975186	0.683	0.719	1	0.0463518	0.14125	high	TRUE
KRTAP26-1	0	-0.147514	0.077	0.13	0	1.70221e-11	-0.154046	0.056	0.13	4.46235e-07	0.0461528	0.1436	high	TRUE
ATF7IP	0	0.193984	0.562	0.558	0	8.4913e-09	0.0724183	0.547	0.558	0.000222599	0.0460765	0.141875	high	TRUE
CDK19	0	0.23861	0.55	0.541	0	0.290514	0.00186031	0.487	0.541	1	0.0460358	0.1413	high	TRUE
PTPN12	0	0.176155	0.536	0.537	0	9.5197e-07	0.102984	0.548	0.537	0.0249559	0.0458192	0.1414	high	TRUE
GATA3	7.2e-13	0.165249	0.446	0.435	1.88759e-08	0	0.12303	0.447	0.435	4.246e-13	0.045708	0.144525	high	TRUE
GADD45G	0	-0.187303	0.376	0.447	4.6e-15	0.375167	-0.261566	0.366	0.447	1	0.0456055	0.143275	high	TRUE
ETNK1	0	0.158609	0.204	0.13	0	0	0.135266	0.203	0.13	0	0.0455478	0.1423	high	TRUE
MIB1	0	0.175028	0.331	0.262	0	0	0.102762	0.303	0.262	0	0.0453443	0.141175	high	TRUE
CNNM2	0	0.182153	0.311	0.285	0	0	0.0890622	0.292	0.285	0	0.0451955	0.1434	high	TRUE
PHF21A	2.83336e-10	0.0937062	0.411	0.396	7.42765e-06	0	0.179255	0.475	0.396	0	0.0450738	0.1469	high	TRUE
BBS9	0	0.189913	0.161	0.112	0	8.56594e-07	0.0745384	0.13	0.112	0.0224556	0.0450278	0.147825	high	TRUE
AP000787.1	9.44031e-06	-0.0718731	0.258	0.309	0.247478	0	-0.210238	0.219	0.309	0	0.045015	0.1472	high	FALSE
GRK3	1.34552e-07	-0.129988	0.202	0.264	0.00352728	7.23127e-07	-0.15919	0.204	0.264	0.0189568	0.0447281	0.144725	high	TRUE
FIGN	0	0.154204	0.241	0.202	5.6e-15	6.8264e-12	0.139345	0.256	0.202	1.78955e-07	0.0446037	0.148275	high	TRUE
ANKDD1A	0	-0.165325	0.212	0.312	0	3.19508e-09	-0.116549	0.242	0.312	8.3759e-05	0.0444334	0.14665	high	TRUE
TMED3	2.8871e-12	-0.110035	0.128	0.192	7.56873e-08	0	-0.168411	0.111	0.192	3.76e-14	0.044307	0.148175	high	TRUE
GAB1	0	0.154646	0.575	0.522	0	2.2368e-09	0.13536	0.609	0.522	5.86378e-05	0.0439996	0.145525	high	TRUE
CNN3	0	0.16073	0.141	0.064	0	0	0.122721	0.131	0.064	0	0.043891	0.147375	high	TRUE
NOS3	0	0.127456	0.221	0.174	1.4e-15	0	0.157683	0.247	0.174	7.8e-15	0.0436425	0.1472	high	TRUE
GPR78	7.05252e-10	-0.125546	0.553	0.637	1.84882e-05	8.45141e-09	-0.158306	0.537	0.637	0.000221554	0.0435101	0.150375	high	TRUE
FBXL19-AS1	0	-0.162421	0.163	0.26	0	6.1e-15	-0.11736	0.193	0.26	1.6004e-10	0.0434828	0.14805	high	FALSE
AC024230.1	1.00095e-05	-0.00551012	0.107	0.103	0.2624	0	-0.22939	0.024	0.103	0	0.0434556	0.151575	high	FALSE
SLC36A4	0	-0.139765	0.238	0.315	1.1296e-12	8.0438e-12	-0.151027	0.24	0.315	2.1087e-07	0.0434285	0.149275	high	TRUE
WNK1	0	0.169507	0.466	0.429	0	0	0.103049	0.465	0.429	3.85e-13	0.0433211	0.149775	high	TRUE
MFSD12	0	0.160839	0.345	0.304	0	0	0.119605	0.336	0.304	5e-16	0.04332	0.149075	high	TRUE
XYLT1	0	-0.139723	0.079	0.157	0	0	-0.150639	0.085	0.157	0	0.0432675	0.149725	high	TRUE
PTPRJ	0.730507	-0.0123939	0.542	0.602	1	1.493e-13	-0.229082	0.51	0.602	3.91492e-09	0.0431323	0.151975	high	TRUE
BMP1	0	-0.207621	0.86	0.905	0	0.283489	-0.205862	0.88	0.905	1	0.0430308	0.1541	high	TRUE
CD163L1	0	0.181484	0.296	0.226	0	0	0.0796425	0.255	0.226	0	0.0430101	0.152825	high	TRUE
PFKL	1.278e-13	-0.103586	0.235	0.297	3.35078e-09	5.112e-13	-0.168031	0.204	0.297	1.34027e-08	0.0428769	0.149525	high	TRUE
AL031599.1	0	-0.227154	0.092	0.184	0	0.299145	-0.0216522	0.144	0.184	1	0.0428029	0.150025	high	FALSE
EPHA1-AS1	0.0311321	-0.0541442	0.303	0.363	1	9.6171e-08	-0.223263	0.276	0.363	0.00252112	0.042636	0.153475	high	FALSE
RASA2	0	0.156709	0.356	0.336	0	2.55314e-10	0.123714	0.399	0.336	6.69305e-06	0.0425412	0.1491	high	TRUE
PPP1R12A	1e-16	0.123906	0.37	0.365	3.574e-12	0	0.156271	0.431	0.365	0	0.0424111	0.151875	high	TRUE
FAM120AOS	0	0.148858	0.4	0.343	5e-16	0	0.138315	0.381	0.343	0	0.0423022	0.150425	high	TRUE
PDE4D	0.855586	0.00157347	0.308	0.391	1	1.86824e-07	0.227737	0.426	0.391	0.0048976	0.0422978	0.152875	high	TRUE
FGD4	0	0.16675	0.78	0.774	0	0	0.101995	0.811	0.774	0	0.0420879	0.152225	high	TRUE
EID1	0	-0.171804	0.094	0.194	0	7.2694e-12	-0.0925422	0.139	0.194	1.9057e-07	0.0420802	0.152775	high	TRUE
SPIN1	0	0.169386	0.476	0.455	0	2.24e-14	0.0968751	0.476	0.455	5.87426e-10	0.0420516	0.15095	high	TRUE
CACUL1	0	0.183163	0.374	0.321	0	0	0.0716092	0.325	0.321	0	0.0419817	0.152875	high	TRUE
ADK	0	0.185845	0.845	0.871	1.052e-12	8.2039e-09	0.066401	0.881	0.871	0.000215065	0.0418767	0.15495	high	TRUE
LEPR	0	0.117741	0.119	0.068	0	0	0.157803	0.128	0.068	0	0.0418066	0.156975	high	TRUE
YAP1	0	0.144874	0.263	0.22	1.468e-13	2.2225e-10	0.143664	0.267	0.22	5.82629e-06	0.0417511	0.15165	high	TRUE
GSE1	0	0.224597	0.9	0.938	0	0.00442222	0.0154157	0.908	0.938	1	0.0417172	0.1543	high	TRUE
AC096751.2	0.563673	-0.0202757	0.397	0.431	1	4.55963e-09	-0.224022	0.319	0.431	0.000119531	0.0416914	0.159175	high	FALSE
PCMTD1	0	0.173465	0.396	0.357	0	0	0.0871758	0.379	0.357	0	0.0416206	0.15475	high	TRUE
ABI1	0	0.121125	0.247	0.195	1e-16	0	0.15546	0.282	0.195	0	0.0415706	0.155625	high	TRUE
TESK2	4e-16	0.168719	0.495	0.477	1.12266e-11	7.67762e-09	0.0956223	0.49	0.477	0.000201269	0.0415616	0.154425	high	TRUE
REEP3	0	0.169651	0.388	0.349	0	3.0344e-12	0.0930107	0.372	0.349	7.95491e-08	0.0413888	0.15715	high	TRUE
FURIN	0.029429	-0.025868	0.393	0.445	1	0	-0.221614	0.32	0.445	0	0.0410728	0.15625	high	TRUE
AL117329.1	0	-0.155589	0.071	0.145	1.73e-14	5.29712e-07	-0.117957	0.115	0.145	0.0138864	0.0410171	0.157175	high	FALSE
GRB14	0	0.135564	0.116	0.073	0	0	0.146831	0.128	0.073	1e-16	0.0410024	0.152725	high	TRUE
PDXDC1	1.69471e-06	-0.0723545	0.424	0.493	0.0444267	0	-0.179545	0.394	0.493	1.0284e-12	0.0408487	0.156875	high	TRUE
MDM4	0	0.144388	0.519	0.504	0	0	0.139566	0.521	0.504	0	0.040803	0.1579	high	TRUE
GPC1	0	-0.156228	0.272	0.359	0	1.95765e-06	-0.115596	0.3	0.359	0.0513197	0.0406574	0.159125	high	TRUE
INPPL1	0	-0.185904	0.24	0.341	0	9.73428e-06	-0.108603	0.278	0.341	0.255184	0.0406247	0.15735	high	TRUE
GBE1	2e-16	0.161593	0.408	0.422	6.2192e-12	3.19953e-10	0.102501	0.413	0.422	8.38756e-06	0.0402945	0.15755	high	TRUE
UNC13D	4e-16	-0.123495	0.359	0.44	1.06399e-11	4.12439e-07	-0.15068	0.356	0.44	0.0108121	0.0402194	0.15975	high	TRUE
SSH3	0	-0.161878	0.114	0.208	0	2.42282e-08	-0.101448	0.15	0.208	0.000635141	0.0401976	0.160925	high	TRUE
PIK3C2A	0	0.204937	0.378	0.294	0	1.58684e-05	0.0633506	0.325	0.294	0.415991	0.0401197	0.1606	high	TRUE
SOCS2	0	-0.144152	0.099	0.17	0	5.6413e-07	-0.136262	0.094	0.17	0.0147887	0.0401061	0.1615	high	TRUE
MAP4K3	0	0.142504	0.627	0.571	2e-16	0	0.139422	0.665	0.571	0	0.0400522	0.16095	high	TRUE
LMO7	0	0.207209	0.321	0.249	0	0.000302842	0.134474	0.301	0.249	1	0.0400242	0.158225	high	TRUE
MED15	0	-0.151042	0.406	0.503	0	3.16057e-06	-0.140072	0.425	0.503	0.0828542	0.0399653	0.158325	high	TRUE
CLMN	0	0.214471	0.572	0.531	0	1.21124e-05	0.0205275	0.521	0.531	0.317527	0.039938	0.160575	high	TRUE
SSBP2	0	0.193281	0.273	0.236	0	0	0.0437204	0.25	0.236	2e-16	0.039848	0.1609	high	TRUE
CLK1	0	0.156489	0.535	0.502	0	5.89e-14	0.10996	0.53	0.502	1.54582e-09	0.0398427	0.159825	high	TRUE
PLAAT3	0	0.12143	0.172	0.12	0	0	0.150696	0.191	0.12	0	0.0398424	0.159025	high	TRUE
PARVA	0	-0.215121	0.088	0.213	0	0.00277807	-0.0531349	0.167	0.213	1	0.0398258	0.161925	high	TRUE
TMCO4	8.99907e-07	-0.0847279	0.407	0.46	0.0235911	1.2366e-10	-0.169645	0.379	0.46	3.24174e-06	0.0397756	0.15925	high	TRUE
WSB1	7.5353e-12	0.103309	0.56	0.526	1.97539e-07	0	0.159551	0.621	0.526	0	0.0397063	0.160675	high	TRUE
LINC01341	0	0.173079	0.15	0.061	0	0	0.0780697	0.11	0.061	0	0.0396972	0.16495	high	FALSE
PAFAH2	0	-0.215609	0.226	0.349	0	0.169647	-0.0439906	0.315	0.349	1	0.0396778	0.161175	high	TRUE
LIMK2	5.82836e-11	-0.104837	0.421	0.494	1.52791e-06	1.71287e-07	-0.158577	0.4	0.494	0.0044903	0.039641	0.160525	high	TRUE
SLC19A3	4.5312e-12	-0.140941	0.497	0.609	1.18786e-07	2.40132e-08	-0.140261	0.521	0.609	0.000629505	0.039606	0.16305	high	TRUE
HNRNPH1	0	0.211367	0.668	0.677	0	6.74932e-05	0.0804892	0.652	0.677	1	0.0395056	0.1609	high	TRUE
DDX60L	0.300838	0.00626216	0.329	0.352	1	0	0.218719	0.437	0.352	0	0.0394554	0.1627	high	TRUE
LINC01376	0	-0.175145	0.283	0.396	0	1.96071e-08	-0.0730029	0.355	0.396	0.000513999	0.0394341	0.1647	high	FALSE
RAD23B	0	0.146139	0.503	0.5	1e-16	0	0.128422	0.529	0.5	0	0.0394255	0.159875	high	TRUE
UBR1	0	0.138356	0.437	0.445	2.858e-13	0	0.141292	0.446	0.445	0	0.0393962	0.160175	high	TRUE
CCNY	0	0.173469	0.266	0.233	0	0	0.0752562	0.266	0.233	1.589e-13	0.0392875	0.16145	high	TRUE
SLCO2A1	0	0.20829	0.345	0.287	9e-16	0.0120837	0.102993	0.317	0.287	1	0.0392515	0.16315	high	TRUE
CD274	7.51e-14	-0.0903481	0.171	0.224	1.9688e-09	0	-0.164927	0.13	0.224	0	0.0391799	0.1642	high	TRUE
CDC73	0	0.178094	0.342	0.282	0	3.84783e-08	0.0653446	0.297	0.282	0.00100871	0.0389619	0.166325	high	TRUE
KCNN4	3e-16	-0.124462	0.258	0.326	9.1164e-12	9.79611e-09	-0.146716	0.25	0.326	0.000256805	0.0389202	0.1621	high	TRUE
ACSS2	9.71017e-08	-0.0935411	0.305	0.351	0.00254552	3.27124e-07	-0.161758	0.269	0.351	0.00857556	0.0386593	0.164775	high	TRUE
STK40	0.0136674	-0.0414593	0.425	0.466	1	0	-0.212447	0.359	0.466	1.4e-15	0.0385433	0.1664	high	TRUE
AFDN	0	0.206132	0.602	0.6	0	7.39328e-09	0.0161617	0.566	0.6	0.000193815	0.0385066	0.1654	high	TRUE
ACOXL	0	0.215419	0.593	0.602	5.682e-13	1.54753e-07	0.00148532	0.592	0.602	0.00405684	0.0384908	0.16585	high	TRUE
TMBIM6	0	0.183278	0.21	0.11	0	5.30161e-10	0.0538935	0.145	0.11	1.38982e-05	0.0384884	0.1689	high	TRUE
ABCG1	0.00213035	-0.0524333	0.152	0.178	1	0	-0.211078	0.069	0.178	0	0.0384536	0.16435	high	TRUE
PIK3CA	0	0.137183	0.186	0.121	0	0	0.138713	0.205	0.121	0	0.0382118	0.16285	high	TRUE
HP1BP3	0	0.211037	0.769	0.784	0	0.124814	0.0454253	0.742	0.784	1	0.0382087	0.165025	high	TRUE
RAP1GAP	0	-0.1054	0.147	0.209	1.96e-14	1e-16	-0.154232	0.119	0.209	3.1773e-12	0.0381794	0.16875	high	TRUE
ITCH	0	0.17166	0.698	0.7	0	1.01206e-08	0.0727027	0.69	0.7	0.000265311	0.0381702	0.164925	high	TRUE
GFOD2	0	0.15406	0.41	0.38	0	0	0.105651	0.406	0.38	0	0.0381636	0.16665	high	TRUE
TRIOBP	9.01458e-07	-0.067356	0.308	0.355	0.0236317	2.919e-13	-0.17379	0.256	0.355	7.65396e-09	0.0378774	0.169975	high	TRUE
TECR	0	0.122323	0.379	0.335	2.407e-13	0	0.144848	0.382	0.335	0	0.0378467	0.167525	high	TRUE
GSK3B	0	0.1935	0.69	0.649	0	3e-14	0.032624	0.691	0.649	7.86599e-10	0.0376915	0.1686	high	TRUE
TAF1D	4.42415e-09	-0.08367	0.31	0.39	0.000115979	0	-0.164138	0.286	0.39	2.6e-15	0.0376454	0.16905	high	TRUE
CAMSAP2	0	0.16601	0.639	0.668	0	4.68e-14	0.0799748	0.654	0.668	1.22789e-09	0.0376009	0.169675	high	TRUE
TBCA	0	0.160875	0.359	0.3	0	5.73499e-11	0.0887143	0.345	0.3	1.50343e-06	0.0374502	0.171975	high	TRUE
HELZ	0	0.142804	0.378	0.341	0	0	0.122612	0.405	0.341	0	0.0371522	0.1683	high	TRUE
ABHD18	0	0.182449	0.305	0.251	0	7.2739e-12	0.047667	0.267	0.251	1.90687e-07	0.0369978	0.1691	high	TRUE
TANC1	0	0.160674	0.133	0.062	0	0	0.0865735	0.105	0.062	5.76e-14	0.0369854	0.1712	high	TRUE
FAM172A	0	0.171591	0.585	0.609	5.931e-13	1.34451e-10	0.0665762	0.588	0.609	3.52464e-06	0.0369834	0.171625	high	TRUE
MIR22HG	0	-0.13137	0.147	0.226	0	1.3309e-12	-0.138098	0.147	0.226	3.48897e-08	0.0369643	0.173175	high	FALSE
RHEB	0	0.153737	0.351	0.32	0	0	0.0989359	0.329	0.32	0	0.0368271	0.17095	high	TRUE
AC020891.2	4.63678e-06	0.0454998	0.106	0.087	0.121553	0	0.189815	0.142	0.087	0	0.036795	0.1718	high	FALSE
SUPT3H	4e-16	0.148882	0.343	0.318	1.2713e-11	2.46157e-08	0.107602	0.35	0.318	0.000645301	0.0366721	0.17525	high	TRUE
MORC3	0	0.138358	0.402	0.379	5.04e-14	0	0.128913	0.413	0.379	6.11e-14	0.036633	0.174375	high	TRUE
SMURF1	0	0.165114	0.478	0.483	0	1.06097e-08	0.0762788	0.463	0.483	0.000278134	0.0366055	0.1751	high	TRUE
KCNMB2-AS1	0	-0.183624	0.128	0.22	0	3.43901e-11	-0.0431493	0.174	0.22	9.01539e-07	0.036512	0.17295	high	FALSE
OSBPL11	6.51202e-10	-0.0940387	0.248	0.298	1.70713e-05	9.94956e-10	-0.155084	0.217	0.298	2.60828e-05	0.036412	0.172725	high	TRUE
ATAD2B	0	0.17628	0.525	0.531	0	3.772e-13	0.0548401	0.499	0.531	9.89017e-09	0.03633	0.1705	high	TRUE
SLMAP	9.9988e-11	0.080839	0.184	0.147	2.62119e-06	0	0.161502	0.254	0.147	0	0.0362171	0.1732	high	TRUE
PELI1	1e-16	0.1548	0.346	0.329	3.0714e-12	3.83564e-06	0.11524	0.34	0.329	0.100551	0.0362094	0.172075	high	TRUE
NCMAP	0	-0.172995	0.368	0.461	1.15e-14	0.994785	-0.217316	0.383	0.461	1	0.0359991	0.176625	high	TRUE
WASL	0	0.182949	0.397	0.357	0	5.18344e-06	0.0572408	0.363	0.357	0.135884	0.0359309	0.174525	high	TRUE
NSRP1	0	0.149651	0.45	0.433	7.2e-15	0	0.101635	0.453	0.433	8.596e-13	0.0358822	0.1763	high	TRUE
AC006206.2	0	0.194143	0.178	0.118	0	3.54637e-05	0.124045	0.179	0.118	0.92968	0.0357702	0.177175	high	FALSE
PISD	0.017565	-0.0301857	0.586	0.663	1	5.31037e-09	-0.204685	0.558	0.663	0.000139211	0.0356714	0.18005	high	TRUE
ATXN7L1	0	0.161971	0.231	0.175	0	2e-16	0.0765401	0.213	0.175	6.4236e-12	0.0355911	0.17785	high	TRUE
USP43	0	0.183261	0.652	0.677	0	2.82572e-11	0.0389633	0.649	0.677	7.40764e-07	0.0355896	0.179925	high	TRUE
BTAF1	0	0.158428	0.425	0.391	0	0	0.0823315	0.406	0.391	5.5e-15	0.0354457	0.174825	high	TRUE
NUMB	0	0.125539	0.222	0.155	0	4e-16	0.135981	0.261	0.155	1.17923e-11	0.0351941	0.1761	high	TRUE
ATE1	0	0.129919	0.101	0.036	0	0	0.132929	0.117	0.036	0	0.0348353	0.178975	high	TRUE
MED13	0	0.202117	0.693	0.708	0	0.000226114	0.0293595	0.672	0.708	1	0.0348335	0.18	high	TRUE
LRPPRC	0	0.136015	0.211	0.143	0	2e-16	0.122771	0.202	0.143	5.6018e-12	0.0347385	0.1804	high	TRUE
ZNF462	0	-0.12954	0.254	0.344	1.8665e-12	2.93824e-07	-0.132498	0.258	0.344	0.0077026	0.0346173	0.181675	high	TRUE
OLA1	0	0.126805	0.136	0.077	0	0	0.133504	0.16	0.077	0	0.0345208	0.182075	high	TRUE
CEP295NL	0	0.197716	0.303	0.23	0	0.445458	0.0620259	0.258	0.23	1	0.0344211	0.184875	high	TRUE
HM13	2.8942e-08	-0.0762454	0.309	0.362	0.000758715	9.60731e-11	-0.158622	0.276	0.362	2.51856e-06	0.0344199	0.178775	high	TRUE
AFF4	0	0.195622	0.567	0.555	0	1.59543e-05	0.0306964	0.53	0.555	0.418241	0.0343501	0.181275	high	TRUE
DPP9	7.6e-15	-0.106379	0.241	0.303	2.01774e-10	8.0739e-12	-0.14257	0.22	0.303	2.1166e-07	0.0342531	0.18605	high	TRUE
KIF13A	1.3e-15	0.134886	0.429	0.414	3.62916e-11	0	0.121591	0.441	0.414	0	0.0341415	0.181825	high	TRUE
MTMR3	0	0.170172	0.458	0.449	0	4.2631e-09	0.0534364	0.434	0.449	0.000111757	0.0340742	0.1869	high	TRUE
EML4	0	0.154099	0.573	0.518	0	4.6973e-12	0.0824463	0.615	0.518	1.2314e-07	0.0340143	0.181975	high	TRUE
DIXDC1	5.18155e-09	-0.0824607	0.161	0.207	0.000135834	0	-0.153647	0.125	0.207	2.05e-14	0.0338664	0.18115	high	TRUE
ZFC3H1	0.0208648	-0.0384501	0.541	0.595	1	0	-0.198125	0.498	0.595	2.228e-13	0.0338486	0.18385	high	TRUE
LAMA5	0.00371854	-0.0694524	0.238	0.294	1	6e-16	-0.194898	0.19	0.294	1.60098e-11	0.0337513	0.183225	high	TRUE
FBXO11	0	0.170948	0.549	0.532	0	1.1941e-06	0.0493311	0.521	0.532	0.0313034	0.0335733	0.183675	high	TRUE
SND1	0	0.1993	0.347	0.294	0	0.0239717	0.0131152	0.27	0.294	1	0.0334859	0.18555	high	TRUE
USP15	0	0.147534	0.677	0.684	0	0	0.0918605	0.689	0.684	0	0.0334562	0.18225	high	TRUE
NPAS2	0	-0.169697	0.478	0.583	3.5e-15	0.00783776	-0.203749	0.506	0.583	1	0.0334371	0.1839	high	TRUE
POU6F2	0	0.170757	0.255	0.224	3.62e-14	0	0.0472311	0.224	0.224	0	0.0331306	0.185075	high	TRUE
PRKD2	4.7752e-12	-0.0959202	0.222	0.278	1.25184e-07	2.256e-13	-0.14416	0.202	0.278	5.91624e-09	0.0330172	0.18755	high	TRUE
UBE3C	0	0.149788	0.456	0.46	0	1.66e-14	0.0848151	0.448	0.46	4.37711e-10	0.0329968	0.183075	high	TRUE
PITPNM2	0	-0.128141	0.204	0.289	1.029e-13	2.5834e-12	-0.128312	0.227	0.289	6.77247e-08	0.0329002	0.187725	high	TRUE
SLC40A1	0	0.139253	0.156	0.089	0	0	0.104941	0.141	0.089	0	0.0328768	0.1893	high	TRUE
RABGAP1L	0	0.158719	0.441	0.415	1.1049e-12	2.16e-14	0.0670966	0.479	0.415	5.66306e-10	0.032833	0.19065	high	TRUE
VTI1A	0	0.135262	0.509	0.462	1.832e-13	5.4e-15	0.112844	0.532	0.462	1.41806e-10	0.0328235	0.185825	high	TRUE
FBXL17	2.80115e-07	0.0811697	0.431	0.416	0.0073432	0	0.151137	0.5	0.416	9.6e-15	0.0328141	0.186325	high	TRUE
PPIL2	1.42378e-06	-0.068551	0.316	0.37	0.0373245	3.4517e-12	-0.157475	0.287	0.37	9.04879e-08	0.0326867	0.191225	high	TRUE
LINC01968	0	0.113766	0.175	0.139	2.505e-13	0	0.134279	0.189	0.139	0	0.0326377	0.189775	high	FALSE
MVB12B	2e-16	0.141092	0.446	0.43	5.7808e-12	0	0.0996276	0.434	0.43	0	0.0326114	0.188325	high	TRUE
ZFR	0	0.16237	0.5	0.497	0	2.56013e-10	0.0587409	0.481	0.497	6.71139e-06	0.0325308	0.18915	high	TRUE
NEDD4	0	0.128019	0.296	0.223	1e-16	7.5162e-12	0.126118	0.309	0.223	1.97038e-07	0.0324727	0.18875	high	TRUE
MBD6	0	-0.192331	0.244	0.347	0	0.0471318	-0.0515923	0.311	0.347	1	0.0324274	0.188275	high	TRUE
AC009961.1	0	0.194498	0.147	0.105	0	0.341425	0.0253377	0.106	0.105	1	0.0323562	0.1917	high	FALSE
SGPP1	1.8e-15	0.137503	0.59	0.594	4.88493e-11	4.24158e-07	0.104478	0.601	0.594	0.0111193	0.0322095	0.192725	high	TRUE
EIF3H	0	0.142441	0.213	0.141	0	2.01944e-11	0.0938921	0.185	0.141	5.29397e-07	0.0321047	0.189325	high	TRUE
RAI14	0	0.188148	0.872	0.899	2.11e-14	0.0045593	0.085418	0.927	0.899	1	0.0321018	0.19005	high	TRUE
FBXW11	0	0.149713	0.439	0.437	0	3.791e-13	0.0796908	0.426	0.437	9.9407e-09	0.0320973	0.190625	high	TRUE
CAST	0	0.164035	0.605	0.609	0	0	0.0532528	0.58	0.609	3e-16	0.0320881	0.188125	high	TRUE
HIST1H1C	5.34045e-11	-0.099549	0.22	0.273	1.4e-06	0	-0.139322	0.202	0.273	0	0.0320071	0.191725	high	TRUE
LINC02055	6.91366e-11	-0.185524	0.158	0.233	1.81242e-06	0.0743465	-0.109176	0.21	0.233	1	0.0319776	0.1912	high	FALSE
AL731577.2	0	0.189918	0.384	0.316	0	0.000543335	0.06104	0.337	0.316	1	0.031951	0.191425	high	FALSE
ABL2	0	0.19202	0.26	0.205	0	0.677907	0.0373098	0.203	0.205	1	0.0319315	0.192225	high	TRUE
UCK2	0	0.19334	0.48	0.443	0	0.329749	0.020928	0.423	0.443	1	0.0318834	0.19185	high	TRUE
TMEM65	0	-0.160996	0.084	0.172	0	9.99536e-10	-0.0572096	0.128	0.172	2.62028e-05	0.031827	0.1938	high	TRUE
ARFIP1	0.0152582	-0.0291877	0.443	0.505	1	0	-0.192099	0.4	0.505	0	0.0317324	0.19365	high	TRUE
ACOX3	4.11916e-05	-0.0680393	0.449	0.509	1	4.92966e-08	-0.188509	0.409	0.509	0.00129231	0.0317149	0.192875	high	TRUE
UBE2B	0	0.174434	0.519	0.491	0	3.72084e-06	0.0405788	0.484	0.491	0.0975418	0.0316854	0.190325	high	TRUE
TRAF3	3.4e-15	0.162802	0.597	0.614	9.12931e-11	1.37823e-06	0.0528845	0.584	0.614	0.0361302	0.0316369	0.19155	high	TRUE
RELL2	0	-0.129226	0.163	0.237	0	7.31009e-08	-0.117911	0.171	0.237	0.00191634	0.0315793	0.191775	high	TRUE
CRYBG2	0	0.150884	0.413	0.368	0	9.22033e-07	0.0741862	0.398	0.368	0.0241711	0.0315406	0.19425	high	TRUE
MGAT1	4.19189e-09	0.0884894	0.277	0.261	0.00010989	0	0.14338	0.31	0.261	0	0.0315157	0.194825	high	TRUE
TJP1	7.57975e-08	0.0815727	0.269	0.268	0.00198703	1.2296e-12	0.146662	0.336	0.268	3.22357e-08	0.0314277	0.191575	high	TRUE
ZNF703	0	0.182926	0.216	0.146	0	3.15878e-07	0.0168587	0.155	0.146	0.00828075	0.0313411	0.196525	high	TRUE
TULP4	2.14277e-09	0.0949388	0.46	0.473	5.61726e-05	0	0.139377	0.477	0.473	0	0.0312688	0.19165	high	TRUE
ST5	3.602e-13	-0.127709	0.575	0.68	9.44405e-09	1.06548e-10	-0.119064	0.588	0.68	2.79314e-06	0.0312451	0.194775	high	TRUE
DACT2	0	-0.187048	0.232	0.332	0	0.00012951	-0.0631451	0.295	0.332	1	0.0311298	0.199075	high	TRUE
LPIN1	2.8622e-08	-0.0780624	0.189	0.244	0.000750326	1.37371e-09	-0.147063	0.162	0.244	3.60117e-05	0.0309707	0.195525	high	TRUE
DCAF5	2.514e-12	-0.101044	0.266	0.345	6.59055e-08	1.05174e-09	-0.135347	0.259	0.345	2.75714e-05	0.0309338	0.1949	high	TRUE
PAWR	0	0.186404	0.476	0.458	0	0.000200393	0.0613393	0.448	0.458	1	0.0308839	0.19615	high	TRUE
MAP3K5	0	-0.143056	0.086	0.176	0	0	-0.0852053	0.132	0.176	0	0.0308684	0.19585	high	TRUE
FRS2	0	0.163986	0.531	0.533	0	2.89551e-08	0.0460901	0.52	0.533	0.000759059	0.0308165	0.198375	high	TRUE
CHCHD3	0	0.14086	0.258	0.203	0	7.6526e-08	0.0878551	0.251	0.203	0.00200613	0.0305952	0.192975	high	TRUE
RNF13	0	0.143535	0.398	0.368	3.95e-14	1.04929e-10	0.0822756	0.4	0.368	2.75072e-06	0.0305409	0.1993	high	TRUE
AC078881.1	2e-16	0.18718	0.431	0.432	5.8324e-12	0.0478596	0.0341858	0.405	0.432	1	0.0303873	0.196025	high	FALSE
WASF2	0	0.147439	0.433	0.441	0	5.1293e-12	0.0731158	0.429	0.441	1.34465e-07	0.0302687	0.19635	high	TRUE
AL807742.1	6.7531e-09	-0.113692	0.146	0.21	0.000177033	6.21903e-08	-0.126841	0.157	0.21	0.00163032	0.0301135	0.2015	high	FALSE
PGRMC2	0	0.150804	0.379	0.348	0	0	0.0640493	0.337	0.348	0	0.0298143	0.19915	high	TRUE
HMGN3	8.53215e-08	0.0824501	0.252	0.233	0.0022367	0	0.141023	0.283	0.233	0	0.029771	0.2008	high	TRUE
AL590652.1	0	0.124612	0.186	0.138	2.7e-15	0	0.116099	0.192	0.138	0	0.0297424	0.200525	high	FALSE
ZMYM4	0	0.156204	0.524	0.538	0	6.89565e-07	0.0534763	0.516	0.538	0.018077	0.0297017	0.20145	high	TRUE
RHOA	0	0.185398	0.368	0.332	0	0.00146243	0.0256374	0.315	0.332	1	0.0296376	0.20325	high	TRUE
MCUB	0	-0.172108	0.189	0.279	1.2e-15	0.0163085	-0.168694	0.197	0.279	1	0.0295205	0.203925	high	TRUE
YES1	0	0.151075	0.33	0.263	0	1.789e-12	0.0613386	0.285	0.263	4.68989e-08	0.0294477	0.20665	high	TRUE
VSIR	0.37218	-0.0157443	0.299	0.316	1	1.52413e-11	-0.184355	0.22	0.316	3.99551e-07	0.0290831	0.207825	high	TRUE
ZNF148	0	0.135243	0.494	0.472	3.3e-15	9.8285e-12	0.0887348	0.501	0.472	2.57655e-07	0.0289453	0.20785	high	TRUE
ETFA	0	0.136493	0.49	0.491	4.95e-14	2.1e-14	0.0861796	0.481	0.491	5.50682e-10	0.0289372	0.204825	high	TRUE
C18orf54	0	0.180822	0.229	0.163	0	0.0015255	0.0489268	0.176	0.163	1	0.0288865	0.207075	high	TRUE
HSDL2	0	0.147038	0.305	0.254	0	0	0.0654272	0.269	0.254	1.618e-13	0.0288832	0.21125	high	TRUE
AC010894.3	0	-0.183068	0.148	0.261	0	0.0878055	-0.0209565	0.232	0.261	1	0.0288387	0.20705	high	FALSE
SLC35F5	0	0.146978	0.281	0.225	0	4.64e-12	0.0650639	0.249	0.225	1.21638e-07	0.0288057	0.205775	high	TRUE
CDK13	0	0.14346	0.57	0.605	2.88e-14	4.76093e-07	0.0716071	0.581	0.605	0.0124808	0.0287853	0.205025	high	TRUE
TM9SF3	0	0.16024	0.509	0.511	0	1.23833e-07	0.040737	0.487	0.511	0.00324629	0.0287669	0.2091	high	TRUE
HID1	0	-0.125901	0.107	0.18	0	4.3828e-08	-0.106749	0.12	0.18	0.00114895	0.0287404	0.207875	high	TRUE
PAK1	0	0.161006	0.565	0.581	2e-16	1.6728e-06	0.0392091	0.53	0.581	0.0438523	0.0287358	0.20805	high	TRUE
AL442636.1	1.87583e-06	-0.0962317	0.26	0.338	0.0491749	6.5362e-12	-0.130852	0.275	0.338	1.71349e-07	0.0287201	0.211475	high	FALSE
AC109454.3	1.8052e-12	-0.087694	0.123	0.182	4.73246e-08	0	-0.135028	0.107	0.182	0	0.0287145	0.206875	high	FALSE
ARHGEF16	0	-0.105019	0.106	0.159	5e-16	1.06093e-10	-0.126621	0.091	0.159	2.78123e-06	0.0287103	0.203775	high	TRUE
RAPH1	9.72887e-10	-0.0972041	0.136	0.187	2.55042e-05	2.78e-14	-0.130223	0.123	0.187	7.30579e-10	0.0286695	0.2062	high	TRUE
LINC01356	6.75e-14	-0.105439	0.184	0.26	1.77156e-09	0	-0.126018	0.187	0.26	0	0.0285797	0.2083	high	FALSE
CLINT1	0	0.127489	0.361	0.329	6.96e-14	0	0.100909	0.361	0.329	0	0.0283644	0.206175	high	TRUE
RXRA	0.783737	-0.00598106	0.295	0.318	1	0	-0.182664	0.223	0.318	5.93e-14	0.0283561	0.20875	high	TRUE
ERGIC1	1.3e-15	0.118974	0.283	0.24	3.61668e-11	0	0.118277	0.275	0.24	0	0.0282069	0.210425	high	TRUE
HEG1	0	0.136485	0.13	0.072	0	9.49259e-09	0.0804724	0.103	0.072	0.000248848	0.0280407	0.2113	high	TRUE
TRRAP	8.88483e-07	-0.0809992	0.368	0.426	0.0232916	8.18869e-10	-0.135933	0.349	0.426	2.14667e-05	0.0279528	0.21215	high	TRUE
NPEPPS	0	0.141719	0.535	0.536	1.4e-15	3.0911e-12	0.0693236	0.525	0.536	8.10347e-08	0.0278896	0.21175	high	TRUE
GPR157	7.86059e-08	0.0747711	0.277	0.263	0.00206065	0	0.138509	0.304	0.263	0	0.0277713	0.209825	high	TRUE
AC022872.1	4.01441e-11	-0.0994855	0.876	0.929	1.05238e-06	0	-0.126275	0.917	0.929	0	0.027764	0.214675	high	FALSE
TBC1D1	7.98e-14	0.118188	0.768	0.803	2.0943e-09	0	0.116475	0.796	0.803	1.339e-13	0.027687	0.214875	high	TRUE
TFAP2A	0	0.177409	0.765	0.801	0	0.00220837	0.0286632	0.778	0.801	1	0.0273987	0.21285	high	TRUE
KDM7A	0	0.176366	0.521	0.5	0	0.0391574	0.0364544	0.475	0.5	1	0.0272873	0.216325	high	TRUE
TRIP10	4.85e-14	-0.096767	0.194	0.251	1.27365e-09	3.76782e-11	-0.125928	0.179	0.251	9.87736e-07	0.027249	0.2136	high	TRUE
HNRNPD	0	0.135698	0.498	0.505	1e-16	0	0.0766304	0.484	0.505	2.4493e-12	0.0272056	0.2134	high	TRUE
KDM2A	0	0.178937	0.698	0.715	0	0.206541	0.000127175	0.681	0.715	1	0.0271616	0.2111	high	TRUE
RBBP6	1.41127e-09	0.176972	0.85	0.894	3.69964e-05	0.0010037	0.0185393	0.86	0.894	1	0.0270356	0.2168	high	TRUE
CCDC66	0.000151603	-0.0573736	0.327	0.385	1	0	-0.173686	0.285	0.385	1e-16	0.0270238	0.21295	high	TRUE
GRAMD2A	0	-0.170408	0.161	0.261	0	0.000404848	-0.0870032	0.204	0.261	1	0.0268033	0.2174	high	TRUE
ZDHHC20	0	0.176763	0.591	0.615	4e-16	3.92927e-05	0.00646683	0.573	0.615	1	0.0266985	0.216675	high	TRUE
RASEF	3.44349e-08	0.0687426	0.112	0.086	0.000902711	0	0.136758	0.157	0.086	0	0.026314	0.217475	high	TRUE
ST3GAL6	3.4796e-12	0.121272	0.59	0.592	9.12197e-08	7.12272e-11	0.0999091	0.613	0.592	1.86722e-06	0.0262621	0.220525	high	TRUE
MINDY3	0	0.144937	0.337	0.311	6e-16	3.03141e-08	0.0526229	0.306	0.311	0.000794684	0.0262139	0.220775	high	TRUE
ELP4	1.4515e-05	-0.085642	0.206	0.257	0.380512	0	-0.154092	0.201	0.257	0	0.0262068	0.2173	high	TRUE
PTN	0	-0.107711	0.12	0.184	1.557e-13	1.2423e-12	-0.117413	0.123	0.184	3.25692e-08	0.0261784	0.221675	high	TRUE
MYLK	0.0114471	-0.0258991	0.522	0.611	1	0	-0.173201	0.522	0.611	0	0.0261471	0.220275	high	TRUE
TRIO	2.12518e-09	-0.163103	0.228	0.313	5.57115e-05	0.00552933	-0.1441	0.279	0.313	1	0.0261064	0.21905	high	TRUE
AP3S1	0	0.17387	0.329	0.276	0	0.178248	0.0145508	0.272	0.276	1	0.0260763	0.22095	high	TRUE
LINC02518	0	-0.165833	0.042	0.123	0	0.372672	-0.109375	0.072	0.123	1	0.026031	0.222225	high	FALSE
CLTC	0	0.170967	0.38	0.345	0	0.000124792	0.0430443	0.338	0.345	1	0.0259146	0.224675	high	TRUE
ACER3	0	0.169156	0.788	0.813	1.68e-14	0.000178698	0.062929	0.825	0.813	1	0.025866	0.22525	high	TRUE
FBXO42	0	0.147207	0.548	0.548	2.473e-12	7.04863e-09	0.0461861	0.541	0.548	0.00018478	0.0258567	0.22	high	TRUE
ILF3	5.72505e-06	-0.0707197	0.33	0.385	0.150082	1.03262e-11	-0.145803	0.291	0.385	2.70702e-07	0.0258459	0.2201	high	TRUE
PDE8A	2.21417e-10	0.102098	0.341	0.343	5.80446e-06	5.23559e-08	0.118702	0.374	0.343	0.00137251	0.0257813	0.22345	high	TRUE
ARHGEF7	0	0.167398	0.315	0.301	0	2.72366e-05	0.045993	0.289	0.301	0.714008	0.0257604	0.2239	high	TRUE
FAM102B	2.485e-13	-0.137295	0.133	0.199	6.51657e-09	8.70995e-07	-0.0638348	0.186	0.199	0.0228331	0.0257245	0.224	high	TRUE
LGR4	1.5737e-10	0.125512	0.477	0.468	4.12546e-06	2.1e-15	0.0866728	0.502	0.468	5.57548e-11	0.0256361	0.2232	high	TRUE
ERC1	0	0.129547	0.444	0.401	1.8103e-12	0	0.0779851	0.46	0.401	8.657e-13	0.0255668	0.22235	high	TRUE
PAN3	0	0.13908	0.698	0.677	6.19e-14	0	0.0586583	0.705	0.677	4.12e-14	0.0254543	0.22365	high	TRUE
LINC02245	1e-16	0.158899	0.252	0.204	4.267e-12	1.91615e-05	0.0684129	0.223	0.204	0.502318	0.0254451	0.222525	high	FALSE
MTSS1	9.73582e-08	-0.0735713	0.062	0.112	0.00255224	2.18169e-08	-0.131141	0.044	0.112	0.000571931	0.0253848	0.223975	high	TRUE
ZFAND6	0	0.170053	0.466	0.455	0	0.000153041	0.0304913	0.439	0.455	1	0.0253766	0.224875	high	TRUE
ARL6IP6	0	0.128326	0.207	0.143	0	1e-16	0.0784304	0.186	0.143	2.9232e-12	0.0252712	0.2265	high	TRUE
RFX3	0	0.120691	0.135	0.095	0	8.6e-15	0.0940141	0.141	0.095	2.26284e-10	0.0252398	0.22345	high	TRUE
HIVEP2	1.12844e-07	0.0905354	0.342	0.353	0.00295821	2e-16	0.122209	0.395	0.353	7.225e-12	0.0252012	0.224925	high	TRUE
SEPTIN7	0	0.123573	0.298	0.249	0	0	0.0874516	0.28	0.249	0	0.0251678	0.22685	high	TRUE
IL4R	0	-0.108423	0.156	0.221	1.88e-14	9.71395e-09	-0.113544	0.157	0.221	0.000254651	0.0250746	0.22455	high	TRUE
LENG8	0	0.170082	0.428	0.378	0	0.177293	0.00950704	0.36	0.378	1	0.0249254	0.226275	high	TRUE
MAP11	0	-0.119727	0.086	0.166	0	3.43305e-08	-0.0936447	0.103	0.166	0.000899974	0.024897	0.2249	high	TRUE
CPLANE1	4.15644e-10	-0.127712	0.254	0.329	1.08961e-05	3.81903e-05	-0.21085	0.228	0.329	1	0.0248612	0.228725	high	TRUE
DEPP1	9.03464e-11	-0.0888446	0.19	0.243	2.36843e-06	5.18915e-06	-0.142494	0.167	0.243	0.136034	0.0248474	0.226975	high	TRUE
CELF1	0	0.168635	0.483	0.471	0	0.00013059	0.0241321	0.454	0.471	1	0.0248473	0.231125	high	TRUE
RANBP17	0	0.163005	0.268	0.212	5e-16	0.00054316	0.0933195	0.269	0.212	1	0.0248397	0.226425	high	TRUE
NECTIN3	1e-16	0.127071	0.85	0.859	3.46e-12	0	0.0779278	0.849	0.859	0	0.0248293	0.228775	high	TRUE
FGF12	3.4598e-12	0.167044	0.243	0.183	9.06995e-08	0.0050491	0.0423144	0.208	0.183	1	0.0248092	0.231025	high	TRUE
RARS2	0	0.118794	0.203	0.142	0	0	0.0949763	0.193	0.142	2.2e-15	0.024804	0.223525	high	TRUE
SRGAP2	8.8e-14	-0.126975	0.425	0.524	2.30833e-09	0.000956738	-0.211888	0.418	0.524	1	0.0247986	0.2247	high	TRUE
RBM26	4.14e-14	0.126129	0.509	0.54	1.08742e-09	2.3042e-09	0.0796012	0.526	0.54	6.04045e-05	0.0247949	0.22295	high	TRUE
PLEKHO2	0	-0.0968683	0.101	0.164	0	0	-0.117825	0.09	0.164	1.821e-13	0.0247769	0.230525	high	TRUE
MNAT1	0	0.167907	0.455	0.442	0	0.0150647	0.028791	0.425	0.442	1	0.0247498	0.227275	high	TRUE
OXR1	6.4475e-12	-0.114131	0.091	0.131	1.69022e-07	2e-16	-0.10448	0.096	0.131	7.3033e-12	0.0247119	0.228425	high	TRUE
ACAP2	0	0.13139	0.316	0.291	5.8e-15	4.03156e-08	0.0680083	0.325	0.291	0.00105687	0.0246375	0.224675	high	TRUE
SFXN3	0	0.115765	0.119	0.062	0	0	0.100032	0.112	0.062	0	0.0245947	0.23275	high	TRUE
PHF2	0	0.15439	0.495	0.472	0	1.03163e-11	0.0254021	0.459	0.472	2.70442e-07	0.0245868	0.232125	high	TRUE
CLDN16	2.79285e-08	-0.0841263	0.072	0.116	0.000732145	4.5e-15	-0.123062	0.058	0.116	1.19426e-10	0.0245416	0.22445	high	TRUE
AVL9	0	0.166881	0.375	0.338	0	0.000782387	0.0311905	0.329	0.338	1	0.024522	0.22935	high	TRUE
RBM39	0	0.166937	0.804	0.822	0	1.9312e-08	0.00338755	0.778	0.822	0.000506263	0.0244368	0.23165	high	TRUE
SREBF1	0.00220193	-0.0478666	0.298	0.327	1	8.86e-14	-0.165236	0.237	0.327	2.32442e-09	0.0244351	0.227675	high	TRUE
RASAL2	5.22e-14	0.163419	0.816	0.862	1.36996e-09	0.000165286	0.0661394	0.843	0.862	1	0.0243381	0.23225	high	TRUE
IGHG3	0	-0.136635	0.028	0.11	0	1.01229e-05	-0.105594	0.047	0.11	0.265371	0.0243039	0.23075	high	FALSE
N4BP2	0	0.165604	0.461	0.437	0	0.000769745	0.0282905	0.425	0.437	1	0.0241135	0.232375	high	TRUE
PHKB	0	0.120587	0.163	0.103	0	0	0.0861344	0.161	0.103	2.0013e-12	0.0240977	0.2327	high	TRUE
FAM160B2	5.47085e-11	-0.103715	0.363	0.437	1.43419e-06	5.34996e-08	-0.112335	0.358	0.437	0.00140249	0.0240624	0.236575	high	TRUE
BCAT2	6.18079e-08	0.0616584	0.17	0.148	0.00162029	0	0.132516	0.204	0.148	0	0.0240286	0.233225	high	TRUE
UBAP2	0	0.164261	0.303	0.233	0	0.0053303	0.0406764	0.256	0.233	1	0.0240138	0.236975	high	TRUE
SGO1-AS1	3.48e-14	-0.150674	0.127	0.193	9.14702e-10	1.12596e-06	-0.0282108	0.181	0.193	0.0295171	0.0240127	0.2317	high	FALSE
ATXN2	0	0.147804	0.724	0.706	7e-16	2.43274e-09	0.0329589	0.709	0.706	6.37742e-05	0.0239652	0.23465	high	TRUE
ANKRD13A	1.157e-13	0.121365	0.516	0.514	3.03497e-09	3.12624e-09	0.0831608	0.514	0.514	8.19543e-05	0.0239088	0.233725	high	TRUE
HMBOX1	4.11e-14	0.110453	0.295	0.271	1.07973e-09	0	0.106621	0.316	0.271	0	0.023885	0.234125	high	TRUE
MYO1C	3.03635e-06	-0.0580871	0.169	0.209	0.0795979	2.994e-13	-0.137766	0.128	0.209	7.85087e-09	0.0238402	0.2331	high	TRUE
AL137024.1	0.0604134	0.0231546	0.186	0.188	1	0	0.164953	0.217	0.188	0	0.0238303	0.233175	high	FALSE
TBC1D8	5.44604e-11	0.097728	0.258	0.232	1.42768e-06	0	0.11416	0.279	0.232	1.934e-13	0.023798	0.23245	high	TRUE
SERTAD2	0	0.142955	0.225	0.191	9e-16	2e-16	0.0399034	0.205	0.191	6.5357e-12	0.0236983	0.233375	high	TRUE
SLC38A2	0	0.165927	0.515	0.523	0	0.0979943	0.00322736	0.47	0.523	1	0.0236792	0.2325	high	TRUE
SEPTIN2	0	0.141814	0.374	0.336	0	9.504e-13	0.0416154	0.333	0.336	2.49148e-08	0.0236438	0.234675	high	TRUE
SPATA13	0.000542383	-0.0480961	0.635	0.708	1	0	-0.161749	0.619	0.708	1.62e-14	0.0234927	0.234975	high	TRUE
SOS1	1.508e-13	0.116166	0.473	0.449	3.95574e-09	2.21e-14	0.0908224	0.506	0.449	5.81734e-10	0.0234507	0.236175	high	TRUE
SLC30A7	6.54519e-10	0.0884671	0.261	0.223	1.71582e-05	0	0.117245	0.277	0.223	4.92e-14	0.023444	0.234325	high	TRUE
KLRD1	0.0312897	-0.0309137	0.555	0.653	1	6.55485e-08	-0.162861	0.58	0.653	0.00171835	0.0234318	0.2375	high	TRUE
FOXN2	0	0.126919	0.316	0.277	2.5e-13	1.62591e-09	0.0680054	0.289	0.277	4.26231e-05	0.0233631	0.2354	high	TRUE
SH3TC2	9.41991e-08	0.114303	0.638	0.708	0.00246943	0	0.0934591	0.669	0.708	2.49e-14	0.0232629	0.23795	high	TRUE
KNOP1	4e-16	-0.0915585	0.096	0.151	1.28805e-11	6.0638e-12	-0.115168	0.086	0.151	1.58965e-07	0.0232591	0.2346	high	TRUE
SMAD6	0.0612001	-0.028645	0.271	0.294	1	0	-0.162325	0.204	0.294	0	0.0232423	0.2366	high	TRUE
STAU1	0	0.160188	0.379	0.346	0	3.34147e-05	0.0416393	0.341	0.346	0.875967	0.0232041	0.2372	high	TRUE
CPSF6	0	0.126133	0.258	0.216	0	1.9015e-12	0.0682545	0.246	0.216	4.98504e-08	0.0231773	0.239625	high	TRUE
TWIST1	0.0351785	-0.028691	0.413	0.451	1	0	-0.16188	0.364	0.451	1e-16	0.0231251	0.23925	high	TRUE
PRKAG2	0	0.16395	0.511	0.502	6.4e-15	0.000196503	0.00150737	0.467	0.502	1	0.0231233	0.240525	high	TRUE
EPS15	0	0.156722	0.322	0.252	0	0.00675387	0.0906444	0.317	0.252	1	0.0230393	0.238875	high	TRUE
SPOCK1	1.89279e-06	-0.127026	0.091	0.138	0.0496195	0.000244341	-0.192822	0.078	0.138	1	0.0229813	0.238675	high	TRUE
LGSN	0.0155384	-0.0299512	0.077	0.102	1	0	-0.161232	0.011	0.102	0	0.022979	0.236025	high	TRUE
ERVW-1	0	-0.160744	0.761	0.855	0	0.253641	-0.0354928	0.811	0.855	1	0.0229626	0.23965	high	TRUE
ACTR2	0	0.1302	0.259	0.198	0	4.89645e-09	0.0587175	0.231	0.198	0.000128361	0.022956	0.240225	high	TRUE
DYM	0	0.149547	0.524	0.502	2e-16	1.3182e-05	0.0527478	0.514	0.502	0.345567	0.0229415	0.241025	high	TRUE
PLEKHG3	0	-0.113156	0.171	0.235	5e-16	5.76385e-07	-0.0935199	0.183	0.235	0.0151099	0.0229362	0.2371	high	TRUE
MGAT3	0	0.106252	0.109	0.071	4e-16	0	0.107437	0.11	0.071	0	0.022931	0.237025	high	TRUE
RAD54L2	0.00121076	-0.053251	0.449	0.503	1	2.82134e-08	-0.159111	0.418	0.503	0.000739614	0.0228929	0.2375	high	TRUE
NXF1	0	-0.119458	0.214	0.282	5.2e-15	7.14296e-06	-0.121913	0.216	0.282	0.187253	0.022819	0.240475	high	TRUE
IGHA1	0	-0.154139	0.361	0.439	8.12e-14	0.014721	-0.112306	0.374	0.439	1	0.0228047	0.23835	high	FALSE
TAF1B	0.0015472	0.0494078	0.335	0.33	1	0	0.158999	0.394	0.33	0	0.0227838	0.242625	high	TRUE
RALGAPA1	0	0.159611	0.518	0.537	0	0.000848031	0.0405403	0.499	0.537	1	0.022765	0.239725	high	TRUE
NOL3	0	-0.111686	0.081	0.148	0	5.26e-14	-0.0940673	0.089	0.148	1.37962e-09	0.022582	0.24185	high	TRUE
ANKRD27	6.74362e-11	-0.0814369	0.194	0.25	1.76784e-06	2.09984e-09	-0.117322	0.176	0.25	5.50473e-05	0.022511	0.239675	high	TRUE
YTHDF3	0	0.119195	0.259	0.2	0	8e-14	0.0773971	0.239	0.2	2.09766e-09	0.0224926	0.2454	high	TRUE
TOR1AIP2	2.0964e-12	0.111204	0.55	0.575	5.49591e-08	0	0.0943292	0.562	0.575	0	0.0224769	0.24005	high	TRUE
DNAJC6	2.59073e-11	0.114424	0.237	0.194	6.79162e-07	1.0777e-12	0.0871489	0.243	0.194	2.82541e-08	0.0224525	0.243275	high	TRUE
KAT6A	0	0.136265	0.684	0.722	2.599e-13	4.24016e-10	0.0437063	0.68	0.722	1.11156e-05	0.0224462	0.23945	high	TRUE
DNAH14	0.0223547	-0.0319866	0.138	0.159	1	0	-0.159049	0.086	0.159	6.37e-14	0.0224446	0.243225	high	TRUE
TRIM33	0	0.136712	0.598	0.607	6.2e-15	5.35133e-09	0.0423463	0.583	0.607	0.000140285	0.0223685	0.2445	high	TRUE
COMMD1	1e-16	0.15671	0.379	0.383	3.7647e-12	0.0337038	0.0557689	0.372	0.383	1	0.0223064	0.24265	high	TRUE
BMPR1A	0	0.115536	0.155	0.094	0	3.82249e-09	0.0828275	0.157	0.094	0.000100207	0.0221922	0.244025	high	TRUE
SEC31A	1.3e-15	0.115781	0.577	0.595	3.52887e-11	1.355e-13	0.0812654	0.57	0.595	3.55374e-09	0.0220531	0.2423	high	TRUE
PIP5KL1	4e-16	-0.072643	0.074	0.118	1.20193e-11	0	-0.119685	0.045	0.118	0	0.0219845	0.243675	high	TRUE
CAPZA1	0	0.158767	0.359	0.32	0	0.000218821	0.00891493	0.298	0.32	1	0.0219218	0.249525	high	TRUE
XRRA1	0	-0.152094	0.183	0.292	0	0.269274	-0.0963942	0.212	0.292	1	0.021912	0.2436	high	TRUE
TFEB	2.2123e-12	-0.0689361	0.089	0.131	5.79967e-08	0	-0.120779	0.06	0.131	0	0.0217842	0.249125	high	TRUE
FLVCR2	4.48175e-11	0.121683	0.33	0.314	1.17489e-06	2.08185e-10	0.0666676	0.321	0.314	5.45757e-06	0.021724	0.243575	high	TRUE
AC087854.1	0	0.135194	0.14	0.117	3.736e-13	5.73957e-08	0.0405431	0.128	0.117	0.00150463	0.0217042	0.248225	high	FALSE
AC061958.1	3.63031e-06	-0.0964531	0.142	0.174	0.0951686	1.02104e-06	-0.115602	0.135	0.174	0.0267665	0.0217029	0.2473	high	FALSE
PIAS1	7e-16	0.10722	0.299	0.252	2.05546e-11	5.1759e-08	0.0970401	0.338	0.252	0.00135686	0.02168	0.248475	high	TRUE
THRB	4.45536e-05	0.0467535	0.138	0.126	1	0	0.154932	0.194	0.126	0	0.0216607	0.248425	high	TRUE
PAFAH1B1	0	0.154398	0.606	0.636	0	1.71493e-05	0.0174266	0.589	0.636	0.449568	0.0215983	0.248775	high	TRUE
LINC00885	1.06381e-06	-0.0698959	0.248	0.291	0.0278877	5.4796e-12	-0.119403	0.227	0.291	1.43648e-07	0.0215368	0.2488	high	FALSE
XXYLT1	0.0267371	-0.0314031	0.205	0.235	1	0	-0.155177	0.157	0.235	4.064e-13	0.0214277	0.249725	high	TRUE
MIA3	6.49873e-06	-0.0643127	0.195	0.243	0.170364	3.237e-13	-0.133279	0.163	0.243	8.48774e-09	0.0213544	0.248875	high	TRUE
LINC01725	1e-16	-0.148194	0.134	0.214	3.0893e-12	0.263435	-0.116402	0.168	0.214	1	0.0212847	0.2474	high	FALSE
MCU	0	0.149078	0.27	0.234	2.42e-14	1.22462e-05	0.0285933	0.238	0.234	0.321033	0.0212774	0.24835	high	TRUE
CA10	0.318505	0.0106231	0.194	0.216	1	1.2897e-12	0.155882	0.259	0.216	3.38103e-08	0.0212173	0.2518	high	TRUE
SLCO2B1	0	-0.103288	0.095	0.15	0	4.42025e-06	-0.115167	0.088	0.15	0.115877	0.021186	0.251425	high	TRUE
SIRPA	3.46e-14	-0.0682152	0.061	0.102	9.087e-10	0	-0.118848	0.031	0.102	0	0.0211608	0.251	high	TRUE
LINC00893	0	0.121506	0.21	0.148	0	2.346e-07	0.0612135	0.178	0.148	0.00615003	0.020939	0.249175	high	FALSE
STOM	0	0.151985	0.201	0.118	0	0.0439567	0.0446099	0.14	0.118	1	0.0208596	0.254625	high	TRUE
ANXA5	0	0.154309	0.344	0.3	0	0.00150691	0.0120597	0.29	0.3	1	0.0208459	0.2545	high	TRUE
EBI3	0	0.133605	0.38	0.341	6e-15	2.25137e-09	0.0369814	0.339	0.341	5.90198e-05	0.020783	0.253875	high	TRUE
KDM4C	0	0.151185	0.515	0.512	1e-16	0.000265302	0.0490635	0.5	0.512	1	0.020739	0.24745	high	TRUE
MAPK1	0	0.132873	0.261	0.214	0	1.25451e-06	0.0377056	0.22	0.214	0.0328869	0.0206958	0.249925	high	TRUE
MC1R	0	-0.153595	0.541	0.631	2.89e-14	0.00643602	-0.0113089	0.6	0.631	1	0.0206527	0.250575	high	TRUE
ASH1L	0	0.152055	0.771	0.802	0	2.36112e-07	0.00378665	0.779	0.802	0.00618967	0.0206367	0.25225	high	TRUE
PTPN3	0	-0.151786	0.436	0.549	0	0.301617	-0.0353269	0.503	0.549	1	0.0206357	0.2541	high	TRUE
PRR14L	0.707218	-0.00994937	0.567	0.619	1	1.1296e-12	-0.153018	0.518	0.619	2.9615e-08	0.0204839	0.25545	high	TRUE
RAB5A	0	0.138145	0.387	0.358	0	2.63914e-07	0.0266515	0.334	0.358	0.0069185	0.0204821	0.257225	high	TRUE
CERCAM	0	-0.103259	0.138	0.205	1.101e-13	3.4283e-12	-0.0963849	0.152	0.205	8.98744e-08	0.0204742	0.256075	high	TRUE
MYO9B	1.47921e-06	-0.071976	0.298	0.352	0.0387775	2.4981e-12	-0.113788	0.281	0.352	6.54894e-08	0.0202893	0.258225	high	TRUE
MICALL1	2.32962e-09	-0.0740796	0.19	0.242	6.10709e-05	1.7849e-12	-0.112778	0.172	0.242	4.67927e-08	0.0202884	0.254425	high	TRUE
ARNTL2	0.280609	-0.00689677	0.402	0.459	1	4.35e-14	-0.152286	0.376	0.459	1.14153e-09	0.0202472	0.2552	high	TRUE
MED26	0.0405986	-0.0262632	0.233	0.258	1	0	-0.150845	0.179	0.258	1.426e-12	0.0202334	0.2586	high	TRUE
SWT1	0.0211519	-0.0366153	0.403	0.453	1	1.90722e-08	-0.14999	0.363	0.453	0.000499978	0.020206	0.25805	high	TRUE
KIAA0355	1.43224e-11	0.107878	0.485	0.499	3.75463e-07	4.2794e-12	0.0837877	0.481	0.499	1.12185e-07	0.0201902	0.258275	high	TRUE
PILRB	5.5765e-05	-0.054845	0.294	0.348	1	0	-0.14857	0.252	0.348	0	0.0201815	0.257525	high	TRUE
EPS8L2	3.43e-14	-0.141659	0.602	0.675	9.01045e-10	0.00115747	-0.141644	0.62	0.675	1	0.020067	0.25665	high	TRUE
SNX3	0	0.105349	0.132	0.079	0	0	0.0883194	0.126	0.079	1.6898e-12	0.020061	0.261075	high	TRUE
RAB35	8.26725e-07	-0.0645234	0.199	0.239	0.0216726	2.29565e-07	-0.116256	0.178	0.239	0.00601804	0.019983	0.257025	high	TRUE
DOCK1	0.0999627	-0.0361102	0.591	0.675	1	1.03774e-10	-0.149062	0.589	0.675	2.72043e-06	0.0199645	0.259725	high	TRUE
LYPLAL1	1e-16	0.107265	0.206	0.164	2.8048e-12	3.21173e-10	0.0830808	0.196	0.164	8.41955e-06	0.0199352	0.2591	high	TRUE
AC079160.1	1.53257e-11	-0.131048	0.074	0.137	4.01765e-07	0.831011	-0.154911	0.058	0.137	1	0.0198277	0.25625	high	FALSE
AC104162.2	0	0.148615	0.365	0.338	1.25e-14	0.00227794	0.0279965	0.335	0.338	1	0.0197092	0.263675	high	FALSE
DMTF1	0	0.112897	0.311	0.292	1.4323e-12	3.4302e-10	0.0680206	0.304	0.292	8.99227e-06	0.0195478	0.2607	high	TRUE
TLE3	0.0672826	-0.0219119	0.329	0.363	1	1.1e-15	-0.148083	0.284	0.363	3.06853e-11	0.0194717	0.2615	high	TRUE
MAPK1IP1L	0	0.107136	0.187	0.137	1.2e-15	2.81809e-10	0.0794538	0.18	0.137	7.38762e-06	0.019452	0.260875	high	TRUE
CENPT	4.04381e-05	-0.0643551	0.305	0.358	1	7.07e-14	-0.144926	0.277	0.358	1.85562e-09	0.0194374	0.26185	high	TRUE
ZNF33A	4.62588e-11	0.0829273	0.212	0.173	1.21268e-06	6.93014e-10	0.105369	0.231	0.173	1.81674e-05	0.0194052	0.262625	high	TRUE
PTPRQ	3.5152e-12	-0.14325	0.225	0.306	9.21533e-08	0.165593	-0.0787671	0.251	0.306	1	0.0192775	0.263	high	TRUE
PSG8-AS1	2.44739e-09	-0.0762392	0.09	0.15	6.41584e-05	3.02709e-06	-0.115098	0.096	0.15	0.0793553	0.0192326	0.2634	high	FALSE
ARRDC3-AS1	0.000539632	-0.0437428	0.305	0.373	1	4.81831e-11	-0.145492	0.293	0.373	1.26312e-06	0.0192131	0.257775	high	FALSE
RIF1	1.70349e-05	-0.0670487	0.463	0.54	0.446569	2.05907e-06	-0.13616	0.456	0.54	0.0539786	0.0191958	0.261775	high	TRUE
NRAD1	0	-0.13956	0.116	0.189	0	0.000112641	-0.123966	0.127	0.189	1	0.0191779	0.261075	high	FALSE
TRAK2	4.696e-13	-0.0891618	0.129	0.185	1.23126e-08	2.21599e-11	-0.101397	0.128	0.185	5.80922e-07	0.0190885	0.2644	high	TRUE
AC093817.2	6e-16	-0.142567	0.186	0.287	1.62243e-11	0.329898	-0.0768467	0.237	0.287	1	0.0190719	0.266625	high	FALSE
NRF1	8.07e-14	0.144962	0.485	0.486	2.11602e-09	0.00144712	0.0407758	0.464	0.486	1	0.0190313	0.266375	high	TRUE
CLIC3	0.677144	-0.0131132	0.245	0.258	1	4.7671e-12	-0.146787	0.176	0.258	1.2497e-07	0.0190058	0.2637	high	TRUE
PGM1	7.71443e-11	-0.0983245	0.258	0.315	2.02234e-06	1.43741e-07	-0.0954299	0.264	0.315	0.00376818	0.0189958	0.262275	high	TRUE
LMBR1	0	0.114168	0.178	0.137	1e-16	1.18e-14	0.0609916	0.169	0.137	3.11868e-10	0.018988	0.2644	high	TRUE
ECHDC1	0	0.0955828	0.123	0.072	0	0	0.098175	0.131	0.072	1.96e-14	0.018973	0.2673	high	TRUE
CYTH2	0.0835245	-0.0261178	0.25	0.279	1	1.66e-14	-0.145478	0.189	0.279	4.36679e-10	0.0189071	0.2659	high	TRUE
RGL3	8.9729e-12	-0.0793242	0.132	0.183	2.35226e-07	8.489e-13	-0.105043	0.123	0.183	2.22553e-08	0.0188809	0.268575	high	TRUE
SETD5	6.6e-15	0.114703	0.634	0.667	1.74322e-10	1e-16	0.0589865	0.63	0.667	4.5973e-12	0.0188712	0.266675	high	TRUE
URI1	0	0.112371	0.198	0.153	0	4.51087e-10	0.0628022	0.181	0.153	1.18252e-05	0.0187547	0.265775	high	TRUE
GRAMD4	4.53594e-06	-0.0534585	0.09	0.124	0.11891	9.89825e-10	-0.123888	0.056	0.124	2.59483e-05	0.0187361	0.26815	high	TRUE
WBP1L	0	0.135813	0.334	0.296	2.76e-14	7.59056e-07	0.0182901	0.299	0.296	0.0198986	0.0187281	0.263375	high	TRUE
AC007216.4	2.71312e-07	-0.0882773	0.353	0.419	0.00711244	4.57748e-09	-0.100371	0.366	0.419	0.000119999	0.0187087	0.264775	high	FALSE
CUL3	0	0.144187	0.532	0.553	4e-16	0.000667123	0.0317529	0.519	0.553	1	0.0186886	0.265875	high	TRUE
CCSER1	5.7704e-09	-0.144252	0.206	0.282	0.000151271	0.119047	-0.0267048	0.303	0.282	1	0.0186198	0.2677	high	TRUE
PTPRG	0.00157736	-0.159951	0.363	0.435	1	0	-0.120935	0.418	0.435	1e-16	0.0186172	0.267275	high	TRUE
COG5	0	0.143486	0.302	0.278	8e-16	0.000295617	0.0349347	0.299	0.278	1	0.0185723	0.2677	high	TRUE
GPATCH8	0	0.128851	0.58	0.6	2.476e-12	2.58754e-06	0.0316688	0.567	0.6	0.0678324	0.0184724	0.26975	high	TRUE
CPD	0	0.144984	0.256	0.21	0	0.0732541	0.00582674	0.192	0.21	1	0.0184527	0.2698	high	TRUE
FZR1	0.0511935	0.0212684	0.14	0.132	1	0	0.143896	0.18	0.132	0	0.0184443	0.268725	high	TRUE
SERINC1	0	0.144439	0.19	0.112	0	0.00442155	0.0132558	0.118	0.112	1	0.0184432	0.272625	high	TRUE
CLASP1	4.0958e-12	0.109656	0.363	0.381	1.07373e-07	1.45987e-06	0.0658675	0.376	0.381	0.0382705	0.0184397	0.267975	high	TRUE
TAB2	0	0.122121	0.312	0.274	3.097e-13	7.92179e-07	0.0410786	0.288	0.274	0.020767	0.0184361	0.267525	high	TRUE
WDR33	0	0.14307	0.417	0.406	0	9.10835e-05	0.0296946	0.384	0.406	1	0.0183847	0.267775	high	TRUE
CLASP2	0	0.140634	0.408	0.373	1.43e-14	9.7893e-05	0.0638946	0.383	0.373	1	0.0183683	0.2658	high	TRUE
PKNOX1	2.42e-14	0.141809	0.615	0.641	6.35483e-10	0.0822567	0.0456442	0.614	0.641	1	0.0183456	0.2678	high	TRUE
RREB1	3e-16	0.129875	0.483	0.483	8.0777e-12	2.92235e-06	0.0291596	0.472	0.483	0.0766094	0.0182746	0.26805	high	TRUE
LSM14A	6.3498e-12	0.100429	0.651	0.674	1.66462e-07	6.55359e-11	0.0841072	0.677	0.674	1.71802e-06	0.0182351	0.2721	high	TRUE
VPS41	1.3e-15	0.114499	0.289	0.261	3.42986e-11	9.0064e-11	0.0543227	0.27	0.261	2.36103e-06	0.0182327	0.269725	high	TRUE
GRB2	0	0.117539	0.179	0.13	0	2.28585e-06	0.0507382	0.155	0.13	0.0599236	0.0182028	0.26885	high	TRUE
ZC3H13	0	0.143878	0.419	0.402	2.6e-15	0.00108461	0.00232009	0.384	0.402	1	0.0181338	0.273325	high	TRUE
NUP153	6.65523e-07	0.0851052	0.478	0.51	0.0174467	0	0.0995818	0.504	0.51	2.745e-13	0.018129	0.271875	high	TRUE
POLK	0	-0.142943	0.069	0.157	0	0.0194364	-0.0135327	0.144	0.157	1	0.0180914	0.2775	high	TRUE
TTC3	0	0.141308	0.402	0.358	2.484e-13	0.897114	0.0359605	0.362	0.358	1	0.0180649	0.270625	high	TRUE
ACAP3	4e-16	-0.0999584	0.172	0.24	1.30475e-11	3.62937e-07	-0.0836334	0.187	0.24	0.00951439	0.0180568	0.27835	high	TRUE
ADNP	6.44168e-11	0.10511	0.484	0.502	1.68869e-06	2.09587e-07	0.0719426	0.49	0.502	0.00549431	0.0180125	0.275	high	TRUE
RNF145	0	0.143202	0.411	0.39	3e-16	0.00259025	0.00331466	0.361	0.39	1	0.0179903	0.274175	high	TRUE
OSBPL8	0	0.140874	0.186	0.133	0	0.254733	0.0373741	0.154	0.133	1	0.0179841	0.275775	high	TRUE
ZNF362	0	-0.140747	0.312	0.401	2.4e-15	0.263714	-0.0372533	0.355	0.401	1	0.0179519	0.275475	high	TRUE
POLR3B	0	-0.141408	0.232	0.321	1.4e-15	0.497263	-0.0270731	0.301	0.321	1	0.0179446	0.27475	high	TRUE
SRSF4	0	0.133543	0.625	0.638	3.44e-13	1.2421e-05	0.0366894	0.623	0.638	0.325616	0.017932	0.274675	high	TRUE
CBFB	0	0.128794	0.196	0.137	0	1.20079e-05	0.053549	0.168	0.137	0.314788	0.017902	0.2699	high	TRUE
ESRRA	1.96241e-09	-0.0677791	0.142	0.187	5.14445e-05	1.6e-15	-0.106608	0.121	0.187	4.19581e-11	0.0178961	0.27135	high	TRUE
MYCBP2	0	0.140029	0.552	0.55	2.424e-13	0.0055946	0.03996	0.535	0.55	1	0.0178244	0.27085	high	TRUE
TMEM63A	1.3e-15	-0.0872572	0.121	0.177	3.56107e-11	1.71247e-08	-0.0974132	0.12	0.177	0.000448923	0.0178085	0.27775	high	TRUE
LINC00470	1e-16	0.141719	0.542	0.516	3.2292e-12	0.0295417	0.0135182	0.521	0.516	1	0.017802	0.280125	high	FALSE
POLI	5.56423e-11	0.0988025	0.243	0.225	1.45867e-06	4e-16	0.0837973	0.261	0.225	1.21991e-11	0.0177746	0.27555	high	TRUE
LINC00992	0.314237	-0.0212152	0.139	0.165	1	0	-0.141063	0.095	0.165	0	0.0177691	0.278375	high	FALSE
C1GALT1	4.81739e-11	-0.121227	0.469	0.578	1.26288e-06	0.664069	-0.150333	0.472	0.578	1	0.017709	0.275575	high	TRUE
EFCAB13	1.34297e-08	0.077087	0.198	0.17	0.00035206	9.9e-15	0.101508	0.219	0.17	2.61499e-10	0.0176965	0.278375	high	TRUE
MARCH6	3e-16	0.106213	0.303	0.278	9.5139e-12	3.78117e-11	0.0665837	0.282	0.278	9.91235e-07	0.0176536	0.275075	high	TRUE
STX3	1.36e-14	0.101385	0.327	0.281	3.58981e-10	0	0.0769331	0.31	0.281	2.276e-13	0.0176474	0.2739	high	TRUE
ZNF107	0.00724611	-0.030223	0.154	0.17	1	0	-0.139923	0.095	0.17	0	0.0176429	0.27625	high	TRUE
ARL4A	1.286e-13	-0.090386	0.137	0.188	3.37205e-09	2.2585e-06	-0.0973991	0.129	0.188	0.0592065	0.0176312	0.27965	high	TRUE
FER	2.24022e-10	0.0952389	0.285	0.267	5.87273e-06	0	0.0907088	0.328	0.267	1.5261e-12	0.0176296	0.278175	high	TRUE
APOL2	2e-16	-0.0955016	0.17	0.234	5.8116e-12	1.94376e-06	-0.0904977	0.181	0.234	0.0509556	0.0176205	0.274975	high	TRUE
GPNMB	0	0.0990534	0.16	0.122	2.606e-13	0	0.0813815	0.149	0.122	0	0.0175623	0.276775	high	TRUE
SLC19A2	1.41012e-06	0.0621062	0.239	0.223	0.0369664	1.29e-14	0.107351	0.243	0.223	3.40535e-10	0.0174039	0.278925	high	TRUE
RYK	4.4892e-09	0.0985171	0.418	0.415	0.000117684	2.17212e-11	0.0810128	0.417	0.415	5.69422e-07	0.0173825	0.2776	high	TRUE
AC093895.1	0	-0.136923	0.058	0.123	0	6.21532e-05	-0.0539231	0.1	0.123	1	0.0173111	0.27655	high	FALSE
RABGEF1	0	0.139989	0.455	0.426	1.182e-13	0.303382	0.00603603	0.408	0.426	1	0.017282	0.2756	high	TRUE
MOB3B	9.4747e-12	-0.115247	0.375	0.481	2.4838e-07	1.05009e-05	-0.0895493	0.395	0.481	0.275281	0.0172816	0.2788	high	TRUE
DAGLB	2.6e-15	0.11464	0.344	0.315	7.02406e-11	1.45318e-05	0.112175	0.355	0.315	0.380951	0.0172425	0.2777	high	TRUE
TIGAR	5.16963e-08	-0.0839426	0.152	0.199	0.00135522	1.9e-15	-0.0964756	0.159	0.199	5.11472e-11	0.0171905	0.279475	high	TRUE
SEC24B	2.18417e-07	0.0739637	0.412	0.416	0.0057258	0	0.100717	0.423	0.416	4.15e-13	0.017135	0.278925	high	TRUE
ANKFN1	0	-0.138349	0.213	0.295	1e-16	0.0357658	-0.0182602	0.277	0.295	1	0.0170884	0.280725	high	TRUE
ESRP2	0	-0.102658	0.058	0.119	0	2.01046e-06	-0.0700104	0.078	0.119	0.0527042	0.0170431	0.275525	high	TRUE
NT5DC3	0	-0.138243	0.186	0.253	3.26e-14	0.030502	-0.0162121	0.239	0.253	1	0.0170326	0.281325	high	TRUE
ARHGEF10L	0	-0.0974955	0.059	0.115	0	1.95481e-07	-0.0800491	0.067	0.115	0.00512453	0.017013	0.27835	high	TRUE
EVA1A	0	-0.134579	0.283	0.398	9e-16	0.626634	-0.0699636	0.314	0.398	1	0.0170123	0.278225	high	TRUE
CRAT	0	-0.087458	0.049	0.104	0	1.04994e-10	-0.0942427	0.046	0.104	2.75241e-06	0.0170086	0.2792	high	TRUE
LINC00939	0.0911415	-0.0314926	0.182	0.193	1	0	-0.136434	0.118	0.193	0	0.0168464	0.284925	high	FALSE
TCF12	3.60349e-09	0.131591	0.407	0.41	9.44655e-05	4.12592e-10	0.0116073	0.415	0.41	1.08161e-05	0.0168248	0.2799	high	TRUE
ELF1	0.276202	-0.0155149	0.595	0.669	1	7.31065e-08	-0.137193	0.611	0.669	0.00191649	0.0167802	0.280275	high	TRUE
TAPT1	2e-16	0.120464	0.367	0.344	6.8577e-12	5.74077e-08	0.0310903	0.329	0.344	0.00150494	0.016759	0.2804	high	TRUE
TBC1D15	1e-16	0.13019	0.374	0.345	3.6146e-12	9.35296e-06	0.0253542	0.339	0.345	0.245188	0.0167432	0.27915	high	TRUE
MYO9A	1.2e-15	0.137643	0.737	0.733	3.33697e-11	0.20995	0.00187851	0.738	0.733	1	0.016681	0.285325	high	TRUE
FOCAD	1.73e-14	0.111879	0.234	0.191	4.55444e-10	4.67691e-06	0.0633841	0.226	0.191	0.122605	0.0166764	0.285025	high	TRUE
FAM120B	0.566106	-0.013056	0.434	0.469	1	1.47154e-10	-0.136825	0.392	0.469	3.85764e-06	0.0166593	0.28295	high	TRUE
HES2	0.311184	-0.0118481	0.264	0.283	1	5.14975e-10	-0.136783	0.204	0.283	1.35001e-05	0.0166316	0.28065	high	TRUE
ARID4B	0	0.136153	0.635	0.67	6.33e-14	0.000124629	0.0187892	0.627	0.67	1	0.0165904	0.286625	high	TRUE
HMGN1	0	0.13557	0.244	0.189	0	4.56154e-05	0.0271318	0.19	0.189	1	0.0165813	0.28455	high	TRUE
WDR26	2.75e-14	0.103078	0.296	0.27	7.22213e-10	5.93e-14	0.0637993	0.291	0.27	1.55489e-09	0.0165514	0.284925	high	TRUE
AP3B1	4.82237e-10	-0.0939108	0.275	0.369	1.26418e-05	1.24576e-06	-0.0839319	0.327	0.369	0.0326576	0.0165363	0.284625	high	TRUE
ZDHHC21	6.37863e-06	0.0762016	0.374	0.381	0.167216	1.348e-13	0.109797	0.415	0.381	3.536e-09	0.0164961	0.27855	high	TRUE
TBC1D5	8.17451e-05	0.0681114	0.542	0.556	1	0	0.13222	0.639	0.556	1.6384e-12	0.016429	0.28575	high	TRUE
UBE2E2	8.23544e-07	-0.110463	0.392	0.501	0.0215892	0.000348323	-0.155263	0.445	0.501	1	0.0164153	0.28625	high	TRUE
GABRB1	5.39e-14	-0.133738	0.056	0.102	1.41399e-09	0.00318488	-0.0427545	0.089	0.102	1	0.0163943	0.288875	high	TRUE
TJP2	0	-0.133376	0.415	0.53	3.62e-14	0.893281	-0.0467236	0.464	0.53	1	0.0163706	0.287	high	TRUE
SH3GL1	0.177202	-0.0200142	0.246	0.259	1	2.90326e-10	-0.134986	0.187	0.259	7.6109e-06	0.0163423	0.2835	high	TRUE
HEXB	0	0.129944	0.208	0.151	0	6.12769e-05	0.0936314	0.186	0.151	1	0.0162939	0.28515	high	TRUE
ZNF277	4.98443e-08	-0.0745593	0.156	0.206	0.00130667	1.6639e-12	-0.0966335	0.149	0.206	4.36214e-08	0.0161857	0.288325	high	TRUE
PEX13	2.82802e-09	-0.0715211	0.137	0.183	7.41365e-05	1.22044e-07	-0.097908	0.129	0.183	0.00319939	0.016162	0.290075	high	TRUE
NCEH1	1.51e-14	-0.129629	0.175	0.238	3.96853e-10	0.112842	-0.0897254	0.193	0.238	1	0.0161588	0.290175	high	TRUE
PDCD6IP	1.11427e-06	0.0756446	0.454	0.475	0.0292106	0	0.095872	0.48	0.475	4.642e-13	0.0161176	0.2886	high	TRUE
PCBP2	2.2e-15	0.108653	0.423	0.416	5.98419e-11	2.04903e-07	0.0484179	0.405	0.416	0.00537154	0.0160967	0.285125	high	TRUE
CTDSPL	0.00931829	0.0366344	0.248	0.262	1	5.99889e-10	0.132834	0.323	0.262	1.57261e-05	0.0160965	0.29035	high	TRUE
ZNF28	4.69324e-10	-0.0736159	0.132	0.172	1.23033e-05	6e-16	-0.0965815	0.112	0.172	1.64465e-11	0.0160689	0.28435	high	TRUE
INTS11	0	-0.132279	0.217	0.306	0	0.587382	-0.0421771	0.273	0.306	1	0.0160516	0.284925	high	TRUE
DAZAP1	0.0385114	-0.0262945	0.286	0.315	1	1.6e-15	-0.133271	0.241	0.315	4.30876e-11	0.0160448	0.29095	high	TRUE
CEP85	0	0.109254	0.148	0.091	0	7.83e-07	0.0463333	0.118	0.091	0.0205264	0.0159924	0.288325	high	TRUE
SLC10A6	8.89492e-06	0.057876	0.127	0.117	0.23318	5e-16	0.116528	0.17	0.117	1.36136e-11	0.0159226	0.28565	high	TRUE
TNIP1	2.5786e-06	-0.0548102	0.171	0.209	0.0675979	1.95044e-11	-0.10702	0.148	0.209	5.11309e-07	0.0158985	0.287025	high	TRUE
GGA1	0	-0.129526	0.216	0.297	0	0.0200941	-0.0655511	0.252	0.297	1	0.0157682	0.2906	high	TRUE
PWWP2B	0.0827192	-0.0277305	0.255	0.272	1	2.702e-13	-0.131935	0.2	0.272	7.08385e-09	0.0157641	0.295725	high	TRUE
ZBTB10	5.54602e-05	-0.055981	0.225	0.268	1	2.07e-14	-0.130088	0.193	0.268	5.42946e-10	0.0157553	0.29	high	TRUE
FCHO2	0	0.12252	0.311	0.276	4.073e-13	2.39991e-05	0.0768829	0.314	0.276	0.629136	0.0157495	0.29455	high	TRUE
FTO	2.51327e-10	0.0932876	0.467	0.47	6.58855e-06	4.79e-14	0.0775754	0.491	0.47	1.25617e-09	0.0156928	0.290625	high	TRUE
TMEM165	0	0.100138	0.206	0.16	1.046e-13	4.81156e-06	0.084713	0.207	0.16	0.126135	0.015649	0.2915	high	TRUE
PHLDB2	1.82048e-11	0.131903	0.897	0.913	4.7724e-07	0.0130231	0.0184548	0.909	0.913	1	0.0156257	0.2906	high	TRUE
RALBP1	2e-16	-0.127421	0.244	0.318	6.4171e-12	0.43218	-0.0877034	0.265	0.318	1	0.0156158	0.291375	high	TRUE
AMBRA1	3.43e-14	0.117905	0.624	0.652	8.99244e-10	1.25171e-05	0.0590551	0.618	0.652	0.328137	0.0155749	0.290525	high	TRUE
CPZ	8.61001e-07	-0.0407521	0.094	0.127	0.0225711	0	-0.11011	0.054	0.127	0	0.0155341	0.29105	high	TRUE
PTBP2	0.000123774	0.0426345	0.154	0.145	1	0	0.129929	0.227	0.145	0	0.0155262	0.295725	high	TRUE
C2CD3	2.55773e-10	0.131246	0.421	0.425	6.70508e-06	0.66604	0.0213735	0.412	0.425	1	0.0155202	0.28875	high	TRUE
VAPA	8.26532e-11	0.0954983	0.405	0.409	2.16675e-06	1.1485e-12	0.0703339	0.407	0.409	3.01103e-08	0.015448	0.29185	high	TRUE
SPESP1	0	-0.0858202	0.068	0.12	2.4e-15	1.21712e-07	-0.0885458	0.064	0.12	0.00319068	0.0153974	0.291975	high	TRUE
THSD4	2.28105e-10	-0.126931	0.662	0.771	5.97976e-06	0.180588	-0.0802121	0.708	0.771	1	0.0153923	0.2944	high	TRUE
TPD52	1.28053e-08	0.11036	0.376	0.4	0.000335692	5.7429e-06	0.0575306	0.391	0.4	0.15055	0.0153797	0.29565	high	TRUE
FRMD6-AS2	0.000156422	-0.114081	0.138	0.189	1	0	-0.12454	0.142	0.189	1.22e-13	0.0153496	0.29225	high	FALSE
AC099520.1	1.01569e-06	-0.106527	0.258	0.328	0.0266263	0.000319557	-0.150302	0.252	0.328	1	0.0153396	0.29595	high	FALSE
ZMYND8	6.84e-14	-0.129007	0.494	0.573	1.7944e-09	0.0150869	-0.0423554	0.53	0.573	1	0.0153158	0.294275	high	TRUE
ERVH48-1	0	-0.128548	0.325	0.413	1.901e-13	0.0149593	-0.0488603	0.355	0.413	1	0.0153049	0.29115	high	FALSE
LRRFIP2	6e-16	0.128851	0.361	0.356	1.7371e-11	0.00026097	0.0401875	0.34	0.356	1	0.0152505	0.292425	high	TRUE
ERAP1	3.09428e-07	-0.0540848	0.14	0.173	0.00811167	5.42367e-11	-0.102244	0.116	0.173	1.42182e-06	0.0152493	0.2955	high	TRUE
KALRN	3.4117e-09	-0.105186	0.264	0.33	8.94378e-05	0.00061111	-0.150917	0.253	0.33	1	0.0151802	0.294075	high	TRUE
CHIC2	0	0.130212	0.239	0.193	0	0.014721	0.00605026	0.198	0.193	1	0.0150824	0.29575	high	TRUE
DENND2D	5.95609e-05	-0.054912	0.177	0.219	1	3.57228e-11	-0.127148	0.14	0.219	9.36473e-07	0.0150775	0.296175	high	TRUE
MAP4K3-DT	2.01e-14	-0.127823	0.331	0.417	5.29308e-10	0.757394	-0.0431713	0.368	0.417	1	0.0150635	0.29615	high	FALSE
TMEM259	1e-16	-0.124563	0.33	0.414	3.0186e-12	0.00828852	-0.0903092	0.348	0.414	1	0.015002	0.298625	high	TRUE
UVRAG	0	0.104974	0.126	0.089	8.531e-13	1.90209e-07	0.0463026	0.108	0.089	0.00498634	0.0149999	0.297575	high	TRUE
EEA1	1.62664e-11	0.112442	0.588	0.625	4.26424e-07	6.59754e-07	0.0314225	0.601	0.625	0.0172955	0.0149641	0.29615	high	TRUE
RBM5	0	-0.127485	0.378	0.45	4.462e-13	0.0827917	-0.0408023	0.413	0.45	1	0.014956	0.295875	high	TRUE
TRPC4AP	7.142e-13	-0.113692	0.504	0.577	1.87231e-08	3.87217e-05	-0.13413	0.501	0.577	1	0.0149441	0.2978	high	TRUE
USP12	1e-16	0.100138	0.23	0.193	3.7622e-12	1.03238e-06	0.0555925	0.216	0.193	0.0270638	0.0149295	0.29805	high	TRUE
CRY1	2.709e-13	0.0989323	0.206	0.167	7.10406e-09	5.5828e-12	0.0578831	0.193	0.167	1.46356e-07	0.0149024	0.3005	high	TRUE
UBA6	2.4749e-12	0.104594	0.427	0.441	6.48799e-08	2.3541e-09	0.0460637	0.419	0.441	6.17127e-05	0.0148866	0.29475	high	TRUE
LINC00894	0.000202504	0.0940628	0.513	0.527	1	0	0.123456	0.547	0.527	8.7e-15	0.0148063	0.2987	high	FALSE
MRPS28	9.00637e-08	0.0677808	0.194	0.17	0.00236102	0	0.093505	0.206	0.17	5.1e-15	0.0147028	0.29585	high	TRUE
NSMAF	3.16282e-09	-0.0694197	0.146	0.193	8.29133e-05	1.48393e-08	-0.0924252	0.142	0.193	0.000389012	0.0146222	0.299025	high	TRUE
STIM1	7.014e-13	-0.123301	0.327	0.432	1.83879e-08	0.107036	-0.0793673	0.371	0.432	1	0.0145633	0.303625	high	TRUE
KLF4	1.07944e-06	0.0475967	0.117	0.093	0.0282976	0	0.102281	0.135	0.093	0	0.0145348	0.303725	high	TRUE
KCNK5	0.00726456	-0.0288411	0.156	0.191	1	7.57e-14	-0.126272	0.118	0.191	1.98658e-09	0.0145291	0.29945	high	TRUE
LINC01119	2.06498e-09	0.126913	0.317	0.305	5.41336e-05	0.296487	0.0144438	0.299	0.305	1	0.0144786	0.301525	high	FALSE
SULT2B1	1.44215e-05	-0.0748499	0.194	0.227	0.37806	1.92487e-07	-0.110872	0.178	0.227	0.00504604	0.014466	0.298775	high	TRUE
RAB4B	0.00126855	-0.0496675	0.358	0.406	1	1.04125e-06	-0.124669	0.335	0.406	0.0272964	0.0144581	0.299625	high	TRUE
SOX13	0.00575076	-0.0472442	0.226	0.257	1	1e-16	-0.124533	0.192	0.257	2.8216e-12	0.0143959	0.3006	high	TRUE
BOD1L1	0.538821	-0.015339	0.463	0.504	1	1.33615e-06	-0.126286	0.43	0.504	0.0350272	0.0143555	0.2982	high	TRUE
TNK2	0.0332052	-0.0333753	0.207	0.235	1	5.31857e-07	-0.125174	0.165	0.235	0.0139426	0.0143511	0.298275	high	TRUE
TRIM56	0.000842402	-0.0450553	0.205	0.239	1	3.70526e-09	-0.123884	0.168	0.239	9.71333e-05	0.0142258	0.302475	high	TRUE
SGMS2	1.46662e-10	0.0934639	0.302	0.271	3.84475e-06	9.29e-14	0.0630791	0.303	0.271	2.43569e-09	0.0141997	0.29855	high	TRUE
CHD6	1.8e-15	0.12568	0.303	0.271	4.81675e-11	0.740537	0.0128125	0.26	0.271	1	0.0141934	0.306	high	TRUE
FAM13B	2e-16	0.125019	0.438	0.417	6.8878e-12	2.75979e-05	0.0114326	0.407	0.417	0.723479	0.0141742	0.301975	high	TRUE
CEP192	4.28714e-09	0.0651833	0.143	0.113	0.000112387	9.22582e-08	0.0920669	0.169	0.113	0.00241855	0.0140985	0.305	high	TRUE
ATG5	5.67012e-10	0.0914954	0.271	0.247	1.48642e-05	9.34062e-11	0.0653486	0.27	0.247	2.44865e-06	0.0139849	0.30235	high	TRUE
USP25	1.246e-12	0.123076	0.58	0.546	3.26648e-08	0.733966	0.0377786	0.606	0.546	1	0.0139572	0.306475	high	TRUE
EDEM1	1e-16	0.101755	0.221	0.185	4.2176e-12	1.61302e-07	0.0432937	0.201	0.185	0.00422852	0.0139443	0.30545	high	TRUE
WDR86	0	0.0869396	0.102	0.058	1.98e-14	0	0.0749301	0.1	0.058	0	0.0139059	0.308	high	TRUE
RAB21	0	0.123178	0.194	0.133	0	0.00188388	0.0309817	0.15	0.133	1	0.013892	0.302475	high	TRUE
TANK	3.585e-13	0.124762	0.456	0.438	9.39857e-09	0.167172	0.00258191	0.443	0.438	1	0.0138709	0.30705	high	TRUE
MSRA	0.000280896	-0.0505084	0.094	0.128	1	2.99995e-08	-0.121662	0.066	0.128	0.000786436	0.0138185	0.308	high	TRUE
PIK3C3	1.7e-15	0.0949039	0.19	0.145	4.54991e-11	1.06191e-08	0.05597	0.177	0.145	0.000278381	0.0137819	0.3078	high	TRUE
MYO1D	4.045e-12	0.122639	0.302	0.258	1.06042e-07	0.037493	0.0310052	0.286	0.258	1	0.0137778	0.3053	high	TRUE
PPP1R21	0	0.122033	0.285	0.239	7e-16	0.0302416	0.0406981	0.247	0.239	1	0.0137719	0.308325	high	TRUE
LINC01554	0.00484948	-0.0501313	0.119	0.148	1	5.82376e-07	-0.1214	0.094	0.148	0.015267	0.0137575	0.306525	high	FALSE
GABPB1-AS1	3.09828e-09	0.0937561	0.317	0.305	8.12214e-05	1.15682e-08	0.0578272	0.329	0.305	0.00030326	0.0137189	0.30585	high	FALSE
AC239809.3	4.1e-15	0.089196	0.129	0.084	1.09371e-10	1.2603e-12	0.0672261	0.115	0.084	3.30405e-08	0.0136523	0.3072	high	FALSE
LEMD3	0	0.121606	0.253	0.213	2.23e-14	0.000899073	0.0372033	0.217	0.213	1	0.0136371	0.310025	high	TRUE
CDK11A	2.60967e-05	-0.0570493	0.175	0.209	0.684125	1.9497e-06	-0.116959	0.142	0.209	0.0511114	0.0136092	0.307	high	TRUE
SP100	0	-0.122254	0.201	0.268	4.355e-13	0.816735	-0.0223783	0.248	0.268	1	0.0135889	0.3082	high	TRUE
AKTIP	1.53613e-06	-0.0497781	0.141	0.174	0.0402697	2.99377e-09	-0.0968523	0.115	0.174	7.84817e-05	0.013563	0.30855	high	TRUE
TMEM168	0.000708141	0.0596131	0.347	0.358	1	8e-16	0.119894	0.394	0.358	2.19785e-11	0.0135573	0.30745	high	TRUE
GAK	0.928179	-0.00281579	0.403	0.432	1	1.22743e-09	-0.123203	0.36	0.432	3.21771e-05	0.0135479	0.304225	high	TRUE
SAMD4A	8.19715e-06	-0.064921	0.068	0.118	0.214888	0	-0.102917	0.06	0.118	5.2e-15	0.0135081	0.307025	high	TRUE
GSAP	2.90966e-05	0.0550706	0.138	0.122	0.762767	1.39236e-07	0.117276	0.18	0.122	0.00365008	0.0134978	0.311325	high	TRUE
CMYA5	6.98376e-11	-0.117854	0.514	0.607	1.83079e-06	0.00931852	-0.0875668	0.548	0.607	1	0.0134814	0.308625	high	TRUE
MTX2	1e-16	0.0888316	0.135	0.089	4.1789e-12	1.06483e-08	0.0659874	0.127	0.089	0.000279145	0.0134457	0.309875	high	TRUE
UBE2G1	9.512e-13	0.102639	0.301	0.274	2.49364e-08	8.30087e-08	0.0366913	0.278	0.274	0.00217607	0.013416	0.308775	high	TRUE
SDCBP	3.2915e-12	0.0945698	0.247	0.224	8.62887e-08	4.25404e-11	0.0530348	0.232	0.224	1.1152e-06	0.0134023	0.314325	high	TRUE
TET2	3e-16	0.117027	0.286	0.241	9.8978e-12	0.0069988	0.0936056	0.327	0.241	1	0.0133818	0.310175	high	TRUE
ADIPOR2	3.266e-13	0.0756684	0.145	0.104	8.56435e-09	6.72233e-07	0.084313	0.151	0.104	0.0176226	0.0133729	0.31425	high	TRUE
PNP	0	-0.0857448	0.057	0.107	0	5.57048e-07	-0.0723026	0.062	0.107	0.014603	0.013372	0.3116	high	TRUE
DOP1B	8.66163e-09	0.0802778	0.199	0.173	0.000227065	1.66e-14	0.082341	0.21	0.173	4.37731e-10	0.0133626	0.313025	high	TRUE
SLC25A24	1.7235e-12	-0.0975965	0.129	0.182	4.51838e-08	4.52425e-06	-0.0618324	0.148	0.182	0.118603	0.0133426	0.310125	high	TRUE
ANKRD12	0.171533	-0.0122188	0.75	0.829	1	1.80385e-11	-0.121576	0.769	0.829	4.72881e-07	0.0133238	0.310325	high	TRUE
DESI2	0	0.118894	0.192	0.15	1e-16	0.00167912	0.053461	0.17	0.15	1	0.0132676	0.310475	high	TRUE
ZDHHC17	2.38053e-11	0.0881639	0.224	0.193	6.24057e-07	1.12641e-07	0.0655094	0.228	0.193	0.00295288	0.0132483	0.307925	high	TRUE
RBCK1	0	-0.116795	0.17	0.243	0	0.000151178	-0.0850443	0.187	0.243	1	0.0132214	0.3096	high	TRUE
ALAS1	1.42443e-09	-0.0612835	0.106	0.144	3.73415e-05	6.04649e-09	-0.0898951	0.087	0.144	0.000158509	0.0132122	0.311225	high	TRUE
LCORL	1.18e-13	0.0900096	0.163	0.128	3.09544e-09	2.87493e-07	0.0606661	0.17	0.128	0.00753664	0.0131756	0.311925	high	TRUE
UMAD1	3.835e-13	0.119969	0.272	0.242	1.00543e-08	0.123207	0.0275544	0.252	0.242	1	0.0131751	0.311975	high	TRUE
CEP350	1.11e-14	0.120785	0.554	0.563	2.92459e-10	0.00113337	0.0124638	0.52	0.563	1	0.0131631	0.313925	high	TRUE
OGA	8.8e-14	0.107862	0.511	0.507	2.30867e-09	3.66125e-06	0.0286883	0.493	0.507	0.0959797	0.0130239	0.316675	high	TRUE
PJA2	0	0.113068	0.229	0.182	1e-16	8.8555e-06	0.0250846	0.187	0.182	0.232147	0.0130214	0.31595	high	TRUE
TARBP1	1.0145e-09	0.0735349	0.226	0.205	2.65951e-05	0	0.0835877	0.24	0.205	5.25e-14	0.0130028	0.312075	high	TRUE
WTAP	2.216e-13	0.0926612	0.286	0.26	5.81105e-09	1.1552e-12	0.0531447	0.269	0.26	3.02836e-08	0.0129969	0.31235	high	TRUE
ZNF721	3.98e-14	0.118845	0.444	0.431	1.04577e-09	0.0423193	0.0285796	0.417	0.431	1	0.0129547	0.317775	high	TRUE
BAZ1A	0	0.119925	0.289	0.26	2.0246e-12	0.246657	0.00891609	0.246	0.26	1	0.012945	0.31425	high	TRUE
NPTN	0	0.0886712	0.134	0.089	1.64e-14	2.2e-15	0.0611911	0.123	0.089	5.8564e-11	0.0129331	0.313425	high	TRUE
ZC3H3	0.415124	-0.00873154	0.203	0.215	1	1.2e-15	-0.119874	0.141	0.215	3.25345e-11	0.0129324	0.314775	high	TRUE
PLCXD2	1.1e-15	0.117984	0.208	0.174	3.1229e-11	0.526986	0.0374091	0.184	0.174	1	0.0128822	0.31405	high	TRUE
UPK3BL1	0	-0.116918	0.076	0.15	0	0.787731	-0.0548673	0.114	0.15	1	0.0128712	0.3163	high	TRUE
RAB3B	3.13188e-07	0.116396	0.592	0.649	0.00821021	0.060119	0.0638076	0.593	0.649	1	0.0128711	0.313725	high	TRUE
NLK	4.1224e-08	0.0713821	0.135	0.111	0.00108069	2.02548e-08	0.0838788	0.157	0.111	0.00053098	0.0128624	0.313925	high	TRUE
THADA	1e-16	0.116903	0.227	0.194	2.7073e-12	0.031199	0.0475615	0.21	0.194	1	0.01278	0.315725	high	TRUE
NUCKS1	0	0.11685	0.219	0.172	0	0.000409597	0.0410015	0.185	0.172	1	0.0126913	0.3176	high	TRUE
NUTM2B-AS1	0	-0.117494	0.133	0.208	0	0.143257	-0.0286382	0.185	0.208	1	0.0126783	0.318625	high	FALSE
ACVR1	1.05114e-11	0.089094	0.2	0.167	2.75557e-07	3.55017e-07	0.0573461	0.189	0.167	0.00930676	0.0126455	0.317975	high	TRUE
PIK3R1	0.0268141	0.038057	0.222	0.245	1	0	0.116531	0.269	0.245	0	0.0125915	0.31475	high	TRUE
OSER1	2e-16	-0.113693	0.243	0.312	5.5119e-12	0.0711575	-0.0858667	0.258	0.312	1	0.0125762	0.319675	high	TRUE
GFPT1	2.86153e-10	0.109892	0.47	0.492	7.50149e-06	5.01259e-06	0.0216084	0.459	0.492	0.131405	0.0125749	0.31745	high	TRUE
ITIH5	4.96803e-09	-0.115886	0.539	0.636	0.000130237	9.50806e-05	-0.0444223	0.586	0.636	1	0.0125339	0.3201	high	TRUE
NIM1K	0.0233437	-0.0524679	0.142	0.179	1	1.90159e-10	-0.115355	0.127	0.179	4.98503e-06	0.0125195	0.317375	high	TRUE
AMN1	2.24063e-06	0.0516359	0.105	0.085	0.0587381	8.8626e-12	0.0921562	0.125	0.085	2.32333e-07	0.0124894	0.31885	high	TRUE
AC016831.7	0.0296674	0.0503195	0.335	0.358	1	2.49e-14	0.11525	0.383	0.358	6.54451e-10	0.0124727	0.31955	high	FALSE
VAV3	0.00013547	0.0412069	0.585	0.553	1	0	0.115765	0.605	0.553	0	0.0124717	0.318975	high	TRUE
CNKSR1	4.12658e-09	-0.0633936	0.123	0.164	0.000108178	2.05698e-08	-0.0855205	0.115	0.164	0.000539238	0.0124595	0.319525	high	TRUE
NUDT4	3.58e-14	0.0824759	0.17	0.129	9.40708e-10	2.125e-13	0.0702431	0.167	0.129	5.57281e-09	0.0124434	0.320425	high	TRUE
ATR	7.32023e-08	-0.0847073	0.248	0.318	0.001919	2.09872e-06	-0.0669104	0.265	0.318	0.055018	0.0124408	0.318275	high	TRUE
C4orf36	6.0991e-08	0.0706966	0.152	0.127	0.00159888	7.56806e-10	0.0822065	0.159	0.127	1.98397e-05	0.0124266	0.318525	high	TRUE
CASTOR3	0.909683	-0.00766673	0.176	0.192	1	6.84241e-09	-0.117353	0.14	0.192	0.000179374	0.0124106	0.319575	high	TRUE
PNMT	1.5609e-08	-0.0682822	0.144	0.186	0.00040919	1.4347e-06	-0.0830431	0.132	0.186	0.0376106	0.0123837	0.32265	high	TRUE
AC100802.1	0.0426198	0.0328818	0.224	0.233	1	0	0.115446	0.276	0.233	0	0.0123113	0.322275	high	FALSE
SLC25A35	0.000401979	-0.0342602	0.122	0.144	1	0	-0.115212	0.075	0.144	2e-16	0.0122798	0.321325	high	TRUE
RTN3	2.51147e-11	-0.105927	0.246	0.329	6.58383e-07	0.00709669	-0.115822	0.25	0.329	1	0.0121485	0.3225	high	TRUE
SDCCAG8	2.60082e-09	0.0848522	0.28	0.263	6.81804e-05	2e-15	0.061598	0.286	0.263	5.36912e-11	0.0121442	0.321975	high	TRUE
CCDC171	4.38405e-09	-0.107196	0.342	0.425	0.000114928	0.0561125	-0.113729	0.379	0.425	1	0.0121122	0.322	high	TRUE
XRN1	1.3241e-10	0.0998759	0.682	0.74	3.47112e-06	1.16823e-07	0.029816	0.693	0.74	0.00306252	0.012105	0.320675	high	TRUE
TBC1D19	1.66512e-07	-0.0608935	0.106	0.146	0.00436512	1.17735e-08	-0.0847843	0.105	0.146	0.000308642	0.012063	0.3224	high	TRUE
NAMPT	0.000497398	-0.0451038	0.152	0.187	1	3.30334e-11	-0.113521	0.127	0.187	8.65973e-07	0.0120618	0.32545	high	TRUE
ABCG2	9.97355e-07	-0.096144	0.292	0.365	0.0261457	0.0209154	-0.129541	0.298	0.365	1	0.0120521	0.32015	high	TRUE
PPP1R12C	1.4967e-08	0.0666626	0.23	0.201	0.000392359	2e-16	0.082192	0.249	0.201	7.8531e-12	0.0120476	0.3233	high	TRUE
H3F3B	0	0.114645	0.151	0.094	0	0.0109131	0.0202778	0.1	0.094	1	0.01201	0.326975	high	TRUE
PCBP1	0	0.114946	0.208	0.167	3e-16	0.0889671	0.0141165	0.161	0.167	1	0.0120023	0.321725	high	TRUE
NADSYN1	1.0286e-10	-0.0628462	0.109	0.15	2.69647e-06	3.21525e-10	-0.0834922	0.098	0.15	8.42879e-06	0.011971	0.326	high	TRUE
TTC25	4e-16	0.0898745	0.15	0.112	1.23834e-11	2.6741e-08	0.0487703	0.135	0.112	0.000701016	0.0119687	0.325525	high	TRUE
UBE2W	7.3e-15	0.114314	0.316	0.286	1.92228e-10	0.000105616	0.0218988	0.282	0.286	1	0.0119622	0.32415	high	TRUE
C12orf75	2.42416e-06	0.0569098	0.116	0.098	0.0635493	0	0.0877214	0.133	0.098	3.1e-15	0.0119204	0.32795	high	TRUE
PPA2	2.67e-14	0.0891815	0.184	0.142	7.00988e-10	9.1326e-07	0.0496493	0.166	0.142	0.0239411	0.0119103	0.32335	high	TRUE
SEC61A1	0	-0.112099	0.21	0.275	1.029e-13	0.497781	-0.0568155	0.234	0.275	1	0.0119079	0.327675	high	TRUE
TBC1D10A	0.409486	-0.0101722	0.26	0.275	1	9.02519e-11	-0.114678	0.216	0.275	2.36596e-06	0.0119066	0.32625	high	TRUE
ATF2	0	0.0800218	0.111	0.068	1.17e-14	6.53e-14	0.0701965	0.115	0.068	1.71264e-09	0.0119038	0.322625	high	TRUE
NABP1	2.14731e-10	-0.111395	0.308	0.403	5.62917e-06	0.535262	-0.0677908	0.33	0.403	1	0.0118903	0.323275	high	TRUE
SUCLG2	0	0.105424	0.158	0.118	2.79e-14	1.96109e-05	0.0554005	0.153	0.118	0.514099	0.0118201	0.322325	high	TRUE
FBXL20	2.19148e-10	0.114464	0.419	0.425	5.74498e-06	0.596963	0.003976	0.4	0.425	1	0.0117983	0.32635	high	TRUE
EPHB6	0	-0.0827376	0.068	0.122	1.9e-15	6.69623e-08	-0.0625291	0.08	0.122	0.00175542	0.0117809	0.320025	high	TRUE
CSDE1	0	0.114131	0.335	0.316	9.286e-13	0.0104413	0.00743983	0.291	0.316	1	0.0117702	0.324825	high	TRUE
RABGAP1	1.17072e-08	0.0908359	0.589	0.625	0.000306905	7.0661e-07	0.0446987	0.61	0.625	0.0185238	0.0117685	0.3285	high	TRUE
AKT1	1.3e-14	-0.0779067	0.106	0.152	3.42237e-10	5.7564e-06	-0.0887444	0.097	0.152	0.150904	0.0117579	0.32895	high	TRUE
EXOC6B	0.724467	0.0561174	0.929	0.97	1	0	0.111363	0.959	0.97	0	0.0117525	0.321975	high	TRUE
BTG1	0	0.112786	0.172	0.113	0	0.00910149	0.0231396	0.119	0.113	1	0.0116741	0.324275	high	TRUE
SLC6A2	0.0737685	-0.0199147	0.244	0.283	1	1.31558e-08	-0.112935	0.228	0.283	0.000344878	0.0116689	0.3242	high	TRUE
NCOA4	0	0.113053	0.206	0.156	0	0.00039485	0.0142817	0.154	0.156	1	0.0116321	0.329925	high	TRUE
AC009120.2	6.1718e-12	0.113496	0.392	0.368	1.61796e-07	0.780068	0.00379337	0.358	0.368	1	0.0116079	0.3264	high	FALSE
TRIM62	0.000195075	-0.0481135	0.237	0.28	1	4.3549e-12	-0.111075	0.217	0.28	1.14164e-07	0.0116068	0.3274	high	TRUE
RBM47	8.3087e-12	0.109742	0.752	0.746	2.17814e-07	1.01712e-07	0.00651377	0.738	0.746	0.00266638	0.0115644	0.3285	high	TRUE
NBAS	2.92002e-08	0.0830933	0.362	0.361	0.000765484	7.3049e-11	0.0589844	0.373	0.361	1.91498e-06	0.0115278	0.3255	high	TRUE
GLIS2	1.24236e-05	-0.0493659	0.133	0.17	0.325684	2.30325e-11	-0.101234	0.114	0.17	6.03798e-07	0.0115221	0.326775	high	TRUE
SRSF11	1.38991e-08	0.0780836	0.626	0.64	0.000364366	1e-15	0.0705604	0.62	0.64	2.745e-11	0.01152	0.328575	high	TRUE
LRCH4	4.79878e-06	-0.0487881	0.135	0.167	0.1258	5.68256e-09	-0.0940537	0.107	0.167	0.000148968	0.0115009	0.332625	high	TRUE
ASPSCR1	8.71316e-06	-0.0497481	0.129	0.16	0.228415	1.06542e-11	-0.0982108	0.104	0.16	2.79302e-07	0.0114964	0.327375	high	TRUE
PRKN	1.65e-14	0.0865577	0.102	0.073	4.34753e-10	1.593e-13	0.0505318	0.104	0.073	4.1762e-09	0.0114535	0.32905	high	TRUE
GNA11	0.225366	-0.0184229	0.198	0.214	1	7.19666e-07	-0.11191	0.151	0.214	0.018866	0.0114532	0.331325	high	TRUE
TBK1	0.843487	-0.00328769	0.44	0.494	1	1.5082e-09	-0.112427	0.401	0.494	3.95374e-05	0.0113961	0.32935	high	TRUE
SLC5A6	3.1494e-12	-0.108459	0.316	0.379	8.25631e-08	0.978275	-0.0735777	0.338	0.379	1	0.0113668	0.3294	high	TRUE
PALM2-AKAP2	1.43557e-05	-0.15738	0.546	0.589	0.376336	8e-16	-0.0298678	0.617	0.589	2.19387e-11	0.0113352	0.329075	high	TRUE
AC079062.1	1e-15	-0.107059	0.144	0.222	2.65314e-11	0.00431284	-0.0934273	0.161	0.222	1	0.0113075	0.33025	high	FALSE
SPCS3	0	0.111007	0.187	0.141	0	0.00503324	0.020888	0.146	0.141	1	0.0113039	0.329825	high	TRUE
OGDH	0.145286	-0.0191997	0.472	0.521	1	3.10454e-07	-0.111051	0.448	0.521	0.00813856	0.0112949	0.3333	high	TRUE
THUMPD2	1.75464e-11	-0.0725578	0.102	0.149	4.59979e-07	2.6339e-08	-0.0760028	0.099	0.149	0.000690476	0.0112523	0.328475	high	TRUE
ARMH4	7.1775e-12	0.0993648	0.22	0.183	1.88159e-07	4.07213e-07	0.0223292	0.188	0.183	0.0106751	0.0112272	0.328225	high	TRUE
ACTR3	0	0.109706	0.227	0.193	1.46e-14	0.0116039	0.0375339	0.222	0.193	1	0.0112252	0.3308	high	TRUE
C9orf85	0	-0.108471	0.095	0.159	0	0.00190625	-0.0569144	0.123	0.159	1	0.0111891	0.329125	high	TRUE
SLC8B1	3.7421e-12	-0.0799071	0.121	0.17	9.81001e-08	9.00306e-06	-0.0910977	0.116	0.17	0.236015	0.0111543	0.32955	high	TRUE
WDSUB1	2.27048e-11	0.111233	0.308	0.287	5.95207e-07	0.942885	0.00147043	0.274	0.287	1	0.0111491	0.325875	high	TRUE
ELP2	1.313e-13	0.109302	0.253	0.216	3.44292e-09	0.188679	0.034676	0.22	0.216	1	0.0111173	0.3291	high	TRUE
SH2D4A	0	-0.10943	0.054	0.117	0	0.00285579	-0.0290412	0.097	0.117	1	0.0110838	0.330575	high	TRUE
MAP2K5	3.756e-13	0.109916	0.273	0.257	9.84675e-09	0.609946	0.0160005	0.256	0.257	1	0.0110442	0.330775	high	TRUE
ZNF106	4.363e-13	0.0875753	0.222	0.173	1.14381e-08	6.47469e-07	0.0438592	0.2	0.173	0.0169734	0.0110283	0.3274	high	TRUE
ZNF432	6.90957e-08	0.0546193	0.116	0.103	0.00181134	0	0.0824432	0.142	0.103	2.82e-14	0.010994	0.3285	high	TRUE
LINC02532	2.79163e-09	-0.0872585	0.101	0.155	7.31825e-05	9.0548e-07	-0.0441103	0.127	0.155	0.0237372	0.0109889	0.332625	high	FALSE
TTLL3	8.89064e-08	-0.06841	0.229	0.284	0.00233068	2.45838e-09	-0.0764166	0.233	0.284	6.44464e-05	0.0109792	0.333	high	TRUE
ZNF525	7.03604e-09	0.0694121	0.171	0.144	0.00018445	7.42897e-11	0.0756997	0.18	0.144	1.94751e-06	0.0109163	0.33325	high	TRUE
GLG1	3.149e-12	0.109419	0.564	0.583	8.25527e-08	0.0184366	0.0113488	0.548	0.583	1	0.0109032	0.33175	high	TRUE
KLHDC4	0	0.109274	0.153	0.094	0	0.618562	0.011896	0.101	0.094	1	0.0108812	0.3343	high	TRUE
ARHGAP5	2.04943e-07	0.09193	0.421	0.447	0.00537257	5.61678e-08	0.0327856	0.413	0.447	0.00147244	0.0108249	0.329875	high	TRUE
AC245100.1	3e-16	-0.106852	0.109	0.157	8.1747e-12	0.627978	-0.0519045	0.143	0.157	1	0.0108226	0.331925	high	FALSE
MTMR10	4.18772e-08	0.108668	0.663	0.723	0.00109781	0.522451	0.0166343	0.663	0.723	1	0.0108135	0.3296	high	TRUE
SLC44A5	7e-16	-0.105335	0.11	0.168	1.88082e-11	0.0606658	-0.078553	0.125	0.168	1	0.010806	0.33435	high	TRUE
IER2	0.876308	-0.0140311	0.373	0.403	1	0	-0.108758	0.339	0.403	0	0.0108047	0.33645	high	TRUE
HDAC7	1.10598e-11	-0.0696833	0.114	0.167	2.89933e-07	3.62527e-09	-0.0750522	0.118	0.167	9.50363e-05	0.0108047	0.33845	high	TRUE
APIP	2.875e-13	-0.0714351	0.086	0.138	7.53686e-09	0	-0.0740527	0.094	0.138	1.2e-14	0.0107456	0.33785	high	TRUE
TSKS	0	-0.0809399	0.067	0.119	4.18e-14	9.85662e-10	-0.0546088	0.087	0.119	2.58391e-05	0.0106898	0.33155	high	TRUE
SMC5-AS1	1.98087e-09	-0.0750382	0.131	0.17	5.19285e-05	1.4701e-05	-0.102081	0.124	0.17	0.385387	0.0106876	0.33565	high	FALSE
SEC24D	5.15586e-10	-0.101274	0.361	0.428	1.35161e-05	0.014015	-0.106033	0.37	0.428	1	0.0106875	0.336175	high	TRUE
ANAPC4	1e-16	0.0727327	0.107	0.066	4.1339e-12	8.50405e-11	0.0732171	0.116	0.066	2.22934e-06	0.0106808	0.3352	high	TRUE
CDR2L	0	-0.0817001	0.054	0.105	0	1.40757e-06	-0.0522852	0.071	0.105	0.0368994	0.0106338	0.3368	high	TRUE
RAB11A	1.46614e-11	0.0645916	0.144	0.106	3.84349e-07	0	0.0763329	0.15	0.106	0	0.0106323	0.333125	high	TRUE
CORO1C	3.03771e-07	0.0613208	0.219	0.188	0.00796337	0	0.0776169	0.22	0.188	5.13e-14	0.010611	0.336175	high	TRUE
PAK4	0.166523	-0.0144859	0.151	0.169	1	2e-16	-0.107138	0.104	0.169	7.2725e-12	0.0105051	0.3358	high	TRUE
PSME4	2.67594e-07	0.0748979	0.305	0.321	0.00701499	2.45184e-08	0.0664853	0.328	0.321	0.00064275	0.010501	0.339725	high	TRUE
AMOTL1	1.80938e-08	-0.0895556	0.457	0.544	0.000474329	0.00167785	-0.119938	0.469	0.544	1	0.0104244	0.337075	high	TRUE
OPN3	9.2e-15	0.104131	0.171	0.136	2.42962e-10	6.25423e-07	0.0057054	0.143	0.136	0.0163955	0.0104125	0.334275	high	TRUE
EFCAB2	0.602757	-0.00524446	0.482	0.538	1	3.39452e-11	-0.106995	0.471	0.538	8.89875e-07	0.0103907	0.337525	high	TRUE
CAPZA2	2.97e-14	0.0841609	0.171	0.127	7.79421e-10	2.4508e-07	0.0438554	0.149	0.127	0.00642476	0.0103565	0.338175	high	TRUE
AC097376.3	3.6529e-07	-0.0941982	0.467	0.543	0.00957608	0.000924557	-0.111773	0.492	0.543	1	0.010347	0.337525	high	FALSE
AP001207.3	1.63366e-06	-0.0846815	0.431	0.516	0.0428265	1.03042e-05	-0.0833286	0.457	0.516	0.270125	0.0102401	0.34515	high	FALSE
NECTIN2	2.74936e-08	-0.0716015	0.091	0.128	0.000720744	2.50271e-05	-0.121197	0.066	0.128	0.656086	0.0102368	0.341075	high	TRUE
ZRANB1	5.60046e-11	0.10487	0.356	0.339	1.46816e-06	0.00381806	0.0294595	0.335	0.339	1	0.0102266	0.339825	high	TRUE
LARP1B	0.0824098	-0.0267086	0.521	0.598	1	3.7e-07	-0.104792	0.519	0.598	0.00969955	0.0101861	0.339425	high	TRUE
YTHDC1	1.53299e-08	0.0885502	0.672	0.708	0.000401875	4.21267e-09	0.0323467	0.681	0.708	0.000110435	0.0101358	0.34115	high	TRUE
AC011287.1	0.0192197	0.0786469	0.466	0.492	1	6.32144e-06	0.133482	0.488	0.492	0.165716	0.0101349	0.34345	high	FALSE
DSTN	2e-16	0.105582	0.28	0.25	5.464e-12	0.725031	0.0010603	0.231	0.25	1	0.0100927	0.339325	high	TRUE
SYNJ1	6.02799e-10	0.104873	0.393	0.39	1.58024e-05	0.159919	0.0107092	0.368	0.39	1	0.0100518	0.3382	high	TRUE
MON2	3.61156e-11	0.103682	0.614	0.653	9.46771e-07	0.000101606	0.0321007	0.629	0.653	1	0.0100318	0.346475	high	TRUE
ST7	1.78392e-07	0.0762287	0.246	0.235	0.00467655	1.46558e-07	0.0575429	0.25	0.235	0.00384201	0.0100102	0.34415	high	TRUE
TRPM7	2.06163e-11	0.103031	0.5	0.542	5.40459e-07	0.0003118	0.0417522	0.496	0.542	1	0.0100024	0.34165	high	TRUE
CSRNP1	0	-0.102109	0.128	0.19	1e-16	0.00297098	-0.0583472	0.154	0.19	1	0.00998918	0.343	high	TRUE
SIN3B	5.46903e-09	-0.104822	0.607	0.674	0.000143371	0.00224587	-0.00437308	0.647	0.674	1	0.00998473	0.3412	high	TRUE
UBE2J2	0.875342	-0.00330542	0.228	0.245	1	6.41622e-07	-0.104695	0.176	0.245	0.0168201	0.00995206	0.34285	high	TRUE
LCAT	7.441e-13	-0.0861066	0.158	0.212	1.95082e-08	1.09005e-05	-0.0736071	0.163	0.212	0.285756	0.00994026	0.345375	high	TRUE
MACF1	5.2e-15	0.104293	0.773	0.77	1.38072e-10	0.011143	0.00867828	0.803	0.77	1	0.00992786	0.34035	high	TRUE
NSD1	1.10106e-09	0.103633	0.55	0.572	2.88642e-05	0.00665696	0.0213874	0.559	0.572	1	0.0099237	0.3427	high	TRUE
ACTR3C	5.35911e-07	0.08911	0.34	0.333	0.0140489	4.486e-08	0.0289061	0.336	0.333	0.001176	0.00991924	0.345175	high	TRUE
HIVEP1	0.00181808	-0.0470228	0.208	0.24	1	7.54185e-08	-0.102252	0.178	0.24	0.0019771	0.00990831	0.3431	high	TRUE
SYNCRIP	9.95e-14	0.100467	0.384	0.353	2.60983e-09	1.85254e-05	0.0222532	0.351	0.353	0.485642	0.00986142	0.34255	high	TRUE
PLXNA2	2.8634e-12	-0.0731138	0.098	0.145	7.50659e-08	1.59336e-11	-0.0630263	0.114	0.145	4.17701e-07	0.00985432	0.3484	high	TRUE
UPP2	3.1311e-11	0.102888	0.153	0.116	8.20819e-07	0.0883127	0.0283428	0.132	0.116	1	0.00985156	0.343425	high	TRUE
TMC1	1.90935e-10	-0.102227	0.448	0.564	5.00535e-06	0.000800897	-0.041222	0.523	0.564	1	0.0098495	0.345425	high	TRUE
CDC42	1.5e-15	0.104187	0.296	0.266	4.1253e-11	0.0114093	0.00196984	0.252	0.266	1	0.00984829	0.345575	high	TRUE
EIF4H	4.96092e-10	0.0798895	0.28	0.253	1.3005e-05	4.62122e-10	0.0472072	0.26	0.253	1.21145e-05	0.00983236	0.34585	high	TRUE
DENND5A	0.0436794	-0.0292052	0.422	0.491	1	3.51979e-07	-0.10256	0.418	0.491	0.00922713	0.00979971	0.34445	high	TRUE
LMCD1-AS1	0.32838	7.22667e-05	0.158	0.186	1	8.5001e-12	0.103843	0.209	0.186	2.22833e-07	0.00976959	0.348025	high	FALSE
FZD10-AS1	6.35e-14	-0.0687585	0.078	0.122	1.66534e-09	2.36619e-08	-0.0702483	0.078	0.122	0.000620298	0.00975047	0.344775	high	FALSE
MXD1	0.000286476	0.0520167	0.277	0.267	1	0	0.101132	0.285	0.267	0	0.00974879	0.342975	high	TRUE
MTR	1.5444e-09	0.0756803	0.241	0.226	4.04866e-05	4.34451e-08	0.0556101	0.239	0.226	0.00113891	0.00974059	0.3435	high	TRUE
MFSD14B	0	0.102614	0.208	0.164	1.149e-13	0.000232219	0.0191214	0.168	0.164	1	0.00971815	0.346775	high	TRUE
LINC00571	4.54818e-07	0.102522	0.177	0.162	0.0119231	0.000459518	0.0181235	0.165	0.162	1	0.00969274	0.347175	high	FALSE
SLC16A3	4.2489e-12	0.0783588	0.166	0.129	1.11387e-07	2.06263e-06	0.050099	0.149	0.129	0.0540718	0.0096894	0.349225	high	TRUE
ANGPTL4	7.099e-13	-0.10089	0.142	0.204	1.8612e-08	0.416954	-0.0473254	0.176	0.204	1	0.0096612	0.3467	high	TRUE
NUCB2	8.7e-15	0.0949089	0.218	0.189	2.28141e-10	3.24214e-08	0.0147998	0.188	0.189	0.000849928	0.00964007	0.342625	high	TRUE
KAT6B	1.51609e-08	0.0844843	0.294	0.284	0.000397444	2.21309e-06	0.0368751	0.282	0.284	0.0580162	0.00963941	0.351125	high	TRUE
ZNF354B	2.13e-12	0.102661	0.435	0.42	5.5839e-08	0.00125442	0.00618801	0.409	0.42	1	0.00961195	0.3484	high	TRUE
KLHL24	1.3317e-09	0.0841729	0.305	0.282	3.49105e-05	9.8804e-07	0.0351495	0.274	0.282	0.0259015	0.00957434	0.3443	high	TRUE
SPRY4	0	-0.0917827	0.119	0.178	2.919e-13	2.12103e-05	-0.0732802	0.136	0.178	0.556029	0.00956484	0.352575	high	TRUE
UBE2F	6.61e-14	0.0901512	0.169	0.135	1.73335e-09	7.16171e-10	0.0230614	0.14	0.135	1.87744e-05	0.00956457	0.346725	high	TRUE
HOOK2	1.396e-13	-0.099094	0.249	0.314	3.66056e-09	0.0268988	-0.0714654	0.263	0.314	1	0.00955561	0.346425	high	TRUE
VPS13B	1.58699e-10	0.0984715	0.438	0.462	4.1603e-06	0.000322883	0.078658	0.489	0.462	1	0.00950824	0.35005	high	TRUE
MOCOS	2.36379e-08	0.101629	0.196	0.178	0.000619669	0.0738314	0.0124889	0.186	0.178	1	0.00948309	0.3519	high	TRUE
PIP5K1B	5.17092e-07	-0.0995179	0.469	0.56	0.0135556	0.183263	-0.054307	0.552	0.56	1	0.00947543	0.3485	high	TRUE
ZNF420	7.4e-15	-0.098414	0.118	0.175	1.9601e-10	0.00710135	-0.0757615	0.134	0.175	1	0.00947077	0.34835	high	TRUE
PRKCH	0.00022915	0.0543666	0.465	0.465	1	0	0.0991181	0.53	0.465	1.3944e-12	0.00940357	0.350675	high	TRUE
ARHGEF2	4.441e-13	-0.0713527	0.081	0.117	1.16441e-08	9.9248e-06	-0.0865727	0.073	0.117	0.260179	0.00940254	0.352025	high	TRUE
ITM2B	2.436e-13	0.0716745	0.1	0.063	6.38807e-09	2.27661e-06	0.0640605	0.107	0.063	0.0596814	0.00938599	0.3535	high	TRUE
HADHA	5.995e-13	-0.0979407	0.231	0.296	1.57171e-08	0.90261	-0.0703994	0.248	0.296	1	0.00933528	0.352475	high	TRUE
ITGA3	0.0475769	-0.0243646	0.173	0.191	1	5.832e-13	-0.0999754	0.135	0.191	1.52907e-08	0.00929248	0.349675	high	TRUE
ATP6V1C2	0.179183	-0.0053023	0.531	0.607	1	0	-0.100893	0.522	0.607	0	0.0092913	0.34735	high	TRUE
ATXN10	7.34e-14	0.0900754	0.133	0.099	1.9267e-09	1.97951e-06	0.0204997	0.107	0.099	0.051893	0.00929078	0.347875	high	TRUE
ZKSCAN1	2.6588e-12	-0.097242	0.206	0.257	6.97022e-08	0.000112791	-0.0786037	0.209	0.257	1	0.00928299	0.350075	high	TRUE
SFMBT2	5.21641e-07	0.0682531	0.238	0.226	0.0136748	7.98544e-07	0.067483	0.29	0.226	0.0209338	0.00925728	0.3503	high	TRUE
HSPA1B	5.9881e-07	-0.0694988	0.109	0.138	0.0156978	0	-0.0640646	0.112	0.138	0	0.00923232	0.350275	high	TRUE
CEPT1	1.69212e-07	0.0667534	0.193	0.169	0.00443589	7.65957e-10	0.0683806	0.202	0.169	2.00796e-05	0.00922553	0.3561	high	TRUE
PKP3	5.44058e-06	0.0455842	0.166	0.144	0.142625	2.22526e-08	0.0841475	0.181	0.144	0.000583352	0.00921896	0.3522	high	TRUE
DLX4	6e-14	-0.06226	0.062	0.101	1.57499e-09	5.7223e-12	-0.0700973	0.056	0.101	1.50011e-07	0.00920575	0.350375	high	TRUE
RAB11FIP5	0.721594	-0.00334464	0.228	0.245	1	1.231e-13	-0.100488	0.183	0.245	3.22933e-09	0.00920379	0.353325	high	TRUE
LGALS8	1.43016e-05	0.0580732	0.33	0.311	0.374916	0	0.0881369	0.342	0.311	0	0.00916866	0.3537	high	TRUE
MAP3K2	7.39469e-11	0.0962819	0.344	0.328	1.93852e-06	2.69426e-05	0.0350415	0.334	0.328	0.7063	0.00910426	0.355525	high	TRUE
MS4A4A	1.63609e-09	0.0742387	0.122	0.101	4.28901e-05	1.06e-14	0.0511949	0.12	0.101	2.80453e-10	0.00910228	0.355425	high	TRUE
COA1	0.000794798	0.0501118	0.167	0.176	1	2.56577e-08	0.0975207	0.206	0.176	0.000672617	0.00907981	0.3509	high	TRUE
OTUD4	1.1988e-12	0.0981806	0.308	0.283	3.14276e-08	0.00299385	0.0288142	0.295	0.283	1	0.00901415	0.35575	high	TRUE
HNRNPL	9.03882e-07	-0.0771721	0.474	0.543	0.0236953	1.02108e-05	-0.0802204	0.464	0.543	0.267677	0.00899458	0.3557	high	TRUE
SPATA9	6.12162e-05	0.0865608	0.135	0.125	1	2.07955e-09	0.0951916	0.148	0.125	5.45153e-05	0.0089839	0.359425	high	TRUE
BCL2L1	4.60178e-10	-0.0907509	0.193	0.243	1.20636e-05	0.0103856	-0.0998789	0.189	0.243	1	0.00898211	0.3511	high	TRUE
PHTF2	6.02377e-09	0.0765481	0.204	0.189	0.000157913	1.42636e-11	0.0438355	0.196	0.189	3.73922e-07	0.00892323	0.357675	high	TRUE
UBE3A	6.9575e-10	0.0978862	0.456	0.464	1.82391e-05	1.81289e-05	0.00549435	0.427	0.464	0.475249	0.00889357	0.355	high	TRUE
GSTA4	1.37316e-07	-0.083152	0.245	0.311	0.00359973	0.000258868	-0.109424	0.244	0.311	1	0.0088659	0.35775	high	TRUE
SPIDR	5.88222e-05	-0.0890955	0.463	0.549	1	4.69128e-07	-0.0942629	0.527	0.549	0.0122982	0.00883982	0.35535	high	TRUE
HMGB1	1.8125e-12	0.0961207	0.21	0.18	4.75168e-08	1.82972e-05	0.0124025	0.18	0.18	0.47966	0.00879523	0.354375	high	TRUE
UBE2V2	8.404e-12	0.0963748	0.266	0.244	2.20313e-07	0.00182735	0.0355837	0.244	0.244	1	0.00875583	0.3573	high	TRUE
WIPF2	1.72095e-10	0.096774	0.37	0.356	4.51147e-06	0.000678839	0.0266914	0.354	0.356	1	0.00875185	0.3611	high	TRUE
LARP1	7.79045e-09	-0.0947484	0.402	0.469	0.000204227	0.555278	-0.0602921	0.423	0.469	1	0.00867824	0.36075	high	TRUE
STK38	2.1503e-12	0.0962687	0.29	0.254	5.63703e-08	0.0186715	0.0273324	0.262	0.254	1	0.00866998	0.357025	high	TRUE
TRAPPC8	2.99386e-08	0.0766242	0.346	0.349	0.00078484	1.52124e-06	0.0398232	0.339	0.349	0.0398792	0.00860599	0.3573	high	TRUE
USP48	7.16284e-11	0.0952984	0.353	0.335	1.87774e-06	7.35508e-05	0.0384143	0.331	0.335	1	0.00859297	0.356725	high	TRUE
VPS8	2.40843e-07	0.0728462	0.314	0.309	0.00631369	1.44354e-09	0.0477241	0.313	0.309	3.78425e-05	0.00856785	0.3601	high	TRUE
CYB5R1	7.01183e-07	-0.0469514	0.093	0.122	0.0183815	7.41025e-08	-0.0731844	0.078	0.122	0.0019426	0.00856732	0.35845	high	TRUE
CATSPERB	9.95414e-11	-0.096181	0.323	0.419	2.60948e-06	0.00678911	-0.0105697	0.367	0.419	1	0.00852126	0.3605	high	TRUE
OSTM1	0	0.0964817	0.169	0.13	8.551e-13	0.179386	0.00187036	0.13	0.13	1	0.00850414	0.362125	high	TRUE
RAB15	4.0072e-12	-0.0720634	0.106	0.151	1.05051e-07	1.50401e-05	-0.0865431	0.099	0.151	0.394277	0.00844123	0.3598	high	TRUE
FXR1	1.4721e-07	0.0696086	0.304	0.282	0.00385911	2.39159e-09	0.0535968	0.295	0.282	6.26955e-05	0.008441	0.36425	high	TRUE
HIST1H2BC	0.00363086	-0.0488427	0.14	0.165	1	0	-0.093815	0.117	0.165	0	0.00842247	0.36055	high	TRUE
SLC3A2	1.9295e-12	-0.0944362	0.229	0.296	5.05839e-08	0.777803	-0.0327004	0.262	0.296	1	0.00839964	0.3624	high	TRUE
VPS54	2.54705e-08	-0.0927587	0.331	0.403	0.00066771	0.204639	-0.0661312	0.347	0.403	1	0.00838102	0.35995	high	TRUE
KRT10	1.12993e-06	-0.0561317	0.146	0.184	0.0296211	6.27725e-07	-0.0680157	0.135	0.184	0.0164558	0.0083448	0.364725	high	TRUE
KCMF1	7.14893e-09	0.0947582	0.442	0.452	0.000187409	3.31808e-05	0.00836016	0.427	0.452	0.869835	0.00829898	0.36185	high	TRUE
NOTCH2	7.34651e-07	0.071764	0.235	0.205	0.0192589	8e-16	0.0467657	0.226	0.205	2.35214e-11	0.00829871	0.3657	high	TRUE
HBP1	1.87522e-11	0.0952047	0.316	0.29	4.91589e-07	0.00156499	0.00134025	0.277	0.29	1	0.00828616	0.36185	high	TRUE
ANKRD9	1.014e-13	-0.0930468	0.176	0.24	2.65827e-09	0.508496	-0.0442499	0.206	0.24	1	0.00825489	0.3635	high	TRUE
MOV10	1.55973e-07	-0.0517709	0.112	0.148	0.00408884	2.44429e-07	-0.0693266	0.101	0.148	0.0064077	0.00825045	0.3638	high	TRUE
CEP128	0.00259485	-0.0533638	0.227	0.272	1	1.32117e-11	-0.0925053	0.225	0.272	3.46346e-07	0.00823491	0.362425	high	TRUE
KLHL22	0.165095	-0.0167327	0.384	0.418	1	4.80473e-07	-0.0937377	0.37	0.418	0.0125956	0.00815851	0.36495	high	TRUE
TFCP2	5.46221e-08	0.0930883	0.42	0.437	0.00143192	0.359781	0.0260091	0.417	0.437	1	0.0081207	0.362025	high	TRUE
SEPTIN10	0.0307249	0.0279931	0.258	0.251	1	0	0.0929008	0.302	0.251	1.6054e-12	0.00810452	0.36345	high	TRUE
SLC11A2	6.5082e-12	-0.0922289	0.218	0.283	1.70613e-07	0.00227816	-0.0392858	0.247	0.283	1	0.00807847	0.360125	high	TRUE
TRIP12	4.57423e-11	0.0937866	0.533	0.557	1.19913e-06	0.225476	0.00262407	0.516	0.557	1	0.00806107	0.368625	high	TRUE
RAB36	1.61183e-08	-0.0473678	0.074	0.103	0.000422542	2.84999e-10	-0.0699064	0.061	0.103	7.47126e-06	0.00801752	0.3628	high	TRUE
PANK3	3.04e-14	0.0883	0.199	0.167	7.98995e-10	1.01359e-05	0.019605	0.164	0.167	0.265713	0.00801235	0.369075	high	TRUE
GBA2	6.35301e-08	-0.0504171	0.09	0.122	0.00166544	9.3983e-07	-0.0684815	0.079	0.122	0.0246376	0.00799789	0.364825	high	TRUE
ZNF600	2.39e-14	-0.0927776	0.173	0.233	6.27989e-10	0.935968	-0.0157384	0.218	0.233	1	0.00799198	0.366075	high	TRUE
PPP2CA	1.46175e-09	0.0850804	0.357	0.343	3.83197e-05	7.37219e-06	0.0261644	0.339	0.343	0.193262	0.00798938	0.36575	high	TRUE
DLST	0.0172729	-0.02522	0.13	0.149	1	3.58946e-10	-0.0921828	0.088	0.149	9.40977e-06	0.00796435	0.36785	high	TRUE
TRIM4	0.000309863	-0.0464986	0.164	0.196	1	5.72622e-11	-0.0911051	0.14	0.196	1.50113e-06	0.00794572	0.365975	high	TRUE
RSRC1	1.23918e-07	0.0920332	0.433	0.44	0.00324851	0.000186028	0.0256102	0.417	0.44	1	0.00794254	0.369375	high	TRUE
KCTD1	3.33591e-07	-0.0824655	0.287	0.344	0.00874508	0.000415827	-0.0977306	0.277	0.344	1	0.00793823	0.36835	high	TRUE
IER5	0.0949309	-0.0220191	0.189	0.21	1	1.44052e-06	-0.0918782	0.15	0.21	0.0377632	0.00789038	0.3659	high	TRUE
DHX15	1.66797e-09	0.0791677	0.337	0.345	4.37257e-05	3.7489e-06	0.0324519	0.323	0.345	0.0982774	0.0078886	0.36885	high	TRUE
C9orf72	0.000848711	-0.0381547	0.127	0.153	1	4.53942e-06	-0.108475	0.093	0.153	0.119001	0.0078116	0.36735	high	TRUE
FBXL4	5e-13	0.0903909	0.183	0.148	1.31085e-08	3.47357e-05	0.0307665	0.165	0.148	0.910596	0.00779282	0.37035	high	TRUE
PCNP	1.5821e-12	0.0915654	0.304	0.277	4.14772e-08	0.00219928	0.00966909	0.264	0.277	1	0.00774956	0.36565	high	TRUE
TLN1	0.176648	-0.01924	0.212	0.231	1	7.36271e-09	-0.0910966	0.173	0.231	0.000193014	0.00774226	0.364925	high	TRUE
PRPF38B	9.33297e-08	0.0725854	0.3	0.269	0.00244664	1.19801e-07	0.0376855	0.279	0.269	0.00314058	0.00773414	0.36935	high	TRUE
ZNF160	1.3258e-12	0.0913235	0.279	0.243	3.47578e-08	0.0506158	0.0125616	0.238	0.243	1	0.00773108	0.371625	high	TRUE
VEZT	6.80091e-09	-0.0836293	0.401	0.483	0.000178286	0.119201	-0.0931862	0.406	0.483	1	0.00771932	0.3687	high	TRUE
FLCN	4.626e-13	0.0729714	0.144	0.108	1.21281e-08	8.1627e-08	0.0360555	0.127	0.108	0.00213985	0.0076726	0.370825	high	TRUE
TPT1	1.198e-13	0.09004	0.204	0.177	3.14303e-09	0.0755595	0.0294881	0.187	0.177	1	0.00764433	0.365525	high	TRUE
C9	0.000145453	-0.0439613	0.119	0.154	1	2.08444e-06	-0.0907423	0.101	0.154	0.0546437	0.00763299	0.36385	high	TRUE
NSUN6	0.176272	0.0152431	0.134	0.137	1	5.75e-14	0.090508	0.168	0.137	1.50772e-09	0.00761831	0.36925	high	TRUE
PRRC1	2.9718e-12	0.0903653	0.229	0.197	7.79081e-08	0.000360696	0.0144224	0.197	0.197	1	0.00758952	0.36945	high	TRUE
TMEM94	1.0426e-09	-0.0884911	0.275	0.328	2.73317e-05	0.173281	-0.0554928	0.293	0.328	1	0.00758053	0.3673	high	TRUE
PPP4R3B	1.63754e-08	0.082965	0.384	0.387	0.00042928	4.71453e-06	0.0199336	0.36	0.387	0.123591	0.00756083	0.36935	high	TRUE
RNF207	3.11082e-07	-0.0457266	0.086	0.119	0.00815502	3.22e-14	-0.0678377	0.073	0.119	8.44874e-10	0.00753728	0.372425	high	TRUE
GALNT10	3.84e-14	-0.0875167	0.114	0.169	1.00878e-09	0.000584495	-0.0695513	0.133	0.169	1	0.007524	0.3765	high	TRUE
GBP2	5.9e-15	-0.0884542	0.116	0.172	1.56176e-10	0.00222566	-0.0480118	0.138	0.172	1	0.00752002	0.37125	high	TRUE
TSGA10	1.15366e-07	0.0882066	0.17	0.139	0.00302433	0.000228273	0.0509047	0.169	0.139	1	0.00750061	0.372775	high	TRUE
DLX6-AS1	7.08015e-09	0.0706615	0.158	0.133	0.000185606	4.17222e-06	0.0502319	0.154	0.133	0.109375	0.00746261	0.370375	high	FALSE
AC083843.3	9.31201e-10	0.0682459	0.173	0.147	2.44114e-05	1.63692e-06	0.0435002	0.161	0.147	0.0429118	0.00744205	0.36775	high	FALSE
FAM168B	9.70757e-10	0.0897228	0.369	0.341	2.54484e-05	0.0127701	0.00745208	0.343	0.341	1	0.00743823	0.37325	high	TRUE
SBNO1	1.95904e-11	0.089787	0.292	0.255	5.13563e-07	0.0965437	0.00501997	0.252	0.255	1	0.00743174	0.373575	high	TRUE
C1S	9.0712e-12	-0.0877034	0.122	0.177	2.37803e-07	0.406126	-0.0526141	0.148	0.177	1	0.00743114	0.370275	high	TRUE
KIAA1522	1.1515e-05	-0.0499011	0.141	0.178	0.301865	3.21907e-06	-0.0849657	0.127	0.178	0.0843878	0.00739383	0.3748	high	TRUE
RHOT2	0	-0.0878547	0.102	0.158	7.2e-14	0.0813461	-0.0433178	0.128	0.158	1	0.00738935	0.374525	high	TRUE
DNASE1	1.58032e-05	-0.0586227	0.22	0.264	0.414282	5.41728e-07	-0.0784606	0.222	0.264	0.0142014	0.00736298	0.374425	high	TRUE
SLC25A16	1.76839e-08	0.088961	0.4	0.393	0.000463583	0.121388	0.0104367	0.388	0.393	1	0.00733786	0.37285	high	TRUE
ATXN2L	0.0791128	-0.0247049	0.242	0.262	1	2.63865e-06	-0.0935658	0.204	0.262	0.0691722	0.00730314	0.37285	high	TRUE
AZIN1-AS1	0.0593687	0.0279637	0.19	0.193	1	0	0.0875415	0.211	0.193	8.44e-14	0.00723261	0.376725	high	FALSE
MAP4K4	5.41631e-09	0.0886697	0.116	0.102	0.000141989	0.402159	0.00117296	0.095	0.102	1	0.00722973	0.371475	high	TRUE
SMARCAL1	1.9453e-12	-0.0854819	0.098	0.147	5.09963e-08	0.00031686	-0.0723806	0.109	0.147	1	0.00721265	0.37455	high	TRUE
OCIAD1	2.0095e-12	0.0874661	0.262	0.243	5.26792e-08	0.000124037	0.02615	0.24	0.243	1	0.00720833	0.37575	high	TRUE
MGST3	1.9e-14	-0.0802124	0.101	0.153	4.98692e-10	0.00990317	-0.0907529	0.088	0.153	1	0.00720358	0.371875	high	TRUE
MAP3K7	5.44386e-10	0.0875062	0.288	0.265	1.42711e-05	0.000116803	0.022887	0.263	0.265	1	0.00719256	0.3762	high	TRUE
GNAI1	2.38193e-09	0.0872526	0.224	0.189	6.24424e-05	0.990427	0.0246097	0.205	0.189	1	0.00716423	0.3726	high	TRUE
NLRP2	2.019e-13	-0.0874558	0.139	0.198	5.29295e-09	0.00297221	-0.0181046	0.174	0.198	1	0.00715248	0.375125	high	TRUE
YTHDF2	8.53155e-07	-0.0720747	0.303	0.358	0.0223655	0.000120181	-0.102187	0.293	0.358	1	0.00714982	0.3736	high	TRUE
NCK1	0.11789	-0.0225002	0.279	0.318	1	1.46443e-06	-0.0872293	0.252	0.318	0.03839	0.00714637	0.377425	high	TRUE
TMEM43	1.2329e-11	-0.0854247	0.196	0.254	3.23205e-07	0.426886	-0.063506	0.212	0.254	1	0.00714086	0.374275	high	TRUE
PKIG	5.10144e-05	0.0687578	0.377	0.371	1	0	0.0848393	0.377	0.371	8.552e-13	0.00708379	0.375	high	TRUE
TMC5	0.000155664	-0.0462391	0.112	0.137	1	2.09269e-11	-0.0855366	0.094	0.137	5.48599e-07	0.00703986	0.375125	high	TRUE
NPM1	0	0.0859287	0.167	0.124	3.358e-13	0.0286612	0.0302933	0.136	0.124	1	0.00699459	0.375225	high	TRUE
ALDH3B2	5.2e-15	-0.0863024	0.133	0.189	1.36624e-10	0.160231	-0.0170195	0.176	0.189	1	0.00696552	0.37795	high	TRUE
ANP32A	2.042e-13	-0.0811824	0.119	0.168	5.35427e-09	7.27119e-05	-0.0862118	0.116	0.168	1	0.00696386	0.375875	high	TRUE
GSTK1	0	-0.0838078	0.095	0.148	5.911e-13	0.000197058	-0.0684364	0.103	0.148	1	0.00691741	0.376975	high	TRUE
ANO6	1.07231e-08	0.0865945	0.377	0.353	0.000281106	0.00650004	0.00127485	0.364	0.353	1	0.00690913	0.379525	high	TRUE
DMXL1	8.01856e-09	0.0863584	0.277	0.262	0.000210207	0.248738	0.00320041	0.249	0.262	1	0.00688522	0.378475	high	TRUE
AP4E1	0.00217653	-0.0458563	0.286	0.331	1	1.20664e-07	-0.0844077	0.274	0.331	0.00316321	0.00686019	0.382425	high	TRUE
RHBDF1	0	-0.0843738	0.084	0.137	2.9e-15	0.114308	-0.0465786	0.107	0.137	1	0.00685968	0.379075	high	TRUE
HSPBAP1	1.50782e-08	-0.0810533	0.339	0.413	0.000395274	0.298037	-0.0849557	0.338	0.413	1	0.00685918	0.379	high	TRUE
DUBR	1.46023e-06	-0.0830933	0.143	0.206	0.03828	0.00887	-0.0749263	0.143	0.206	1	0.00684856	0.375125	high	FALSE
FES	6.73489e-08	-0.0467585	0.074	0.105	0.00176555	2.81706e-07	-0.0632197	0.067	0.105	0.00738491	0.00684019	0.3799	high	TRUE
LPCAT1	3.44313e-07	0.0625347	0.192	0.165	0.00902616	1.1323e-12	0.0479203	0.192	0.165	2.96844e-08	0.00680778	0.37775	high	TRUE
UBE2E3	1.60359e-06	-0.0835417	0.336	0.425	0.0420381	0.0156296	-0.0575443	0.366	0.425	1	0.00680237	0.37645	high	TRUE
CEP44	1.71277e-11	0.0849417	0.165	0.133	4.49003e-07	0.145336	0.0233932	0.142	0.133	1	0.00679676	0.3823	high	TRUE
RFX3-AS1	1.71772e-09	0.078315	0.173	0.144	4.50299e-05	2.04792e-05	0.0514836	0.165	0.144	0.536862	0.00678826	0.380775	high	FALSE
TAF1C	0	-0.0843451	0.076	0.131	5e-16	0.0939263	-0.0352677	0.108	0.131	1	0.00678129	0.3797	high	TRUE
FAM222B	3.83677e-08	0.0849113	0.269	0.243	0.00100581	0.436826	0.0131285	0.25	0.243	1	0.00672704	0.3807	high	TRUE
SKP1	7.1702e-12	0.084638	0.232	0.206	1.87969e-07	0.000316614	0.0192305	0.207	0.206	1	0.00672381	0.3822	high	TRUE
ARHGAP32	1.84273e-07	0.0840435	0.37	0.355	0.00483072	0.619426	0.0257926	0.387	0.355	1	0.00667452	0.380575	high	TRUE
AC015912.3	0	-0.0823059	0.076	0.128	1.7e-14	0.000345617	-0.0654837	0.086	0.128	1	0.00666219	0.38575	high	FALSE
C5orf56	4.96785e-06	-0.0558404	0.21	0.255	0.130232	7.44463e-08	-0.0650667	0.217	0.255	0.00195161	0.00664467	0.384375	high	FALSE
XPR1	1.33481e-06	-0.0684076	0.114	0.173	0.0349919	4.14856e-06	-0.0410573	0.144	0.173	0.108754	0.00657974	0.373825	high	TRUE
ZNF429	0.947283	-0.000147308	0.161	0.17	1	5.19699e-08	-0.0844661	0.123	0.17	0.00136239	0.00657973	0.382675	high	TRUE
MAN2A2	8e-15	-0.0712962	0.085	0.131	2.10941e-10	8.91556e-06	-0.047715	0.1	0.131	0.233722	0.00657873	0.383825	high	TRUE
LINC-PINT	3.81105e-06	0.0619438	0.219	0.199	0.0999068	1.2215e-07	0.0588664	0.219	0.199	0.00320217	0.00657659	0.38265	high	FALSE
AMPD3	9.26819e-09	-0.0815583	0.187	0.241	0.000242966	0.120725	-0.0696493	0.199	0.241	1	0.00657347	0.3806	high	TRUE
OTUD7B	9.83759e-07	-0.0815166	0.297	0.355	0.0257893	0.0386021	-0.0673296	0.31	0.355	1	0.00655201	0.38595	high	TRUE
ANKS1A	1.86862e-11	0.0811868	0.393	0.364	4.89859e-07	9.08585e-10	0.00553793	0.389	0.364	2.38186e-05	0.00654572	0.386625	high	TRUE
CFLAR	1.44371e-06	-0.0814063	0.461	0.543	0.0378467	0.000931002	-0.0673658	0.478	0.543	1	0.00653523	0.3856	high	TRUE
RAB14	2.0948e-12	0.083657	0.23	0.201	5.49163e-08	6.63489e-05	0.0120014	0.194	0.201	1	0.00653054	0.380325	high	TRUE
SNX2	0	0.0819002	0.13	0.09	1.7909e-12	0.0299264	0.0539094	0.126	0.09	1	0.00652501	0.38515	high	TRUE
ITPKC	6.01191e-07	-0.0613203	0.203	0.255	0.0157602	1.69045e-05	-0.0799955	0.203	0.255	0.443151	0.00652203	0.380525	high	TRUE
ARRDC1	2.12e-12	-0.0809594	0.152	0.205	5.55759e-08	0.000309592	-0.0727996	0.161	0.205	1	0.00650138	0.386125	high	TRUE
VPS53	0.0189189	-0.0360738	0.335	0.379	1	2.9686e-06	-0.0895339	0.329	0.379	0.0778218	0.00648577	0.385375	high	TRUE
CREB1	1.1617e-12	0.0677526	0.113	0.087	3.04545e-08	6.11901e-06	0.0479256	0.114	0.087	0.16041	0.00644618	0.38695	high	TRUE
KIAA1549	0.00262916	-0.0636615	0.349	0.413	1	2.35314e-05	-0.213794	0.309	0.413	0.616875	0.00640866	0.379375	high	TRUE
SUCO	1.59042e-09	0.0826021	0.29	0.267	4.16929e-05	0.0070036	0.015308	0.259	0.267	1	0.0063929	0.3834	high	TRUE
TUBB3	1.1965e-10	-0.0804608	0.125	0.164	3.13662e-06	0.906643	-0.0672029	0.122	0.164	1	0.00638923	0.383	high	TRUE
NAGK	3.75063e-11	-0.0804464	0.204	0.254	9.83229e-07	0.0256568	-0.0658533	0.214	0.254	1	0.00637854	0.38745	high	TRUE
RC3H2	1.02564e-08	0.0733382	0.244	0.227	0.000268872	6.54561e-06	0.0294501	0.222	0.227	0.171593	0.00636972	0.3847	high	TRUE
SEM1	7.80537e-07	-0.0809678	0.458	0.534	0.0204618	0.000299727	-0.0515974	0.471	0.534	1	0.00636873	0.38775	high	TRUE
CLEC16A	0.324828	-0.013917	0.347	0.382	1	6.88083e-06	-0.110267	0.315	0.382	0.180381	0.00634038	0.386625	high	TRUE
FAM98A	1.55286e-07	0.0511456	0.14	0.116	0.00407083	2.04044e-10	0.0582246	0.146	0.116	5.34903e-06	0.00632327	0.3879	high	TRUE
JMY	4.04821e-09	0.0664866	0.176	0.147	0.000106124	4.87775e-07	0.0315276	0.155	0.147	0.012787	0.00629651	0.386175	high	TRUE
NPHP3	0.00101285	-0.0522466	0.258	0.304	1	2.94237e-06	-0.0872372	0.252	0.304	0.0771344	0.00628895	0.3887	high	TRUE
HSF5	2.8275e-08	0.063663	0.124	0.098	0.00074123	4.4885e-12	0.0373998	0.115	0.098	1.17668e-07	0.00626931	0.38555	high	TRUE
SLC22A4	0.000190678	-0.0356444	0.079	0.102	1	1.24895e-10	-0.0809248	0.053	0.102	3.27411e-06	0.00626514	0.391825	high	TRUE
SLC16A1-AS1	1.53152e-06	-0.0690822	0.11	0.155	0.0401488	1.51612e-05	-0.069261	0.119	0.155	0.397451	0.00626109	0.392025	high	FALSE
FBRS	3.42102e-08	-0.0755075	0.256	0.309	0.000896821	4.07508e-05	-0.0833749	0.248	0.309	1	0.00624628	0.390025	high	TRUE
AK3	4.893e-13	0.0819216	0.181	0.141	1.28296e-08	0.109181	0.00335602	0.139	0.141	1	0.00622229	0.392575	high	TRUE
FIP1L1	2.63734e-08	0.0815407	0.307	0.299	0.000691378	0.00937049	0.0126475	0.29	0.299	1	0.00622034	0.385525	high	TRUE
BTRC	5.61777e-08	0.0799121	0.378	0.384	0.0014727	0.000273802	0.0519445	0.378	0.384	1	0.0062122	0.387525	high	TRUE
SUSD6	6.05773e-07	0.0507915	0.135	0.114	0.0158803	7.31782e-10	0.0576511	0.139	0.114	1.91837e-05	0.00620925	0.3922	high	TRUE
LAMB2	4.74509e-11	-0.0616348	0.091	0.132	1.24393e-06	3.84255e-06	-0.0517218	0.095	0.132	0.100732	0.00618008	0.38655	high	TRUE
CHD3	2.12326e-06	-0.0805419	0.367	0.426	0.0556613	0.125199	-0.0675425	0.381	0.426	1	0.00617446	0.3926	high	TRUE
KIF1B	0.45053	0.00722641	0.13	0.14	1	1.39578e-08	0.0814331	0.168	0.14	0.000365903	0.00617326	0.391125	high	TRUE
PPP2R5C	0.299063	-0.0142078	0.102	0.118	1	4.609e-13	-0.0810457	0.072	0.118	1.20846e-08	0.00615689	0.388725	high	TRUE
ZNF14	2.60995e-07	-0.0665517	0.149	0.189	0.00684197	0.000191934	-0.0949234	0.136	0.189	1	0.00614302	0.387825	high	TRUE
TASOR	6.54565e-07	0.0813869	0.444	0.449	0.0171594	0.00327261	0.00263988	0.423	0.449	1	0.0061403	0.391625	high	TRUE
ARL4C	0.00566466	-0.0271312	0.122	0.146	1	7.00554e-08	-0.0804076	0.095	0.146	0.0018365	0.00613836	0.391925	high	TRUE
GRTP1	0.0151027	-0.0277884	0.17	0.194	1	4.2016e-11	-0.0803256	0.151	0.194	1.10145e-06	0.00613013	0.387725	high	TRUE
ARHGEF5	0.000608342	-0.0354871	0.125	0.15	1	1.63461e-08	-0.079831	0.098	0.15	0.000428513	0.00610239	0.3867	high	TRUE
MAD1L1	0.275245	-0.00845307	0.183	0.204	1	6.64999e-08	-0.0806856	0.158	0.204	0.00174329	0.00607159	0.38975	high	TRUE
COPE	0.44067	-0.00831008	0.135	0.145	1	2.2659e-12	-0.0806602	0.093	0.145	5.9403e-08	0.00606711	0.38855	high	TRUE
MBTD1	6.65118e-07	0.0803007	0.383	0.389	0.0174361	0.00127669	0.0124828	0.361	0.389	1	0.00603867	0.39065	high	TRUE
BZW1	7.13e-14	0.0803586	0.166	0.132	1.86979e-09	0.041952	0.00794622	0.129	0.132	1	0.00602147	0.392525	high	TRUE
AC124947.1	0.0121086	0.038326	0.151	0.143	1	2.13643e-07	0.0791528	0.182	0.143	0.00560064	0.00601941	0.3918	high	FALSE
RER1	4.19168e-05	-0.0513912	0.221	0.255	1	5.17954e-06	-0.0970019	0.202	0.255	0.135782	0.00599793	0.388375	high	TRUE
DTNBP1	3.58841e-06	0.0475174	0.126	0.109	0.0940701	1.20639e-07	0.061417	0.139	0.109	0.00316254	0.00599145	0.393075	high	TRUE
CCNL2	1.00048e-06	-0.0793907	0.351	0.395	0.0262275	0.385422	-0.0270787	0.363	0.395	1	0.00598955	0.392625	high	TRUE
HSPD1	0	0.079136	0.137	0.092	5.653e-13	0.11773	0.0330821	0.112	0.092	1	0.00598678	0.393625	high	TRUE
FAN1	0.000355304	-0.0485265	0.195	0.23	1	1.49923e-08	-0.0783823	0.184	0.23	0.000393024	0.00596568	0.392975	high	TRUE
PHC1	4.1089e-12	-0.0775425	0.132	0.182	1.07717e-07	0.0376795	-0.0669948	0.138	0.182	1	0.00595008	0.388875	high	TRUE
CDK10	1.14712e-11	-0.0786663	0.147	0.196	3.00719e-07	0.143987	-0.0382411	0.172	0.196	1	0.00594794	0.392125	high	TRUE
UGGT2	5.97285e-07	0.0777971	0.227	0.209	0.0156578	0.259517	0.0599628	0.237	0.209	1	0.00594633	0.392575	high	TRUE
ZNF451	2.08246e-08	0.0789945	0.342	0.343	0.000545917	6.99659e-05	0.0273617	0.322	0.343	1	0.00593375	0.3892	high	TRUE
TNFAIP1	0.00120161	-0.0316442	0.118	0.139	1	8.00617e-08	-0.0787855	0.089	0.139	0.00209882	0.00592771	0.3899	high	TRUE
LRRC37A3	1.6186e-12	0.069803	0.12	0.085	4.24326e-08	7.41813e-06	0.0332547	0.1	0.085	0.194466	0.00592475	0.3906	high	TRUE
CCDC91	4.81821e-06	0.0914477	0.389	0.413	0.126309	2.27847e-05	0.0301595	0.403	0.413	0.597301	0.00588924	0.3929	high	TRUE
AGPAT3	2.22082e-08	-0.0671255	0.133	0.18	0.000582187	8.80984e-05	-0.0896528	0.133	0.18	1	0.00588541	0.391575	high	TRUE
SPATS2L	0.235429	0.0153501	0.129	0.134	1	1.80654e-08	0.0787657	0.171	0.134	0.000473585	0.00583407	0.394975	high	TRUE
JHY	8.87804e-07	-0.0693874	0.177	0.224	0.0232738	0.0165945	-0.085384	0.169	0.224	1	0.0058313	0.390775	high	TRUE
AL031590.1	7.613e-13	-0.0766227	0.117	0.16	1.99587e-08	0.00214482	-0.0681954	0.119	0.16	1	0.00582198	0.393225	high	FALSE
DAP3	0.0916093	-0.0239334	0.182	0.2	1	2.24651e-07	-0.0783161	0.156	0.2	0.00588923	0.00581706	0.3942	high	TRUE
PPIG	8.89575e-08	0.0784798	0.413	0.404	0.00233202	0.00520786	0.0191468	0.409	0.404	1	0.00581412	0.38905	high	TRUE
NR2C1	8.0155e-12	-0.0768449	0.132	0.18	2.10127e-07	0.0193502	-0.0596093	0.142	0.18	1	0.00580508	0.392225	high	TRUE
C1QTNF1	1.68436e-08	-0.0776013	0.246	0.303	0.000441554	0.0941848	-0.038002	0.277	0.303	1	0.00579258	0.397125	high	TRUE
PPP3CC	0.11816	0.0204332	0.318	0.346	1	0	0.0781283	0.355	0.346	0	0.00577106	0.39245	high	TRUE
ILRUN	3.72855e-10	0.0782462	0.239	0.224	9.77441e-06	5.19584e-05	0.015894	0.218	0.224	1	0.00576313	0.3961	high	TRUE
AACS	0.00241142	-0.027903	0.1	0.117	1	1.12076e-10	-0.0777525	0.07	0.117	2.93806e-06	0.0057584	0.394575	high	TRUE
SAP25	0	-0.0768883	0.089	0.137	1.3595e-12	0.001616	-0.0492839	0.103	0.137	1	0.00575301	0.3939	high	TRUE
ZSWIM8	5.34695e-09	-0.0719338	0.191	0.244	0.00014017	0.0613159	-0.0805399	0.194	0.244	1	0.00574411	0.397025	high	TRUE
TMEM139	0	-0.0747236	0.072	0.119	2.606e-13	3.29964e-05	-0.0590511	0.08	0.119	0.865001	0.00570778	0.392125	high	TRUE
SPPL2B	3.55185e-11	-0.0769384	0.145	0.2	9.31118e-07	0.178289	-0.0391382	0.171	0.2	1	0.00570391	0.392775	high	TRUE
AC079193.2	5.08482e-07	0.0695601	0.181	0.166	0.0133299	1.99902e-05	0.0603627	0.182	0.166	0.524043	0.00569195	0.39655	high	FALSE
SMAD7	0.457809	-0.0080094	0.186	0.194	1	5.80448e-08	-0.0779545	0.147	0.194	0.00152165	0.00567964	0.3937	high	TRUE
ELF3	1.5e-15	-0.076572	0.085	0.133	4.06038e-11	0.0154998	-0.0434913	0.105	0.133	1	0.00567553	0.3996	high	TRUE
TRMT44	3.14983e-06	-0.0512812	0.111	0.145	0.0825729	1.0147e-05	-0.076106	0.099	0.145	0.266005	0.00566889	0.3966	high	TRUE
CDK5RAP3	1.947e-13	-0.0773559	0.126	0.175	5.10565e-09	0.449848	-0.0194855	0.157	0.175	1	0.00565659	0.395075	high	TRUE
RAD1	0.000560771	-0.0336315	0.113	0.137	1	1.1875e-12	-0.0767801	0.089	0.137	3.1131e-08	0.00565134	0.395275	high	TRUE
FAM193B	1.24396e-08	-0.0765773	0.242	0.298	0.000326103	0.706385	-0.0353054	0.264	0.298	1	0.00563165	0.393125	high	TRUE
NUDCD1	0.000313547	0.0317272	0.102	0.085	1	0	0.0766908	0.129	0.085	0	0.0056284	0.394475	high	TRUE
AKR1B15	0.00954485	-0.0278386	0.114	0.133	1	7.06e-14	-0.0768095	0.089	0.133	1.85238e-09	0.00562428	0.397725	high	TRUE
NARS2	1.97986e-09	0.0771108	0.136	0.107	5.19021e-05	0.890922	0.019731	0.116	0.107	1	0.0056234	0.3982	high	TRUE
PTGFRN	3.6354e-09	0.0776217	0.173	0.138	9.53021e-05	0.0086128	0.00330686	0.144	0.138	1	0.00560835	0.396925	high	TRUE
CORO7	0.000208118	-0.034211	0.089	0.113	1	7.66167e-08	-0.0763811	0.064	0.113	0.00200851	0.005598	0.39785	high	TRUE
NEMP1	8.46332e-10	0.076507	0.21	0.179	2.21866e-05	0.00219942	0.0307284	0.19	0.179	1	0.00559709	0.39595	high	TRUE
CCDC12	0.461464	-0.00937526	0.177	0.186	1	1.00928e-06	-0.0772519	0.142	0.186	0.0264584	0.00558852	0.396775	high	TRUE
CC2D2B	0.0262035	0.0259331	0.11	0.104	1	0	0.0766111	0.145	0.104	8.234e-13	0.00558617	0.3964	high	TRUE
IRF1	5.0564e-12	-0.0622527	0.08	0.119	1.32555e-07	9.4865e-06	-0.0595979	0.08	0.119	0.248688	0.00558397	0.39885	high	TRUE
LINC02583	3.41036e-09	-0.0766305	0.159	0.203	8.94025e-05	0.548017	-0.0195996	0.19	0.203	1	0.0055554	0.394575	high	FALSE
AGPS	1.5109e-07	0.0477123	0.117	0.088	0.00396083	4.9695e-07	0.0545808	0.122	0.088	0.0130275	0.00554515	0.403075	high	TRUE
ROCK2	1.28886e-06	0.0767837	0.374	0.396	0.0337874	0.244833	0.0132203	0.369	0.396	1	0.00554339	0.398375	high	TRUE
IGHG1	0	-0.0754514	0.066	0.112	5.88e-14	0.0086297	-0.0435988	0.083	0.112	1	0.00551718	0.40175	high	FALSE
HNRNPH3	1.92056e-09	0.0765745	0.297	0.273	5.03476e-05	0.00376137	0.0135474	0.271	0.273	1	0.00551599	0.3985	high	TRUE
NPC1	0.148618	-0.0199986	0.196	0.218	1	9.85667e-06	-0.115629	0.153	0.218	0.258393	0.00551255	0.39595	high	TRUE
TAPT1-AS1	6.71523e-10	0.0769093	0.168	0.137	1.7604e-05	0.0651975	0.0037186	0.137	0.137	1	0.00551164	0.393075	high	FALSE
ARMH3	8.63533e-07	0.076029	0.434	0.447	0.0226375	0.000288928	0.0239275	0.426	0.447	1	0.00549415	0.3962	high	TRUE
ANKRD13C	4.6026e-12	0.0757784	0.161	0.125	1.20659e-07	0.00969326	0.0304102	0.144	0.125	1	0.00549315	0.401725	high	TRUE
GSDMB	4.42597e-11	-0.0749485	0.138	0.181	1.16027e-06	0.00194616	-0.0508769	0.154	0.181	1	0.00548524	0.39855	high	TRUE
STX16	4.56026e-08	-0.0750084	0.281	0.335	0.00119547	0.56767	-0.0432418	0.304	0.335	1	0.00545303	0.3979	high	TRUE
LYRM4	8.36618e-08	-0.0744386	0.126	0.169	0.00219319	0.00429087	-0.0574097	0.133	0.169	1	0.00544832	0.395425	high	TRUE
FAM49A	7.49531e-07	-0.0732608	0.323	0.395	0.0196489	0.00375965	-0.0740206	0.333	0.395	1	0.00541869	0.40235	high	TRUE
SMARCD2	0.753883	-0.00365042	0.189	0.208	1	2.46934e-09	-0.0760849	0.153	0.208	6.47337e-05	0.00539791	0.400575	high	TRUE
IMPAD1	1.299e-13	0.0754762	0.146	0.108	3.40792e-09	0.00237049	0.0179693	0.115	0.108	1	0.00538687	0.398875	high	TRUE
MRS2	2.02e-14	-0.0739685	0.077	0.123	5.31931e-10	0.0545092	-0.0549533	0.093	0.123	1	0.00536925	0.398025	high	TRUE
GCNT4	4.584e-13	-0.0693277	0.075	0.115	1.20193e-08	0.000121982	-0.0778665	0.072	0.115	1	0.0053526	0.399875	high	TRUE
LMBRD1	9.00446e-10	0.0750727	0.182	0.156	2.36052e-05	0.0231149	0.0202806	0.162	0.156	1	0.00534314	0.398875	high	TRUE
IREB2	5.20256e-08	0.0729499	0.279	0.269	0.00136385	8.20774e-06	0.00955554	0.254	0.269	0.215166	0.00534062	0.4009	high	TRUE
GOLGA2	3.17977e-06	-0.0706046	0.343	0.39	0.0833577	0.153547	-0.0931116	0.33	0.39	1	0.00533245	0.398125	high	TRUE
EPC1	1.32728e-07	0.0738572	0.423	0.433	0.00347947	0.00090111	0.0507104	0.413	0.433	1	0.00533149	0.396225	high	TRUE
SGTA	7.80625e-11	0.0745078	0.168	0.133	2.04641e-06	0.00010234	0.0269793	0.148	0.133	1	0.00529954	0.4005	high	TRUE
MAPK14	5.37049e-08	-0.0715109	0.166	0.24	0.00140787	0.000336257	-0.0742997	0.189	0.24	1	0.00529846	0.401575	high	TRUE
MTSS2	2.88855e-05	0.0411824	0.154	0.139	0.757233	4.4553e-12	0.0716162	0.171	0.139	1.16798e-07	0.00524309	0.4018	high	TRUE
MAFF	0.0101892	-0.0432383	0.413	0.453	1	5.54736e-09	-0.073403	0.399	0.453	0.000145424	0.00523023	0.401725	high	TRUE
RNF185	2.37112e-10	0.0743179	0.201	0.167	6.21588e-06	0.000452467	0.0162555	0.17	0.167	1	0.00522007	0.4079	high	TRUE
SRPK2	5.58264e-06	0.070116	0.443	0.449	0.146349	4.05028e-07	0.0320067	0.489	0.449	0.0106178	0.0051998	0.40475	high	TRUE
LUZP1	0.0369886	-0.0306498	0.165	0.192	1	5.56444e-06	-0.0926976	0.145	0.192	0.145872	0.00519908	0.40215	high	TRUE
B3GNT3	2.31448e-10	0.0610165	0.135	0.104	6.06742e-06	1.46091e-06	0.0268716	0.116	0.104	0.0382977	0.00518556	0.4039	high	TRUE
TENT4B	1.38305e-11	0.0733057	0.15	0.126	3.62567e-07	5.85949e-05	0.0359778	0.138	0.126	1	0.00518036	0.40185	high	TRUE
PRIM2	1.83962e-07	0.0733105	0.134	0.133	0.00482256	0.473682	0.0277867	0.137	0.133	1	0.00514041	0.4041	high	TRUE
ZBTB44	3.474e-07	0.0728261	0.254	0.25	0.00910709	9.12431e-05	0.0410449	0.245	0.25	1	0.00514028	0.4053	high	TRUE
PM20D2	7.191e-13	0.0735045	0.124	0.09	1.88522e-08	0.0287082	0.0223802	0.103	0.09	1	0.00514012	0.4072	high	TRUE
CASD1	4.03206e-07	0.074258	0.271	0.268	0.01057	0.0100798	0.000749058	0.248	0.268	1	0.00513665	0.400925	high	TRUE
RNF115	4.4581e-07	0.073964	0.234	0.216	0.0116869	0.00180254	0.00774821	0.213	0.216	1	0.00513092	0.398925	high	TRUE
SNX25	2.51187e-06	0.0620856	0.223	0.206	0.0658486	2.652e-13	0.028986	0.221	0.206	6.95358e-09	0.00513016	0.399525	high	TRUE
CANT1	0.00345287	-0.030385	0.173	0.201	1	2.47687e-08	-0.0730743	0.151	0.201	0.000649313	0.00512123	0.4029	high	TRUE
SMG9	1.9411e-12	-0.0725081	0.126	0.172	5.08869e-08	0.11787	-0.0453247	0.144	0.172	1	0.00511829	0.402925	high	TRUE
DYNC1LI2	0.263263	-0.0177058	0.272	0.29	1	7.34343e-06	-0.100282	0.231	0.29	0.192508	0.00510902	0.405025	high	TRUE
AF117829.1	0.000170544	0.0819471	0.571	0.626	1	1.83896e-08	0.0634488	0.595	0.626	0.000482083	0.00510501	0.4025	high	FALSE
GABPA	9.4865e-12	0.0729672	0.176	0.145	2.4869e-07	0.000347983	0.0238321	0.152	0.145	1	0.00507486	0.39985	high	TRUE
USP14	6.18483e-09	0.0623809	0.179	0.149	0.000162135	2.19106e-07	0.022063	0.157	0.149	0.00574385	0.00506354	0.4051	high	TRUE
ERVV-1	0	-0.0720272	0.057	0.103	2.944e-13	0.0745259	-0.0462878	0.072	0.103	1	0.00505773	0.401875	high	TRUE
APTX	0.00380559	-0.0355903	0.178	0.21	1	6.25944e-07	-0.0720724	0.17	0.21	0.0164091	0.0050116	0.40185	high	TRUE
MSL1	1.77084e-07	-0.071063	0.218	0.255	0.00464225	0.495322	-0.0630439	0.22	0.255	1	0.00500978	0.403475	high	TRUE
COX10-AS1	1.12701e-07	-0.0720155	0.136	0.183	0.00295445	0.146681	-0.0367747	0.156	0.183	1	0.00500968	0.40535	high	FALSE
ETF1	2.24632e-07	0.0726378	0.34	0.336	0.00588873	0.000197525	0.0174215	0.317	0.336	1	0.00500017	0.40355	high	TRUE
PPP3CB	2.0772e-06	0.0735732	0.377	0.365	0.0544537	0.000873214	0.0166994	0.358	0.365	1	0.00497584	0.403275	high	TRUE
VSIG10	1.04e-13	-0.0716855	0.073	0.117	2.72796e-09	0.121632	-0.0372479	0.094	0.117	1	0.00496773	0.4038	high	TRUE
DDHD1	4.0926e-12	0.0706944	0.129	0.097	1.07288e-07	0.000133567	0.0644998	0.13	0.097	1	0.00496694	0.407875	high	TRUE
KRBOX1	0.000607252	0.0498427	0.248	0.242	1	9.2e-15	0.0711235	0.262	0.242	2.41937e-10	0.00495315	0.405875	high	TRUE
TFAP2A-AS1	4.62387e-11	0.0720372	0.13	0.099	1.21215e-06	0.0644958	0.0214579	0.108	0.099	1	0.00493952	0.40535	high	FALSE
GLTP	8.37436e-05	-0.0440271	0.145	0.172	1	3.7938e-06	-0.08155	0.124	0.172	0.0994545	0.00493847	0.4056	high	TRUE
ADGRA3	2.12856e-09	0.0648858	0.114	0.086	5.58002e-05	2.0021e-05	0.0545693	0.117	0.086	0.52485	0.00492133	0.40495	high	TRUE
TRAM2-AS1	7.59544e-06	-0.0838477	0.298	0.361	0.199114	4.39971e-06	-0.0235609	0.34	0.361	0.115338	0.00491546	0.405125	high	FALSE
MIR181A2HG	8.0634e-05	0.0545679	0.138	0.123	1	3.23091e-06	0.0780439	0.152	0.123	0.0846982	0.00490409	0.406425	high	FALSE
CAPN1	1.463e-11	-0.0707131	0.126	0.172	3.83527e-07	0.44045	-0.0455425	0.14	0.172	1	0.00487757	0.404275	high	TRUE
CNST	2.12438e-06	0.0730971	0.319	0.301	0.0556906	3.30832e-05	0.006456	0.297	0.301	0.867275	0.00485015	0.405725	high	TRUE
CPEB3	5.76978e-08	-0.0697868	0.112	0.146	0.00151255	0.0636696	-0.0592187	0.119	0.146	1	0.00481926	0.4089	high	TRUE
AP1G2	3.70553e-09	-0.0708635	0.166	0.215	9.71404e-05	0.147296	-0.0266067	0.192	0.215	1	0.00480882	0.4112	high	TRUE
SAMD4B	2.78472e-07	0.0708551	0.292	0.268	0.00730014	0.0819246	0.0229671	0.264	0.268	1	0.00479101	0.411825	high	TRUE
SLK	3.18927e-07	0.0713109	0.282	0.263	0.00836068	0.00394121	0.00216771	0.256	0.263	1	0.00475637	0.412625	high	TRUE
CSGALNACT1	1.65259e-05	-0.103918	0.779	0.861	0.433226	0.0255015	-0.175164	0.836	0.861	1	0.00474466	0.4088	high	TRUE
AUP1	9.58068e-10	-0.0703855	0.156	0.2	2.51158e-05	0.22767	-0.024137	0.184	0.2	1	0.00473513	0.40905	high	TRUE
SACM1L	1.41848e-05	0.0480999	0.179	0.164	0.371855	1.8818e-12	0.0615139	0.194	0.164	4.93337e-08	0.004698	0.41005	high	TRUE
LINC00649	1.82904e-07	-0.0697868	0.181	0.231	0.00479484	0.811364	-0.0252072	0.216	0.231	1	0.00466235	0.40565	high	FALSE
DERA	1.02483e-10	0.0696623	0.133	0.103	2.68658e-06	0.00179943	0.0286282	0.121	0.103	1	0.00466155	0.411325	high	TRUE
ZNF626	0.00323748	-0.0370019	0.145	0.169	1	1.24006e-08	-0.0689849	0.136	0.169	0.000325082	0.00461143	0.407075	high	TRUE
RXRB	3e-16	-0.0684959	0.069	0.113	1.04633e-11	0.0554497	-0.0472844	0.081	0.113	1	0.00459424	0.411775	high	TRUE
GCM1	5.37397e-07	-0.0678241	0.507	0.607	0.0140879	4.08949e-05	-0.0626124	0.511	0.607	1	0.00457625	0.415025	high	TRUE
GLE1	3.12762e-07	0.0486885	0.126	0.104	0.00819905	1.406e-13	0.0454545	0.13	0.104	3.68604e-09	0.00456891	0.4135	high	TRUE
LCAL1	2.0453e-12	-0.0683769	0.096	0.138	5.36196e-08	0.707835	-0.0361607	0.114	0.138	1	0.00452948	0.410925	high	FALSE
C1QTNF1-AS1	0.000145687	-0.0337267	0.082	0.103	1	6.62166e-08	-0.0684234	0.066	0.103	0.00173587	0.00452476	0.41055	high	FALSE
PLEKHM3	3.62023e-07	0.0553965	0.135	0.109	0.00949045	3.38471e-06	0.0339961	0.124	0.109	0.0887301	0.00449526	0.411825	high	TRUE
TEX10	7.50529e-07	0.0681603	0.287	0.274	0.0196751	8.15485e-05	0.0340425	0.279	0.274	1	0.00449255	0.4114	high	TRUE
WWP1	0.00597497	0.0365799	0.374	0.388	1	7.0228e-12	0.0677841	0.41	0.388	1.84104e-07	0.00445565	0.4117	high	TRUE
PRLR	0.055244	0.0430913	0.523	0.55	1	0	0.067559	0.596	0.55	3.364e-13	0.00445521	0.4119	high	TRUE
ELOVL5	4.74706e-07	-0.067163	0.134	0.18	0.0124444	0.026542	-0.042677	0.134	0.18	1	0.00440306	0.417625	high	TRUE
SBF1	6.19939e-11	-0.0667392	0.111	0.151	1.62517e-06	0.0119966	-0.0540908	0.117	0.151	1	0.00439849	0.4125	high	TRUE
CPSF7	1.86581e-07	-0.0675152	0.237	0.286	0.00489122	0.0555742	-0.0291206	0.264	0.286	1	0.00438976	0.4111	high	TRUE
IQANK1	0.012982	-0.0241345	0.111	0.131	1	3.22467e-11	-0.067586	0.092	0.131	8.45348e-07	0.00437765	0.412825	high	TRUE
STXBP3	2.21771e-05	0.0559726	0.231	0.227	0.581372	1.70143e-07	0.0613963	0.247	0.227	0.00446031	0.00436798	0.41215	high	TRUE
TBC1D9B	0.000793654	-0.0362996	0.143	0.168	1	1.71212e-06	-0.0670339	0.129	0.168	0.0448832	0.00435956	0.4176	high	TRUE
EXOC4	1.08563e-05	0.0881051	0.297	0.279	0.284598	1.74058e-05	0.0534366	0.293	0.279	0.456293	0.00433896	0.41655	high	TRUE
LINC01194	3.29486e-06	0.0561914	0.281	0.247	0.0863749	0.000720925	0.0971591	0.321	0.247	1	0.00428758	0.413825	high	FALSE
EEF1AKMT2	1.42118e-10	0.0652389	0.138	0.111	3.72563e-06	7.84464e-05	0.0633675	0.147	0.111	1	0.00424816	0.414925	high	TRUE
ZSCAN18	1.94688e-06	-0.0587482	0.183	0.226	0.0510374	0.000606381	-0.0736874	0.178	0.226	1	0.00423604	0.418575	high	TRUE
PTAR1	0.00453695	0.0361272	0.242	0.229	1	1.38085e-09	0.0659496	0.26	0.229	3.61989e-05	0.00422339	0.41565	high	TRUE
CLEC1A	0.00030835	-0.0455511	0.092	0.122	1	2.69618e-06	-0.0697792	0.088	0.122	0.0706805	0.00420466	0.4178	high	TRUE
NUS1	1.35352e-06	-0.0597488	0.133	0.169	0.0354826	0.0124872	-0.0711325	0.132	0.169	1	0.00420224	0.4146	high	TRUE
CARS	0.000729094	-0.0332554	0.094	0.109	1	4.78841e-07	-0.0658051	0.072	0.109	0.0125528	0.0041938	0.4149	high	TRUE
SLC37A1	0.0324574	-0.0212978	0.212	0.241	1	2.7072e-06	-0.0705107	0.199	0.241	0.0709694	0.00418459	0.4192	high	TRUE
LZTR1	4.78e-14	-0.0655131	0.071	0.116	1.25494e-09	0.00094675	-0.0391565	0.089	0.116	1	0.00418175	0.415475	high	TRUE
ZNF827	4.32793e-08	-0.0652169	0.114	0.156	0.00113457	0.132756	-0.0370941	0.133	0.156	1	0.00413691	0.41655	high	TRUE
SORT1	0.000307238	0.0457934	0.174	0.157	1	2.0808e-10	0.0649309	0.187	0.157	5.45483e-06	0.00413685	0.41455	high	TRUE
GPCPD1	1.80957e-05	0.045899	0.201	0.196	0.474379	5e-16	0.0588402	0.221	0.196	1.52585e-11	0.00408165	0.4176	high	TRUE
SELENOF	3.76453e-10	0.0627996	0.156	0.123	9.86872e-06	1.96551e-05	0.0216796	0.136	0.123	0.515259	0.00407748	0.421725	high	TRUE
ZNF761	6.3794e-07	0.0654692	0.256	0.237	0.0167236	0.0115749	0.0129774	0.236	0.237	1	0.00407245	0.415975	high	TRUE
CDK5RAP2	7.68491e-06	-0.06673	0.21	0.252	0.20146	0.0022798	-0.120177	0.189	0.252	1	0.00407129	0.414025	high	TRUE
RNF146	7.08654e-09	0.0655784	0.173	0.149	0.000185774	0.0102057	0.00798112	0.147	0.149	1	0.00406632	0.4151	high	TRUE
LRRK1	0.0831028	-0.0229331	0.116	0.133	1	3.33381e-07	-0.0650775	0.101	0.133	0.00873958	0.00406381	0.415625	high	TRUE
UIMC1	1.42911e-06	-0.0656438	0.176	0.225	0.0374642	0.0508194	-0.00328574	0.21	0.225	1	0.00405617	0.41945	high	TRUE
EIF2AK3	6.33526e-08	0.0650434	0.201	0.183	0.00166079	5.19635e-05	0.0180074	0.181	0.183	1	0.00404059	0.417275	high	TRUE
TASP1	1.75243e-07	0.0643058	0.18	0.162	0.00459399	0.0398493	0.0343082	0.174	0.162	1	0.0040148	0.41815	high	TRUE
MINPP1	1.07953e-09	-0.0636745	0.094	0.133	2.82998e-05	0.022655	-0.0509392	0.1	0.133	1	0.00400346	0.4173	high	TRUE
ZNF841	1.00613e-09	0.0571163	0.13	0.108	2.63758e-05	1.20528e-05	0.0356085	0.123	0.108	0.315963	0.00395931	0.418675	high	TRUE
GALE	3.00077e-07	-0.0554543	0.118	0.149	0.00786652	0.00452932	-0.0717632	0.108	0.149	1	0.00391572	0.41735	high	TRUE
ARFGAP1	8.18176e-07	-0.0634357	0.21	0.249	0.0214485	0.054749	-0.033113	0.219	0.249	1	0.00390565	0.4172	high	TRUE
NCOR2	0.394931	0.0033098	0.116	0.115	1	0	0.0641495	0.151	0.115	1e-16	0.00387916	0.41695	high	TRUE
CBX3	4.08444e-10	0.0638353	0.175	0.148	1.07074e-05	0.00618354	0.0117797	0.149	0.148	1	0.00387332	0.42	high	TRUE
CLHC1	0.000329479	0.0390603	0.126	0.111	1	4.07768e-10	0.062944	0.143	0.111	1.06897e-05	0.00386953	0.420075	high	TRUE
KIAA0040	1.79158e-07	-0.0617064	0.156	0.206	0.00469663	0.61794	-0.0627388	0.15	0.206	1	0.00386739	0.422725	high	TRUE
CTDSPL2	2.5182e-06	0.0670239	0.361	0.355	0.0660146	0.00162943	0.00898607	0.345	0.355	1	0.00385199	0.42245	high	TRUE
DPM1	2.15094e-07	0.0633276	0.201	0.182	0.00563869	0.00659998	0.0204284	0.187	0.182	1	0.00384542	0.4166	high	TRUE
EVL	4.35221e-07	-0.0625163	0.127	0.18	0.0114093	0.330361	-0.0458849	0.145	0.18	1	0.00384435	0.4131	high	TRUE
ZNF586	3.45757e-06	0.0713591	0.459	0.46	0.0906402	0.000137317	0.00973731	0.446	0.46	1	0.00384408	0.41975	high	TRUE
ATXN3	0.120075	-0.0168344	0.14	0.159	1	7.84822e-07	-0.0634055	0.119	0.159	0.0205741	0.00384136	0.4176	high	TRUE
Z83843.1	8.42427e-05	0.0460163	0.182	0.163	1	9.36155e-11	0.0624754	0.191	0.163	2.45413e-06	0.00383997	0.42165	high	FALSE
TIGD2	8.24376e-08	-0.0624887	0.158	0.202	0.0021611	0.0764461	-0.0444701	0.171	0.202	1	0.00383572	0.415575	high	TRUE
PNPLA2	1.52573e-10	-0.0622194	0.098	0.137	3.9997e-06	0.00401106	-0.0510155	0.106	0.137	1	0.00382836	0.419075	high	TRUE
FKRP	0.000395075	-0.0314748	0.086	0.104	1	2.49798e-08	-0.0627702	0.067	0.104	0.000654846	0.00382054	0.42095	high	TRUE
CREM	4.94964e-06	0.0776149	0.33	0.338	0.129755	0.0156553	0.00108334	0.318	0.338	1	0.00381451	0.424775	high	TRUE
UBAP2L	2.95289e-07	0.0632616	0.28	0.26	0.00774099	0.00577329	0.0135224	0.256	0.26	1	0.00381241	0.41735	high	TRUE
TNFAIP3	2.31908e-08	-0.0633687	0.129	0.169	0.000607948	0.237521	-0.00793403	0.159	0.169	1	0.00380468	0.41955	high	TRUE
RCOR3	2.29772e-05	0.066061	0.375	0.393	0.602346	8.67248e-11	0.0469215	0.386	0.393	2.27349e-06	0.00376606	0.4221	high	TRUE
SEMA3F	0.0582881	-0.0181444	0.099	0.115	1	0	-0.0627172	0.074	0.115	5.77e-14	0.0037656	0.422125	high	TRUE
PHYKPL	0.881416	-0.00198897	0.154	0.163	1	1.54392e-07	-0.0625461	0.124	0.163	0.00404739	0.00368865	0.42055	high	TRUE
SPDYA	2.2928e-06	-0.0628702	0.154	0.195	0.0601057	0.169966	-0.0570358	0.161	0.195	1	0.00368826	0.423975	high	TRUE
SMPD4	2.22699e-08	-0.0612876	0.137	0.182	0.000583804	0.00637453	-0.0405915	0.153	0.182	1	0.00368001	0.417925	high	TRUE
GAA	2.8476e-07	-0.0613585	0.175	0.214	0.00746499	0.324576	-0.0355351	0.193	0.214	1	0.0036701	0.422475	high	TRUE
SH2D5	1.20987e-07	-0.0620993	0.134	0.176	0.00317168	0.00460382	-0.00721713	0.167	0.176	1	0.00365569	0.421325	high	TRUE
CDH1	0.000332103	-0.0484835	0.114	0.15	1	3.27175e-11	-0.0608184	0.129	0.15	8.5769e-07	0.00365381	0.42035	high	TRUE
TTC14	3.14969e-06	-0.0621507	0.212	0.259	0.0825692	0.000158815	-0.0711994	0.219	0.259	1	0.0036511	0.4242	high	TRUE
PARN	7.92082e-05	0.0634634	0.314	0.313	1	5.97574e-11	0.0573031	0.317	0.313	1.56654e-06	0.00361438	0.427175	high	TRUE
HIST2H2BE	0.571667	-0.00468898	0.121	0.128	1	1.1832e-12	-0.061797	0.087	0.128	3.10187e-08	0.00361256	0.416725	high	TRUE
AL391650.2	1.6213e-07	0.0613155	0.195	0.194	0.00425024	0.000109366	0.0120377	0.178	0.194	1	0.00358302	0.422675	high	FALSE
AC087741.1	2.0367e-12	-0.0601063	0.071	0.111	5.33923e-08	0.0139308	-0.0477608	0.081	0.111	1	0.00356871	0.421575	high	FALSE
SRGAP2C	3.09586e-07	-0.058764	0.146	0.181	0.0081158	0.558126	-0.0606472	0.144	0.181	1	0.00355717	0.423725	high	TRUE
FAM192A	1.76742e-06	0.0607647	0.278	0.252	0.0463328	0.000279188	0.0225901	0.253	0.252	1	0.00355658	0.424475	high	TRUE
LYST	0.0021609	0.0458564	0.311	0.322	1	2.4241e-06	0.0626351	0.336	0.322	0.0635479	0.0035496	0.427675	high	TRUE
ADSS	4.30307e-09	0.0602103	0.128	0.102	0.000112805	0.000246656	0.0358557	0.122	0.102	1	0.00353909	0.422525	high	TRUE
PCSK7	1.20091e-06	-0.055291	0.15	0.182	0.0314818	0.0414839	-0.0640954	0.148	0.182	1	0.00351297	0.428025	high	TRUE
AL158206.1	1.06942e-05	0.0414682	0.114	0.095	0.280349	1.1e-15	0.0513552	0.123	0.095	2.95101e-11	0.00350673	0.427725	high	FALSE
SHC1	1.16477e-10	-0.0593764	0.092	0.131	3.05346e-06	0.00729934	-0.053988	0.099	0.131	1	0.00350666	0.423225	high	TRUE
SPAG16	1.28467e-09	-0.0601089	0.061	0.101	3.36777e-05	0.0447837	-0.0113024	0.092	0.101	1	0.00344494	0.4249	high	TRUE
ZDHHC1	1.69224e-08	-0.056556	0.102	0.139	0.000443622	0.986616	-0.0609946	0.101	0.139	1	0.00343437	0.421725	high	TRUE
TMEM8A	7.32129e-07	-0.0509222	0.109	0.139	0.0191928	3.42553e-05	-0.0653093	0.099	0.139	0.898004	0.00342953	0.42425	high	TRUE
USF2	7.64346e-07	-0.0590311	0.175	0.213	0.0200373	0.826763	-0.0390322	0.193	0.213	1	0.00341635	0.424325	high	TRUE
PSMF1	0.00966345	-0.0269597	0.115	0.136	1	7.82632e-07	-0.0593017	0.101	0.136	0.0205167	0.00340652	0.42525	high	TRUE
SLC5A3	3.8807e-07	0.0486321	0.126	0.105	0.0101732	5.06249e-06	0.0330153	0.121	0.105	0.132713	0.00339449	0.4234	high	TRUE
SFXN1	5.08461e-06	-0.0546298	0.143	0.18	0.133293	3.40406e-05	-0.0874579	0.126	0.18	0.892374	0.00339334	0.421775	high	TRUE
ARF4	1.14743e-05	0.0559524	0.226	0.209	0.300799	3.49765e-08	0.0391767	0.215	0.209	0.00091691	0.00339057	0.43045	high	TRUE
ATG4C	0.289471	0.0166483	0.189	0.199	1	4.41342e-07	0.0593619	0.215	0.199	0.0115698	0.00337949	0.427025	high	TRUE
AC138150.1	4.03954e-09	0.0579296	0.138	0.108	0.000105897	3.28806e-05	0.0337831	0.125	0.108	0.861965	0.00337147	0.426725	high	FALSE
RTF2	0.000401984	-0.0342608	0.12	0.144	1	1.32933e-06	-0.0587146	0.105	0.144	0.0348485	0.00336512	0.428825	high	TRUE
SHOC2	3.98235e-06	0.0684658	0.269	0.27	0.104397	0.00397919	0.0101172	0.25	0.27	1	0.0033407	0.4231	high	TRUE
ARHGEF35	3.57609e-07	-0.0474835	0.078	0.106	0.00937472	0.0215939	-0.071752	0.064	0.106	1	0.00332631	0.42865	high	TRUE
SLC25A25-AS1	2.2401e-12	-0.0585389	0.066	0.103	5.87262e-08	0.184839	-0.0268394	0.089	0.103	1	0.00332151	0.4311	high	FALSE
SH3RF1	1.42538e-06	0.0584584	0.151	0.122	0.0373664	0.0500132	0.0217112	0.143	0.122	1	0.00329626	0.427475	high	TRUE
NR2C2	6.34389e-06	0.0769184	0.381	0.399	0.166305	0.00328114	0.00157072	0.361	0.399	1	0.00329469	0.42475	high	TRUE
PFKFB4	3.65999e-06	-0.065018	0.135	0.178	0.0959467	0.790457	-0.0563482	0.141	0.178	1	0.00327919	0.426375	high	TRUE
FUT10	0.000159742	-0.043611	0.114	0.153	1	1.0578e-08	-0.0573145	0.118	0.153	0.000277303	0.00324054	0.422775	high	TRUE
FANCE	5.6726e-12	-0.0574543	0.067	0.1	1.4871e-07	0.141402	-0.0355854	0.078	0.1	1	0.00323036	0.42165	high	TRUE
BABAM2	0.00959641	0.0443011	0.351	0.379	1	2.30162e-08	0.0571386	0.367	0.379	0.00060337	0.00322344	0.42535	high	TRUE
CRYBG3	1.05711e-06	0.0497678	0.168	0.153	0.027712	1.38e-14	0.0167277	0.157	0.153	3.63478e-10	0.00320349	0.425925	high	TRUE
WDFY1	1.74281e-06	0.0576093	0.201	0.181	0.0456878	0.00656553	0.0151602	0.186	0.181	1	0.00318368	0.4271	high	TRUE
AGO3	3.99109e-06	0.0650968	0.326	0.316	0.104626	0.000370863	0.056703	0.328	0.316	1	0.00316655	0.4287	high	TRUE
ZNF37A	2.5316e-07	-0.0569262	0.075	0.101	0.00663659	0.00512924	-0.0306007	0.086	0.101	1	0.00315747	0.4285	high	TRUE
RHOC	1.6465e-10	-0.0549532	0.067	0.102	4.31629e-06	0.00171859	-0.0572873	0.068	0.102	1	0.00314079	0.42455	high	TRUE
OTOGL	0.000242234	0.0506922	0.103	0.098	1	4.88e-14	0.0561821	0.121	0.098	1.27938e-09	0.00313919	0.429825	high	TRUE
DLX3	7.00115e-06	-0.0410523	0.08	0.108	0.183535	6.78664e-06	-0.0568549	0.071	0.108	0.177912	0.00313425	0.427025	high	TRUE
FBXO9	2.16894e-05	0.0628495	0.419	0.422	0.568589	1.3015e-12	0.0391982	0.42	0.422	3.41211e-08	0.00313392	0.431825	high	TRUE
HECA	6.43643e-09	0.057507	0.146	0.114	0.000168731	0.233195	0.00128362	0.111	0.114	1	0.00313102	0.428	high	TRUE
DTNB	6.68219e-06	-0.0756776	0.533	0.622	0.175174	0.0814649	-0.0119507	0.588	0.622	1	0.00313072	0.4291	high	TRUE
FAM174B	0.0561258	0.0215478	0.103	0.098	1	1.18717e-06	0.0567406	0.125	0.098	0.0311215	0.00311004	0.43125	high	TRUE
PRRC2A	7.63978e-07	-0.0497803	0.116	0.149	0.0200277	0.00144403	-0.0626756	0.111	0.149	1	0.00308029	0.43065	high	TRUE
SHPRH	0.6636	-0.00739241	0.231	0.247	1	9.00672e-06	-0.0828731	0.206	0.247	0.236111	0.00307697	0.4317	high	TRUE
H2AFJ	3.68194e-08	-0.0556416	0.103	0.143	0.000965221	0.00265756	-0.0441472	0.115	0.143	1	0.0030608	0.4322	high	TRUE
GNAI3	4.65428e-08	0.056321	0.154	0.126	0.00122012	0.000760049	0.0165958	0.136	0.126	1	0.00305086	0.42655	high	TRUE
TMEM263	1.21576e-06	0.0502399	0.16	0.141	0.0318711	2.80437e-06	0.014063	0.142	0.141	0.0735166	0.00303004	0.429325	high	TRUE
GTPBP4	7.10035e-07	0.0557441	0.162	0.141	0.0186136	5.45419e-05	0.023988	0.15	0.141	1	0.00301176	0.427775	high	TRUE
AKR1B1	5.87281e-09	-0.0546942	0.09	0.128	0.000153956	0.00929046	-0.0537161	0.094	0.128	1	0.00298853	0.424775	high	TRUE
XPO4	3.33531e-06	0.0608297	0.211	0.198	0.087435	0.0113714	0.0345944	0.213	0.198	1	0.002933	0.42855	high	TRUE
DOCK7	2.42184e-05	0.0593951	0.291	0.298	0.634886	3.7637e-10	0.0410497	0.292	0.298	9.86653e-06	0.00291958	0.429575	high	TRUE
AC005726.1	1.39574e-07	-0.0525557	0.097	0.127	0.00365894	0.0885825	-0.0556673	0.096	0.127	1	0.00291656	0.42975	high	TRUE
SIN3A	0.340281	-0.0159846	0.237	0.255	1	9.5864e-06	-0.0819638	0.207	0.255	0.251307	0.00290543	0.4357	high	TRUE
ACBD6	7.07928e-06	0.0739179	0.49	0.482	0.185583	0.0550916	0.0094157	0.51	0.482	1	0.00288574	0.428875	high	TRUE
PYGB	1.62313e-08	-0.0507406	0.07	0.108	0.000425505	2.75496e-05	-0.0430207	0.081	0.108	0.722212	0.0027902	0.4328	high	TRUE
ASAH1	0.00113961	-0.0486943	0.23	0.267	1	4.09534e-08	-0.0528192	0.235	0.267	0.00107359	0.00277841	0.430125	high	TRUE
LINC00265	5.64996e-07	-0.0527989	0.126	0.165	0.0148114	0.0322632	-0.045949	0.133	0.165	1	0.00276875	0.434	high	FALSE
ZNF662	0.000170916	0.0347824	0.14	0.12	1	4.41313e-10	0.0530785	0.152	0.12	1.1569e-05	0.00276671	0.43285	high	TRUE
WDR43	1.75311e-07	0.0524342	0.144	0.115	0.00459577	0.00376576	0.038021	0.142	0.115	1	0.00271028	0.4324	high	TRUE
D2HGDH	9.94164e-07	0.0525059	0.164	0.14	0.026062	0.000193358	0.0298419	0.154	0.14	1	0.00269577	0.434325	high	TRUE
LEMD2	8.85725e-09	-0.0509461	0.09	0.124	0.000232193	0.000500876	-0.0525324	0.09	0.124	1	0.00267209	0.4356	high	TRUE
AP2A1	0.961023	-0.00374074	0.209	0.213	1	1.94434e-05	-0.114403	0.151	0.213	0.509708	0.00265091	0.428125	high	TRUE
CNBP	2.10502e-08	0.0521678	0.134	0.105	0.00055183	7.019e-05	0.0172773	0.115	0.105	1	0.00262973	0.437725	high	TRUE
FAM114A1	1.78061e-06	0.0519994	0.127	0.108	0.0466787	0.0806214	0.00993418	0.111	0.108	1	0.00259478	0.434475	high	TRUE
SSBP4	1.88923e-06	-0.0443783	0.091	0.115	0.0495263	0.000101118	-0.0589988	0.081	0.115	1	0.00258054	0.432975	high	TRUE
GPAT4	2.01623e-08	-0.0511868	0.085	0.121	0.000528555	0.0549401	-0.0349904	0.1	0.121	1	0.00257833	0.436025	high	TRUE
RHOB	1.93434e-05	0.0368297	0.105	0.084	0.507087	5.24453e-11	0.0468536	0.11	0.084	1.37486e-06	0.00256075	0.4327	high	TRUE
TNRC6B	6.76715e-06	-0.0537591	0.076	0.12	0.177401	0.625069	-0.0847178	0.076	0.12	1	0.00255014	0.435525	high	TRUE
FCHSD2	0.0385338	0.0389438	0.17	0.179	1	3.9355e-06	0.0582898	0.2	0.179	0.103169	0.00252726	0.431975	high	TRUE
KAT14	4.50133e-08	-0.0509461	0.082	0.115	0.00118002	0.476082	-0.020111	0.096	0.115	1	0.00251787	0.4359	high	TRUE
HERPUD1	0.000423264	0.0427389	0.183	0.169	1	0	0.0503515	0.187	0.169	1.9e-15	0.00251612	0.4356	high	TRUE
LINC02615	0.000605261	0.0781297	0.521	0.569	1	2.53472e-11	0.0335975	0.528	0.569	6.64478e-07	0.00251305	0.435125	high	FALSE
NT5DC1	2.64513e-06	0.0537924	0.12	0.099	0.069342	0.0547105	0.0204777	0.101	0.099	1	0.00249463	0.43715	high	TRUE
COL7A1	6.64316e-08	-0.0500135	0.081	0.11	0.0017415	0.00756578	-0.0427959	0.082	0.11	1	0.00248342	0.437625	high	TRUE
SERINC2	2.68351e-06	-0.0506134	0.122	0.152	0.0703481	0.455447	-0.0555833	0.121	0.152	1	0.0024803	0.435	high	TRUE
UBALD1	0.069036	-0.0175547	0.137	0.152	1	4.43626e-06	-0.0598743	0.112	0.152	0.116296	0.00247025	0.43995	high	TRUE
ZBTB20	0.00306097	-0.103931	0.264	0.325	1	0	-0.0254779	0.334	0.325	0	0.00245531	0.43525	high	TRUE
POFUT2	5.45087e-07	-0.0496022	0.1	0.133	0.0142895	0.0174093	-0.0413366	0.106	0.133	1	0.00244021	0.4347	high	TRUE
TM2D1	6.49748e-07	0.0502405	0.144	0.117	0.0170332	0.303828	0.0144905	0.124	0.117	1	0.00243699	0.443275	high	TRUE
NUP50-DT	0.0407585	0.0319086	0.263	0.259	1	6.8994e-12	0.0497876	0.266	0.259	1.8087e-07	0.00243526	0.4381	high	FALSE
MAEA	0.000733443	-0.0514536	0.318	0.359	1	1.94144e-05	-0.106763	0.288	0.359	0.508948	0.00243516	0.437325	high	TRUE
MICU1	0.0123672	0.0382089	0.264	0.265	1	7.85623e-10	0.0495775	0.275	0.265	2.05951e-05	0.00243029	0.438675	high	TRUE
DVL1	1.8052e-08	-0.0495015	0.072	0.104	0.000473233	0.241344	-0.0327924	0.083	0.104	1	0.00241013	0.435425	high	TRUE
RNF103	1.85955e-06	0.0496662	0.146	0.13	0.048748	3.94817e-05	0.00952516	0.127	0.13	1	0.00237153	0.435675	high	TRUE
SORBS1	0.000299737	0.0427063	0.669	0.674	1	3.12533e-06	0.0535262	0.706	0.674	0.0819306	0.00236714	0.4386	high	TRUE
CCNI	0.0139827	0.0316829	0.211	0.216	1	2.82909e-11	0.0487097	0.226	0.216	7.41647e-07	0.00233291	0.439675	high	TRUE
SDHA	0.0237744	0.0277622	0.224	0.221	1	1e-16	0.0483773	0.237	0.221	2.921e-12	0.00229309	0.440125	high	TRUE
CCDC84	0.0703649	0.0222913	0.342	0.347	1	6.53831e-07	0.0484236	0.362	0.347	0.0171402	0.00228513	0.435575	high	TRUE
PTS	1.18206e-05	-0.0639192	0.196	0.231	0.309876	0.00751131	-0.0938779	0.181	0.231	1	0.00227848	0.4399	high	TRUE
LINC01473	0.962681	0.0100612	0.297	0.343	1	9.51527e-08	0.0486327	0.341	0.343	0.00249443	0.0022773	0.444975	high	FALSE
FAM219A	9.02754e-06	0.0589208	0.272	0.255	0.236657	1.91198e-05	0.0466415	0.27	0.255	0.501224	0.00227577	0.44	high	TRUE
HDAC3	1.89782e-07	-0.0478909	0.102	0.133	0.00497514	0.722188	-0.0319935	0.112	0.133	1	0.00225764	0.437175	high	TRUE
REPS1	7.18881e-06	0.0650261	0.325	0.321	0.188455	6.27295e-05	0.0212606	0.313	0.321	1	0.00225683	0.441125	high	TRUE
TRIM27	1.34559e-06	-0.047733	0.116	0.15	0.0352747	0.126277	-0.020912	0.134	0.15	1	0.00221892	0.437725	high	TRUE
SNX27	0.000523562	0.0448603	0.23	0.22	1	2.93315e-06	0.0509708	0.238	0.22	0.0768924	0.00221126	0.4415	high	TRUE
HCG18	0.167722	-0.0129556	0.154	0.171	1	4.65048e-06	-0.0570691	0.131	0.171	0.121912	0.00219124	0.44365	high	FALSE
ZNF813	6.25556e-07	0.0475809	0.129	0.107	0.016399	0.31329	0.00318455	0.106	0.107	1	0.00216771	0.4389	high	TRUE
ABHD11	2.64397e-06	-0.0492839	0.14	0.175	0.0693117	0.00937303	-0.0284254	0.155	0.175	1	0.00211989	0.4387	high	TRUE
LINC01176	1.7982e-05	0.0395521	0.114	0.093	0.471397	1.20999e-09	0.0411382	0.116	0.093	3.17199e-05	0.00209749	0.439725	high	FALSE
CCDC178	0.00104952	-0.0512846	0.078	0.11	1	2.30219e-08	-0.0412625	0.085	0.11	0.000603518	0.00209514	0.4416	high	TRUE
NUP214	5.83953e-06	0.0588604	0.244	0.228	0.153083	0.0668575	0.0128789	0.225	0.228	1	0.00207507	0.441575	high	TRUE
SOGA1	0.596276	-0.00680713	0.187	0.198	1	8.31543e-06	-0.0649281	0.161	0.198	0.217989	0.00202589	0.440225	high	TRUE
MFSD13A	3.00774e-07	-0.0449843	0.078	0.102	0.00788478	0.317106	-0.0315337	0.086	0.102	1	0.00199673	0.441175	high	TRUE
ASXL1	0.42298	0.00734545	0.203	0.238	1	1.989e-07	0.0450596	0.246	0.238	0.00521417	0.00195658	0.439375	high	TRUE
AC048341.1	4.9e-06	0.0458271	0.117	0.098	0.128453	1.54236e-05	0.0380256	0.111	0.098	0.404328	0.00195019	0.4429	high	FALSE
DHX8	0.408932	-0.0104323	0.191	0.204	1	6.44217e-06	-0.058544	0.172	0.204	0.168882	0.00194143	0.444075	high	TRUE
SLC35E2A	3.04156e-06	-0.0489162	0.122	0.156	0.0797346	0.226087	-0.00541469	0.152	0.156	1	0.00193583	0.44105	high	TRUE
ATIC	3.2801e-07	-0.044147	0.075	0.107	0.00859878	0.448125	-0.0159142	0.09	0.107	1	0.00189544	0.442675	high	TRUE
[truncated: 735 more rows]

## Sheet: VEC
Gene name	p_val_comp1	avg_log2FC_comp1	pct.1_comp1	pct.2_comp1	p_val_adj_comp1	p_val_comp2	avg_log2FC_comp2	pct.1_comp2	pct.2_comp2	p_val_adj_comp2	score	p	convergence	coding
[truncated: 594 more rows]

[truncated: 5 more sheets: pCTB, STB-b, Fibroblast-b, CTB, EVT]
