# Supplementary material for: Decoding Human Placental Cellular and Molecular Responses to Obesity and Fetal Growth
Source: Adv Sci (Weinh). 2026 Jan 20;13(17):e09691. doi: 10.1002/advs.202509691 (PMC13042494; doi:10.1002/advs.202509691)
Supplement: Supplementary file 5 — Supporting File 5: advs73868‐sup‐0004‐Supplementary_Table_4.xlsx. [file ADVS-13-e09691-s007.xlsx]

## Sheet: Control
source	target	ligand_complex	receptor_complex	lr_means	cellphone_pvals	expr_prod	scaled_weight	lr_logfc	spec_weight	lrscore	specificity_rank	magnitude_rank
Hofbauer cells	CTB	FGF13	EGFR	2.50508	0	6.187	2.68295	2.70979	0.312491	0.978689	1.90514e-06	4.74596e-09
STB-c	Hofbauer cells	ADAM12	ITGA9	2.56215	0	2.8644	1.92227	1.35429	0.254245	0.968991	6.82959e-06	1.18642e-07
STB-a	Fibroblast	CSH1	PRLR	2.12406	0	4.50065	1.41036	1.84562	0.176067	0.975105	1.04678e-05	1.18642e-07
Hofbauer cells	STB-a	FGF13	EGFR	2.11612	0	4.46956	2.33309	2.14216	0.225747	0.975021	1.04678e-05	1.43555e-07
STB-c	Fibroblast	CSH1	PRLR	2.06381	0	4.23205	1.35852	1.82648	0.16556	0.974348	1.04678e-05	2.32531e-07
STB-b	Hofbauer cells	ADAM12	ITGA9	2.20977	0	2.41437	1.73068	0.554963	0.2143	0.966317	1.04678e-05	3.42856e-07
Hofbauer cells	STB-c	FGF13	EGFR	2.03103	0	4.09386	2.25656	2.03709	0.206772	0.973929	1.04678e-05	3.42856e-07
Hofbauer cells	CTB	ST6GAL1	EGFR	2.00652	0	3.39264	2.22112	1.7289	0.218804	0.971435	1.04678e-05	4.74531e-07
STB-a	Hofbauer cells	ADAM12	ITGA9	2.05879	0	2.22156	1.64859	0.372551	0.197186	0.964936	1.04678e-05	5.23166e-07
Hofbauer cells	Hofbauer cells	F13A1	ITGA9	1.98972	0	2.13335	3.8849	3.18036	0.698283	0.964244	1.14856e-08	5.74174e-07
Hofbauer cells	STB-b	FGF13	EGFR	1.92618	0	3.6309	2.16225	1.91562	0.183389	0.972362	1.04678e-05	7.41426e-07
STB-c	Fibroblast	CSHL1	PRLR	1.9132	0	3.56063	1.3807	1.83216	0.209223	0.972098	1.04678e-05	8.0192e-07
Fibroblast	CTB	VCAN	EGFR	1.88641	0	2.71944	1.97039	1.6422	0.30014	0.968201	2.28743e-06	9.97633e-07
Hofbauer cells	CTB	FGL1	EGFR	1.8819	0	2.69415	2.52287	1.57786	0.31781	0.968057	1.68776e-06	1.06761e-06
Fibroblast	CTB	DCN	EGFR	1.83755	0	2.44557	2.07983	1.47173	0.317231	0.966525	1.72485e-06	1.37125e-06
Endo-1	CTB	NRG3	EGFR	1.82846	0	2.39466	1.8025	1.70402	0.312855	0.966183	1.89187e-06	1.53729e-06
STB-b	Fibroblast	CSH1	PRLR	1.79352	0	3.02711	1.12597	1.09263	0.118422	0.96981	1.04678e-05	1.9939e-06
STB-b	Fibroblast	CSHL1	PRLR	1.72944	0	2.74145	1.19467	1.38162	0.161088	0.968325	1.04678e-05	2.40185e-06
CTB	CTB	CDH1	EGFR	1.6991	0	1.66962	1.26943	1.17595	0.207465	0.95977	1.04678e-05	2.50977e-06
Hofbauer cells	STB-a	ST6GAL1	EGFR	1.61756	0	2.45088	1.87127	1.16127	0.158066	0.966561	1.04678e-05	3.20704e-06
STB-a	Fibroblast	CSHL1	PRLR	1.57775	0	2.06523	1.04111	0.999646	0.121353	0.963681	1.04678e-05	3.45843e-06
Hofbauer cells	STB-c	ST6GAL1	EGFR	1.53247	0	2.24487	1.79474	1.0562	0.14478	0.965112	1.04678e-05	3.98964e-06
Hofbauer cells	CTB	F13A1	ITGB1	1.8882	0	1.45501	2.83619	2.90686	0.233483	0.957028	2.30562e-06	4.12837e-06
Fibroblast	CTB	SLIT2	APP	1.51368	0	1.92246	2.57723	2.44289	0.367292	0.962406	7.767e-07	4.26947e-06
Fibroblast	STB-a	VCAN	EGFR	1.49745	0	1.96456	1.62053	1.07458	0.216825	0.962796	1.04678e-05	4.55878e-06
Hofbauer cells	STB-a	FGL1	EGFR	1.49294	0	1.94629	2.17301	1.01023	0.22959	0.962628	1.04678e-05	5.01051e-06
Fibroblast	Endo-1	SLIT2	APP	1.48795	0	1.81335	2.51505	2.35783	0.346445	0.961334	1.02644e-06	5.32351e-06
CTB	CTB	EFEMP1	EGFR	1.64007	0	1.33875	1.44179	1.13111	0.214147	0.955283	1.04678e-05	6.49364e-06
Hofbauer cells	Endo-1	F13A1	ITGB1	1.86846	0	1.32307	2.76863	2.85079	0.21231	0.955031	4.80961e-06	6.84929e-06
Endo-1	CTB	CEACAM1	EGFR	1.63101	0	1.28797	1.83719	1.14128	0.305169	0.95445	2.12606e-06	7.21441e-06
Fibroblast	STB-a	DCN	EGFR	1.44859	0	1.76671	1.72997	0.904105	0.229172	0.960847	1.04678e-05	8.97471e-06
STB-a	Fibroblast	CSH2	PRLR	1.44494	0	1.47316	1.47005	1.70454	0.249386	0.957282	1.04678e-05	9.18214e-06
Fibroblast	CTB	CCN2	EGFR	1.61803	0	1.21519	1.63483	1.15206	0.28159	0.953169	6.0518e-06	1.02548e-05
Endo-1	STB-a	NRG3	EGFR	1.4395	0	1.72993	1.45264	1.13639	0.22601	0.96045	1.04678e-05	1.07005e-05
STB-c	Endo-1	BMP1	BMPR2	1.43057	0	2.04628	0.976081	1.07232	0.111404	0.963519	1.04678e-05	1.25777e-05
Hofbauer cells	STB-b	ST6GAL1	EGFR	1.42762	0	1.991	1.70042	0.93473	0.128407	0.963034	1.04678e-05	1.30707e-05
Fibroblast	STB-c	VCAN	EGFR	1.41236	0	1.79942	1.544	0.969498	0.198599	0.961191	1.04678e-05	1.3828e-05
Hofbauer cells	STB-c	FGL1	EGFR	1.40785	0	1.78269	2.09648	0.905149	0.210291	0.961016	1.04678e-05	1.40852e-05
Hofbauer cells	Endo-1	FGF13	FGFR1	1.38033	0	1.22075	2.81303	2.36907	0.316653	0.95327	1.76249e-06	1.46066e-05
STB-b	Endo-1	BMP1	BMPR2	1.37947	0	1.89843	0.915163	0.891408	0.103354	0.962178	1.04678e-05	1.48708e-05
Fibroblast	STB-c	DCN	EGFR	1.3635	0	1.61821	1.65344	0.799027	0.209908	0.959162	1.04678e-05	1.54064e-05
Fibroblast	CTB	GPC3	LRP2	1.3579	0	1.74043	1.6114	1.38323	0.278686	0.960564	7.37249e-06	1.59515e-05
Endo-1	STB-c	NRG3	EGFR	1.35441	0	1.58452	1.37611	1.03132	0.207012	0.958748	1.04678e-05	1.62276e-05
Endo-1	CTB	COL4A2	ITGAV_ITGB8	1.3362	0	1.35724	1.70522	1.60924	0.132226	0.955575	1.04678e-05	1.67868e-05
Fibroblast	Fibroblast	SLIT2	ROBO1	1.32488	0	1.1216	2.77906	2.28667	0.696745	0.951347	1.1933e-08	1.707e-05
Endo-1	Hofbauer cells	COL4A2	ITGA9_ITGB1	1.31456	0	1.27108	2.78131	1.80358	0.327043	0.954162	1.45396e-06	1.79338e-05
Hofbauer cells	Fibroblast	PDGFC	PDGFRA	1.31182	0	1.70258	3.52905	2.25173	0.733574	0.960146	7.28009e-09	1.82264e-05
CTB	STB-a	CDH1	EGFR	1.31014	0	1.20615	0.919574	0.608323	0.149875	0.953002	1.04678e-05	1.85215e-05
Fibroblast	STB-b	VCAN	EGFR	1.30751	0	1.59593	1.44969	0.848032	0.17614	0.95889	1.04678e-05	1.88188e-05
Hofbauer cells	STB-b	FGL1	EGFR	1.303	0	1.58109	2.00217	0.783683	0.18651	0.958705	1.04678e-05	1.91186e-05
Fibroblast	Fibroblast	BMP5	PTPRD	1.28763	0	1.56791	2.38224	2.0791	0.515344	0.958539	1.45779e-07	2.0032e-05
Endo-1	Fibroblast	COL4A2	ITGA1_ITGB1	1.26811	0	1.08616	2.27759	1.75934	0.267947	0.950598	4.65349e-06	2.2572e-05
Hofbauer cells	Fibroblast	F13A1	ITGB1	1.8213	0	1.00794	2.60728	2.76253	0.161743	0.948814	9.91387e-06	2.2572e-05
Fibroblast	STB-b	DCN	EGFR	1.25865	0	1.43521	1.55913	0.677561	0.18617	0.956746	1.04678e-05	2.35635e-05
Endo-1	STB-b	NRG3	EGFR	1.24956	0	1.40533	1.2818	0.90985	0.183602	0.956308	1.04678e-05	2.49187e-05
Endo-1	CTB	COL4A1	ITGAV_ITGB8	1.24538	0	1.23339	1.7586	1.58876	0.148063	0.953499	1.04678e-05	2.52634e-05
CTB	STB-a	EFEMP1	EGFR	1.25111	0	0.967128	1.09193	0.563482	0.154702	0.947801	1.04678e-05	2.70223e-05
STB-c	CTB	CSHL1	GHR	1.23244	0	1.38569	1.09998	1.25268	0.244923	0.956013	1.04678e-05	2.73812e-05
CTB	STB-c	CDH1	EGFR	1.22506	0	1.10477	0.843042	0.503246	0.137277	0.950996	1.04678e-05	2.88404e-05
Hofbauer cells	Fibroblast	FGF13	FGFR1	1.31724	0	0.942171	2.61124	2.23808	0.244392	0.94715	8.72482e-06	2.95842e-05
Endo-1	Hofbauer cells	COL4A1	ITGA9_ITGB1	1.22374	0	1.1551	2.83468	1.7831	0.366215	0.952023	7.84043e-07	2.95842e-05
Fibroblast	Hofbauer cells	GPC3	UNC5C	1.22012	0	1.27761	1.94978	1.29554	0.269641	0.954274	4.51031e-06	3.07176e-05
Endo-1	STB-a	CEACAM1	EGFR	1.24205	0	0.930442	1.48733	0.573656	0.220458	0.946836	1.04678e-05	3.07176e-05
Fibroblast	CTB	LAMA2	ITGA6_ITGB1	1.21383	0	1.22515	2.03241	1.8281	0.217405	0.95335	1.04678e-05	3.20668e-05
Fibroblast	CTB	LAMA2	ITGA6_ITGB4	1.21383	0	1.22515	2.03241	1.8281	0.217405	0.95335	1.04678e-05	3.20668e-05
Fibroblast	Endo-1	LAMA2	ITGA6_ITGB1	1.20711	0	1.20215	2.01328	1.82785	0.213323	0.952927	1.04678e-05	3.30482e-05
Fibroblast	Hofbauer cells	HGF	NRP1	1.20494	0	1.40844	2.49485	1.77485	0.292556	0.956354	2.83736e-06	3.3445e-05
Endo-1	Hofbauer cells	COL4A2	ITGB5	1.22286	0	0.906029	1.94764	1.5784	0.153308	0.946162	1.04678e-05	3.3445e-05
STB-c	Fibroblast	CSH2	PRLR	1.31722	0	0.903766	1.23346	1.50115	0.152995	0.946099	1.04678e-05	3.3844e-05
Fibroblast	CTB	LAMA2	ITGAV_ITGB8	1.19695	0	1.16735	1.69342	1.66128	0.156363	0.952264	1.04678e-05	3.50555e-05
STB-b	Fibroblast	PSG5	PDGFRA	1.19286	0	1.35831	1.83414	1.4675	0.327731	0.955592	1.43184e-06	3.67038e-05
CTB	Endo-1	CDH1	PTPRM	1.19136	0	1.06462	1.69976	1.42405	0.204804	0.950126	1.04678e-05	3.75421e-05
Hofbauer cells	Hofbauer cells	MRC1	PTPRC	1.17803	0	1.26079	4.16997	1.98926	0.884683	0.953984	3.78346e-10	3.88174e-05
Endo-1	Fibroblast	COL4A1	ITGA1_ITGB1	1.17729	0	0.98705	2.33097	1.73886	0.300042	0.948303	2.3025e-06	3.92472e-05
STB-c	Fibroblast	PSG5	PDGFRA	1.17684	0	1.31195	1.81175	1.4726	0.316547	0.954849	1.77515e-06	3.96793e-05
Fibroblast	STB-a	CCN2	EGFR	1.22907	0	0.877871	1.28497	0.584432	0.203424	0.945353	1.04678e-05	4.01139e-05
Fibroblast	Hofbauer cells	LAMA2	ITGA9_ITGB1	1.17531	0	1.09325	2.76951	1.85563	0.386742	0.950751	5.02494e-07	4.01139e-05
CTB	STB-c	EFEMP1	EGFR	1.16602	0	0.885834	1.0154	0.458404	0.141698	0.945585	1.04678e-05	4.2322e-05
Hofbauer cells	STB-a	F13A1	ITGB1	1.7987	0	0.856929	2.52995	2.76573	0.13751	0.944726	1.04678e-05	4.27707e-05
Fibroblast	STB-c	SLIT2	SDC1	1.26199	0	0.854832	1.80181	1.94145	0.310697	0.944661	1.9861e-06	4.4131e-05
Endo-1	STB-c	CEACAM1	EGFR	1.15696	0	0.852231	1.4108	0.468578	0.201927	0.944582	1.04678e-05	4.50497e-05
STB-c	Hofbauer cells	SEMA3B	NRP1_PLXNA2	1.15512	0	1.26762	1.15298	1.17147	0.112857	0.954102	1.04678e-05	4.59778e-05
Fibroblast	STB-b	SLIT2	SDC1	1.25889	0	0.84171	1.79521	1.93422	0.305928	0.944256	2.09756e-06	4.69154e-05
Endo-1	CTB	LAMA2	ITGA6_ITGB4	1.14605	0	1.12814	1.92463	1.55975	0.200191	0.951481	1.04678e-05	5.00278e-05
Endo-1	CTB	LAMA2	ITGA6_ITGB1	1.14605	0	1.12814	1.92463	1.55975	0.200191	0.951481	1.04678e-05	5.00278e-05
Hofbauer cells	Hofbauer cells	FGF13	FGFR1	1.29038	0	0.823568	2.52532	2.19184	0.213628	0.94368	1.04678e-05	5.07602e-05
Endo-1	Endo-1	LAMA2	ITGA6_ITGB1	1.13933	0	1.10696	1.9055	1.55951	0.196433	0.951042	1.04678e-05	5.22409e-05
Hofbauer cells	Hofbauer cells	F13A1	ITGB1	1.7919	0	0.811542	2.50671	2.71003	0.130227	0.943287	1.04678e-05	5.32399e-05
STB-b	Hofbauer cells	SEMA3B	NRP1_PLXNA2	1.13814	0	1.21964	1.12762	1.10851	0.108585	0.95325	1.04678e-05	5.32399e-05
STB-c	CTB	GPC3	LRP2	1.13324	0	1.27482	1.36081	1.02936	0.204131	0.954226	1.04678e-05	5.3743e-05
Fibroblast	STB-c	CCN2	EGFR	1.14398	0	0.804079	1.20844	0.479354	0.186325	0.94304	1.04678e-05	5.47561e-05
Endo-1	CTB	LAMA2	ITGAV_ITGB8	1.12917	0	1.07492	1.58564	1.39294	0.143982	0.950354	1.04678e-05	5.52662e-05
Fibroblast	Fibroblast	LAMA2	ITGA1	1.12886	0	0.934199	2.26579	1.81139	0.316859	0.946937	1.74988e-06	5.57787e-05
Endo-1	STB-c	COL4A2	SDC1	1.1968	0	0.802286	1.31459	1.38309	0.140604	0.94298	1.04678e-05	5.57787e-05
Fibroblast	Endo-1	HGF	NRP1	1.12247	0	1.24407	2.35151	1.62422	0.258414	0.95369	5.88111e-06	5.78523e-05
Endo-1	STB-b	COL4A2	SDC1	1.19371	0	0.789971	1.30799	1.37586	0.138446	0.942562	1.04678e-05	5.78523e-05
CTB	STB-b	CDH1	EGFR	1.12021	0	0.979835	0.748732	0.38178	0.121753	0.948122	1.04678e-05	5.83765e-05
Hofbauer cells	CTB	GNAI2	EGFR	1.54179	0	0.787872	1.02275	0.904857	0.104875	0.94249	1.04678e-05	5.89032e-05
Hofbauer cells	CTB	FGF13	FGFR2	1.28075	0	0.78103	2.9614	2.30742	0.6448	0.942254	3.77661e-08	6.10334e-05
Endo-1	Hofbauer cells	LAMA2	ITGA9_ITGB1	1.10753	0	1.00669	2.66173	1.58729	0.356121	0.948783	8.83758e-07	6.32014e-05
Fibroblast	CTB	SLIT2	GPC1	1.24168	0	0.768679	1.86499	1.91007	0.299622	0.941818	2.31762e-06	6.42995e-05
Fibroblast	STB-a	SLIT2	SDC1	1.23927	0	0.758465	1.75337	1.83826	0.275672	0.941451	4.09841e-06	6.59644e-05
Endo-1	CTB	GNAI2	EGFR	1.53576	0	0.754126	0.994685	0.904551	0.100383	0.941292	1.04678e-05	6.76506e-05
STB-b	CTB	GPC3	LRP2	1.0913	0	1.18791	1.31403	0.986126	0.190215	0.952659	1.04678e-05	6.99318e-05
CTB	Endo-1	APP	LRP6	1.08743	0	1.14975	2.52574	1.68659	0.334711	0.951917	1.3142e-06	7.28365e-05
Endo-1	STB-c	COL4A1	SDC1	1.10598	0	0.729078	1.36796	1.36261	0.157446	0.940352	1.04678e-05	7.40149e-05
Fibroblast	CTB	TIMP3	MET	1.08614	0	1.14293	1.77533	1.65112	0.2616	0.951781	5.41494e-06	7.46076e-05
Endo-1	STB-b	COL4A1	SDC1	1.10289	0	0.717886	1.36137	1.35538	0.155029	0.939917	1.04678e-05	7.58002e-05
Endo-1	STB-a	COL4A2	SDC1	1.17408	0	0.711843	1.26614	1.27989	0.124754	0.939678	1.04678e-05	8.00484e-05
STB-b	CTB	PSG6	DSCAM	1.07867	0	1.03161	1.1924	0.977917	0.241349	0.949374	1.04678e-05	8.25278e-05
STB-a	Fibroblast	PSG5	PDGFRA	1.07717	0	1.02349	1.67246	1.21531	0.246947	0.949184	8.15167e-06	8.37817e-05
STB-b	CTB	PSG4	DSCAM	1.07105	0	1.02071	1.17305	0.938533	0.238386	0.949118	1.04678e-05	9.01926e-05
Fibroblast	Endo-1	SLIT2	ROBO4	1.21962	0	0.675123	2.95768	2.07777	0.903519	0.938159	2.24255e-10	9.28229e-05
Fibroblast	Hofbauer cells	COL4A2	ITGA9_ITGB1	1.06448	0	0.951705	2.41928	1.41919	0.244869	0.947401	8.5791e-06	9.28229e-05
Endo-1	Endo-1	APP	LRP6	1.06171	0	1.08449	2.46357	1.60153	0.315713	0.950562	1.80066e-06	9.5491e-05
Fibroblast	CTB	VEGFA	EGFR	1.51881	0	0.659085	1.36211	0.974224	0.262725	0.937458	1.04678e-05	9.68392e-05
CTB	STB-b	EFEMP1	EGFR	1.06117	0	0.785659	0.921091	0.336938	0.125674	0.942414	1.04678e-05	9.75169e-05
Endo-1	Fibroblast	LAMA2	ITGA1	1.06108	0	0.860231	2.15801	1.54304	0.291771	0.944826	2.88972e-06	9.81968e-05
Fibroblast	Fibroblast	SLIT2	ROBO2	1.21452	0	0.653485	2.50799	2.17898	0.755625	0.937207	1.02109e-08	0.000101632
Endo-1	STB-a	COL4A1	SDC1	1.08326	0	0.646888	1.31952	1.25941	0.139696	0.936908	1.04678e-05	0.000105126
Fibroblast	Fibroblast	COL1A1	CD36	1.05336	0	0.971145	2.58527	1.66533	0.381153	0.947903	5.59281e-07	0.000105832
Endo-1	Endo-1	COL4A2	CD44	1.1568	0	0.643023	1.82449	1.49618	0.164813	0.936731	1.04678e-05	0.000107251
Endo-1	STB-b	CEACAM1	EGFR	1.05211	0	0.755856	1.31649	0.347113	0.179092	0.941356	1.04678e-05	0.000109397
STB-b	CTB	CSHL1	GHR	1.04868	0	1.06689	0.913959	0.802136	0.188575	0.950176	1.04678e-05	0.000112292
Endo-1	CTB	COL4A2	ITGB5	1.15141	0	0.621596	1.65967	1.45898	0.105179	0.935719	1.04678e-05	0.000115963
STB-b	Fibroblast	INHBA	TGFBR3	1.0446	0	0.957409	0.781323	0.94006	0.129923	0.94755	1.04678e-05	0.000118942
CTB	CTB	CDH1	PTPRM	1.04375	0	0.888735	1.4939	1.30925	0.170969	0.945669	1.04678e-05	0.000121201
Fibroblast	STB-b	CCN2	EGFR	1.03913	0	0.713149	1.11413	0.357888	0.165254	0.93973	1.04678e-05	0.000125013
STB-c	CTB	PSG6	DSCAM	1.0372	0	0.972281	1.14285	0.915168	0.227467	0.947932	1.04678e-05	0.000127329
Fibroblast	CTB	COL4A1	ITGAV_ITGB8	1.03556	0	0.947271	1.42077	1.2927	0.113716	0.947285	1.04678e-05	0.000128105
STB-c	CTB	PSG4	DSCAM	1.03423	0	0.968026	1.13127	0.950751	0.226081	0.947823	1.04678e-05	0.000129666
STB-c	Hofbauer cells	PGF	NRP1	1.03408	0	0.925493	1.15355	1.22358	0.122309	0.946701	1.04678e-05	0.000130449
Fibroblast	CTB	BMP5	BMPR1A_BMPR2	1.03359	0	0.761217	2.20007	1.72419	0.34328	0.94155	1.09858e-06	0.000132815
Endo-1	Endo-1	EFNB2	PECAM1	1.17951	0	0.586114	2.67978	1.81784	0.515618	0.933928	1.43391e-07	0.000133608
Endo-1	Endo-1	COL4A1	CD44	1.06598	0	0.584348	1.87787	1.4757	0.184554	0.933835	1.04678e-05	0.000134403
STB-a	CTB	GPC3	LRP2	1.03124	0	1.06344	1.24703	0.782496	0.170283	0.9501	1.04678e-05	0.000136001
Fibroblast	Fibroblast	THBS1	CD36	1.02563	0	0.89209	2.33618	1.82513	0.401684	0.945766	3.91361e-07	0.000140037
Fibroblast	CTB	LAMA2	DAG1	1.02445	0	0.576674	1.38182	1.41032	0.150806	0.933426	1.04678e-05	0.000140851
Fibroblast	STB-c	SLIT2	GPC1	1.19557	0	0.57311	1.74909	1.8722	0.223391	0.933233	1.04678e-05	0.000142487
Hofbauer cells	CTB	PDGFC	FLT1	1.01973	0	1.01525	2.16386	1.22033	0.210839	0.948989	1.04678e-05	0.000145786
Fibroblast	Fibroblast	COL4A2	ITGA1_ITGB1	1.01803	0	0.813249	1.91557	1.37494	0.200622	0.943344	1.04678e-05	0.000148286
Fibroblast	Hofbauer cells	COL4A1	ITGA9_ITGB1	1.01392	0	0.887139	2.49686	1.48704	0.281262	0.945623	3.48877e-06	0.000151651
Hofbauer cells	STB-a	PDGFC	FLT1	1.0069	0	0.985054	2.14534	1.26374	0.204567	0.948253	1.04678e-05	0.0001542
Fibroblast	Endo-1	LAMA2	CD44	1.01755	0	0.553059	1.81269	1.54822	0.194899	0.932115	1.04678e-05	0.0001611
Fibroblast	CTB	SERPINE1	LRP2	0.998535	0	0.995652	1.75536	1.85911	0.346254	0.948515	2.27244e-06	0.000162848
STB-c	Hofbauer cells	GPC3	UNC5C	0.99546	0	0.935816	1.69918	0.941664	0.197506	0.94698	1.04678e-05	0.000165489
Fibroblast	Endo-1	THBS1	SCARB1	0.991269	0	0.849075	2.06261	1.57523	0.437649	0.944485	2.71687e-07	0.000173538
Fibroblast	CTB	LAMC1	ITGA6_ITGB1	0.985916	0	0.898959	2.0444	1.44153	0.207854	0.945962	1.04678e-05	0.00017855
Fibroblast	CTB	LAMC1	ITGA6_ITGB4	0.985916	0	0.898959	2.0444	1.44153	0.207854	0.945962	1.04678e-05	0.00017855
Fibroblast	Hofbauer cells	SERPINE2	LRP1	0.97961	0	0.771128	2.10141	1.55522	0.261342	0.941905	5.52233e-06	0.000184565
Fibroblast	Endo-1	LAMC1	ITGA6_ITGB1	0.979199	0	0.882082	2.02527	1.44129	0.203951	0.945476	1.04678e-05	0.0001855
STB-a	Fibroblast	INHBA	TGFBR3	0.978683	0	0.771462	0.670614	0.717046	0.104689	0.941917	1.04678e-05	0.000186436
Fibroblast	Fibroblast	BMP5	ACVR2A_BMPR1A	0.973614	0	0.570761	2.34157	1.68586	0.377997	0.933105	5.89211e-07	0.000194014
Fibroblast	Fibroblast	BMP5	BMPR1A_BMPR2	0.973199	0	0.569446	2.00055	1.59284	0.256798	0.933033	6.13837e-06	0.000194972
Fibroblast	Hofbauer cells	COL4A2	ITGB5	0.972783	0	0.678377	1.58561	1.194	0.114787	0.938298	1.04678e-05	0.000196894
Fibroblast	CTB	LAMC1	ITGAV_ITGB8	0.969037	0	0.856549	1.70541	1.27472	0.149493	0.944714	1.04678e-05	0.000201742
Fibroblast	Fibroblast	COL4A1	ITGA1_ITGB1	0.967474	0	0.758077	1.99314	1.4428	0.230439	0.941437	1.04678e-05	0.000204679
Fibroblast	STB-a	BMP5	PTPRD	0.965537	0	0.545113	1.7432	1.49103	0.179169	0.931656	1.04678e-05	0.00020962
Hofbauer cells	Hofbauer cells	PLTP	ABCA1	0.963831	0	0.917655	2.7125	1.43799	0.28622	0.946486	3.17986e-06	0.000210616
Fibroblast	Hofbauer cells	THBS1	PTPRJ	0.961527	0	0.811848	1.6914	1.34321	0.292931	0.943297	3.85946e-06	0.000214621
Fibroblast	Hofbauer cells	SDC2	PTPRJ	0.960749	0	0.809829	1.75184	1.19815	0.232991	0.943231	1.04678e-05	0.000217649
CTB	Fibroblast	SEMA6A	PLXNA4	0.959165	0	0.876143	2.18232	1.49177	0.466147	0.945302	2.05253e-07	0.00022172
Endo-1	CTB	LAMA2	DAG1	0.956667	0	0.531014	1.27405	1.14198	0.138865	0.930816	1.04678e-05	0.000229974
Endo-1	Endo-1	COL4A2	CD93	1.11769	0	0.487316	2.102	1.44996	0.225666	0.928	1.04678e-05	0.000232062
STB-b	Hofbauer cells	GPC3	UNC5C	0.953526	0	0.872019	1.65241	0.898432	0.184041	0.94518	1.04678e-05	0.00023521
STB-c	Endo-1	PGF	NRP1	0.95161	0	0.817485	1.01022	1.07295	0.108035	0.943482	1.04678e-05	0.000238379
Endo-1	Endo-1	LAMA2	CD44	0.94977	0	0.509269	1.70492	1.27988	0.179467	0.929458	1.04678e-05	0.000242638
Fibroblast	Hofbauer cells	LAMC1	ITGA9_ITGB1	0.947395	0	0.802176	2.7815	1.46906	0.369752	0.942976	7.40668e-07	0.000245857
STB-c	CTB	BMP1	BMPR1A	0.947045	0	0.678232	0.819692	0.727784	0.125743	0.938292	1.04678e-05	0.000246934
Fibroblast	STB-c	COL4A2	SDC1	0.946724	0	0.600701	0.952563	0.998691	0.105276	0.934683	1.04678e-05	0.000248014
Fibroblast	STB-a	VEGFA	EGFR	1.12985	0	0.476131	1.01225	0.406595	0.189796	0.92722	1.04678e-05	0.000249097
CTB	Endo-1	SEMA6A	PLXNA2	0.945734	0	0.844752	1.64334	1.25708	0.196785	0.944351	1.04678e-05	0.000250181
Fibroblast	CTB	HGF	MET	0.945465	0	0.891294	2.67455	1.6138	0.690511	0.945743	1.33444e-08	0.000251268
Fibroblast	Endo-1	MMP2	PECAM1	1.15215	0	0.472476	2.85631	1.74659	0.699629	0.92696	1.10496e-08	0.000254543
Fibroblast	STB-b	COL4A2	SDC1	0.943631	0	0.59148	0.945967	0.991462	0.103659	0.934209	1.04678e-05	0.000256738
Fibroblast	CTB	SERPINE2	LRP1	0.937021	0	0.650704	1.97986	1.49891	0.220529	0.937082	1.04678e-05	0.000265613
Fibroblast	Fibroblast	COL1A2	CD36	0.936008	0	0.636579	2.3783	1.50705	0.380754	0.936432	5.71128e-07	0.000268979
STB-c	Endo-1	ANXA1	DYSF	0.931425	0	0.862951	0.593987	0.728846	0.100009	0.944908	1.32705e-05	0.000272367
Hofbauer cells	STB-b	PDGFC	FLT4	0.92538	0	0.793222	2.04978	1.27209	0.303272	0.942674	2.15482e-06	0.00027806
Endo-1	CTB	BMP6	BMPR1A_BMPR2	0.923591	0	0.655743	2.1307	1.55901	0.299579	0.937309	2.34808e-06	0.000282657
Endo-1	Fibroblast	PDGFB	PDGFRA_PDGFRB	0.92359	0	0.579017	2.32852	1.51916	0.455196	0.933552	2.20709e-07	0.000283812
Fibroblast	STB-b	SLIT2	GPC1	1.16815	0	0.456772	1.68015	1.81023	0.178044	0.925807	1.04678e-05	0.00028497
Fibroblast	Hofbauer cells	COL1A1	CD36	0.92176	0	0.791821	2.32592	1.48496	0.310773	0.942626	1.97245e-06	0.00028497
Fibroblast	Fibroblast	TGFB2	TGFBR3	0.921177	0	0.609251	1.6093	1.10942	0.300267	0.935113	7.57075e-06	0.000286129
STB-c	Fibroblast	TFPI	F3	0.919729	0	0.821329	1.74605	1.0998	0.256357	0.943607	6.34356e-06	0.000287292
Fibroblast	Fibroblast	SERPINE2	LRP1	0.918399	0	0.598051	1.92672	1.44307	0.202685	0.934548	1.04678e-05	0.000290792
CTB	Fibroblast	CDH1	IGF1R	0.91714	0	0.737871	1.44741	1.13287	0.179786	0.940687	1.04678e-05	0.000294313
STB-b	Fibroblast	TFPI	F3	0.913195	0	0.807262	1.73599	1.08245	0.251966	0.943146	7.27467e-06	0.00030142
Fibroblast	CTB	HGF	NRP1	0.912409	0	0.825412	1.98644	1.25314	0.171451	0.943739	1.04678e-05	0.000303807
Endo-1	Fibroblast	SORBS1	ITGA1	0.912046	0	0.697587	1.5589	1.0107	0.201615	0.939102	1.04678e-05	0.000305005
Endo-1	Endo-1	MAML2	NOTCH4	0.909409	0	0.579894	1.73408	0.79354	0.186449	0.933599	1.04678e-05	0.000307406
Fibroblast	Endo-1	COL4A2	CD44	0.90672	0	0.481455	1.46247	1.11178	0.123402	0.927594	1.04678e-05	0.000311026
Endo-1	Endo-1	COL4A1	CD93	1.02687	0	0.442849	2.15538	1.42948	0.252696	0.924737	7.11357e-06	0.000314667
STB-a	Fibroblast	TFPI	F3	0.903682	0	0.78678	1.72136	0.981739	0.245573	0.942453	8.39924e-06	0.000322013
Hofbauer cells	STB-c	PDGFC	FLT4	0.901568	0	0.737186	2.01085	1.231	0.281848	0.940662	3.4294e-06	0.00032448
Fibroblast	STB-c	VEGFA	EGFR	1.04476	0	0.436108	0.935717	0.301517	0.173842	0.924201	1.04678e-05	0.000328199
Fibroblast	Fibroblast	LAMC1	ITGA1	0.900946	0	0.685474	2.27778	1.42482	0.302939	0.938599	2.16929e-06	0.000328199
Hofbauer cells	Endo-1	MAML2	NOTCH4	0.898514	0	0.57091	1.71939	0.789358	0.18356	0.933113	1.04678e-05	0.000336957
Fibroblast	STB-a	SLIT2	GPC1	1.16155	0	0.428792	1.66357	1.76852	0.167138	0.923607	1.04678e-05	0.000340746
STB-a	CTB	CSHL1	GHR	0.896995	0	0.803726	0.760398	0.420166	0.14206	0.943028	1.04678e-05	0.000342014
Fibroblast	STB-c	COL4A1	SDC1	0.896168	0	0.559948	1.03014	1.06655	0.120922	0.932505	1.04678e-05	0.000343284
Fibroblast	Endo-1	TIMP3	KDR	0.895964	0	0.656883	2.02636	1.37138	0.336438	0.93736	1.24279e-06	0.000345831
STB-b	CTB	BMP1	BMPR1A	0.895938	0	0.629227	0.758773	0.546876	0.116658	0.936085	1.04678e-05	0.000347108
Endo-1	Hofbauer cells	COL4A1	CD47	1.02143	0	0.423178	1.45827	1.31377	0.102148	0.92314	1.04678e-05	0.000350953
Fibroblast	Hofbauer cells	THBS1	CD36	0.89403	0	0.727363	2.07682	1.64476	0.327513	0.940286	1.44287e-06	0.000353528
STB-a	Hofbauer cells	GPC3	UNC5C	0.893464	0	0.780644	1.58541	0.694802	0.164756	0.94224	1.04678e-05	0.000356112
Hofbauer cells	Fibroblast	F13A1	ITGA9	1.73346	0	0.421028	2.54153	2.71665	0.13781	0.92296	1.04678e-05	0.000356112
Fibroblast	STB-b	COL4A1	SDC1	0.893075	0	0.551353	1.02354	1.05932	0.119066	0.932017	1.04678e-05	0.000357408
CTB	Fibroblast	PDGFD	PDGFRA_PDGFRB	0.889798	0	0.481219	2.0045	1.45825	0.388028	0.927578	4.80901e-07	0.000366544
STB-b	CTB	NECTIN3	CADM1	0.889535	0	0.614904	1.15681	0.785492	0.265136	0.935393	1.04678e-05	0.000369175
Fibroblast	STB-a	LAMA2	DAG1	0.976642	0	0.412988	1.25154	1.33842	0.108001	0.922271	1.04678e-05	0.000374466
Fibroblast	CTB	DCN	MET	0.883523	0	0.780494	2.69308	1.49012	0.73155	0.942235	2.64417e-08	0.000389209
STB-c	Hofbauer cells	TGM2	ITGA9	0.881261	0	0.717716	1.79735	0.940793	0.24407	0.93991	8.7983e-06	0.000393279
Endo-1	Hofbauer cells	COL4A2	CD44	1.097	0	0.404977	1.54202	1.40253	0.1038	0.921566	1.04678e-05	0.000400109
Fibroblast	Endo-1	MAML2	NOTCH4	0.877368	0	0.553474	1.6909	0.792109	0.177954	0.932139	1.04678e-05	0.000404235
Hofbauer cells	Fibroblast	PDGFC	FLT1	0.874215	0	0.67282	1.95397	0.985556	0.139725	0.93806	1.04678e-05	0.000406997
Fibroblast	STB-a	COL4A1	SDC1	0.87345	0	0.496824	0.981694	0.96335	0.10729	0.928643	1.04678e-05	0.000408382
Hofbauer cells	Hofbauer cells	F13A1	ITGA4	1.73039	0	0.400536	3.18873	2.73578	0.771984	0.921167	3.21131e-09	0.000418141
Fibroblast	Hofbauer cells	FGF7	NRP1	0.868567	0	0.457646	1.89994	1.28956	0.313596	0.925873	1.87865e-06	0.000423769
Endo-1	Endo-1	RSPO3	LRP6	0.868385	0	0.594049	2.79636	1.47913	0.647263	0.934342	3.67981e-08	0.000429434
Endo-1	Hofbauer cells	SORBS1	ITGB5	0.866799	0	0.581897	1.22894	0.829754	0.115355	0.933705	1.04678e-05	0.000435137
STB-b	Endo-1	NECTIN3	NECTIN2	0.866255	0	0.553934	0.832342	0.644696	0.141511	0.932165	1.04678e-05	0.000439438
Fibroblast	Hofbauer cells	BMP5	ACVR2A_BMPR1A	0.918238	0	0.394916	2.07346	1.58598	0.26154	0.920652	5.44166e-06	0.000442318
Endo-1	Fibroblast	BMP6	ACVR2A_BMPR1A	0.863614	0	0.491676	2.27219	1.52068	0.329876	0.928297	1.36684e-06	0.000446655
Endo-1	Fibroblast	BMP6	BMPR1A_BMPR2	0.8632	0	0.490543	1.93118	1.42766	0.224107	0.92822	1.04678e-05	0.000448105
Hofbauer cells	Fibroblast	IGF1	IGF1R	0.861433	0	0.599885	1.73393	1.10466	0.144204	0.934641	1.04678e-05	0.000458322
CTB	CTB	PTPN6	EGFR	1.47052	0	0.388466	0.662817	0.782176	0.102856	0.920049	1.04678e-05	0.000464212
Fibroblast	Endo-1	COL4A1	CD44	0.856163	0	0.448792	1.54004	1.17963	0.141742	0.9252	1.04678e-05	0.00047461
Fibroblast	STB-b	VEGFA	EGFR	0.939909	0	0.386791	0.841406	0.180052	0.154183	0.91989	2.81298e-05	0.000476105
Hofbauer cells	CTB	ICAM1	EGFR	1.46989	0	0.384887	1.39698	0.85486	0.234303	0.919708	1.04678e-05	0.000488146
Fibroblast	Endo-1	CCN2	LRP6	0.851031	0	0.550023	2.73672	1.47152	0.723397	0.93194	3.4912e-08	0.00049118
Fibroblast	STB-c	BMP5	PTPRD	0.913412	0	0.379592	1.63979	1.46214	0.124765	0.919195	1.04678e-05	0.000511128
Hofbauer cells	Endo-1	PDGFC	KDR	0.845315	0	0.604812	3.28055	1.49361	0.77907	0.934891	2.27758e-08	0.000511128
Fibroblast	CTB	SLIT2	PLXNA1	1.14995	0	0.37959	2.09816	1.93946	0.469449	0.919194	1.93421e-07	0.000512679
Fibroblast	Hofbauer cells	SERPINF1	PLXDC2	0.844148	0	0.388267	2.79719	1.41084	0.516227	0.92003	1.41028e-07	0.000518906
CTB	CTB	CDH1	IGF1R	0.843332	0	0.649925	1.32546	1.01198	0.158358	0.937046	1.04678e-05	0.000522033
Hofbauer cells	STB-a	TGFA	EGFR_ERBB2	1.10483	0	0.374851	1.34594	0.341454	0.231864	0.918727	1.04678e-05	0.000528316
STB-a	CTB	PSG6	DSCAM	0.838877	0	0.688487	0.905843	0.505513	0.161073	0.938725	1.04678e-05	0.000529892
CTB	CTB	TIMP3	MET	0.83859	0	0.70012	1.41546	0.925606	0.160248	0.939205	1.04678e-05	0.000533052
Endo-1	Endo-1	MAML2	NOTCH1	0.838136	0	0.379398	1.2716	0.660078	0.106196	0.919176	1.04678e-05	0.00053781
CTB	Endo-1	CDH1	IGF1R	0.837443	0	0.642908	1.31573	0.980765	0.156648	0.936725	1.04678e-05	0.000542589
Endo-1	CTB	FN1	ITGA6	0.837373	0	0.686365	1.73836	1.27683	0.190423	0.938636	1.04678e-05	0.000544186
Hofbauer cells	STB-c	PDGFC	FLT1	0.835625	0	0.582011	1.8983	1.17508	0.120867	0.933711	1.04678e-05	0.000545786
Fibroblast	CTB	PLA2G2A	EGFR	1.46747	0	0.371371	1.22157	0.863307	0.286954	0.918378	1.04678e-05	0.000547388
CTB	CTB	LAMB1	ITGA6_ITGB4	0.835066	0	0.683062	1.89724	1.25659	0.249817	0.938497	7.62086e-06	0.000549796
CTB	CTB	LAMB1	ITGA6_ITGB1	0.835066	0	0.683062	1.89724	1.25659	0.249817	0.938497	7.62086e-06	0.000549796
Fibroblast	Hofbauer cells	BMP5	BMPR1A_BMPR2	0.910331	0	0.369806	1.79284	1.49335	0.166768	0.918219	1.04678e-05	0.0005506
Endo-1	Hofbauer cells	COL4A1	CD44	1.00618	0	0.368023	1.5954	1.38205	0.116233	0.918038	1.04678e-05	0.000557051
STB-c	CTB	NECTIN3	CADM1	0.831246	0	0.560163	1.08394	0.644696	0.241532	0.932517	1.04678e-05	0.000558669
Endo-1	Endo-1	FN1	ITGA6	0.830656	0	0.673479	1.71923	1.27659	0.186848	0.938088	1.04678e-05	0.00056029
CTB	Fibroblast	COL21A1	ITGA1_ITGB1	0.829551	0	0.607559	2.20616	1.45422	0.438436	0.935029	2.64479e-07	0.000563539
CTB	Endo-1	LAMB1	ITGA6_ITGB1	0.828348	0	0.670239	1.87811	1.25634	0.245127	0.937948	8.47088e-06	0.00056843
Hofbauer cells	Endo-1	MAML2	NOTCH1	0.82724	0	0.37352	1.25692	0.655896	0.104551	0.918594	1.04678e-05	0.000574983
STB-a	CTB	PSG4	DSCAM	0.826852	0	0.671281	0.895969	0.512431	0.156777	0.937993	1.04678e-05	0.000576628
Fibroblast	Endo-1	COL4A2	CD93	0.867608	0	0.364871	1.73998	1.06556	0.168964	0.917713	1.04678e-05	0.000579923
Endo-1	CTB	FN1	ITGAV_ITGB1	0.820493	0	0.653984	1.39937	1.11002	0.136956	0.93723	1.04678e-05	0.000594869
Endo-1	CTB	FN1	ITGAV_ITGB8	0.820493	0	0.653984	1.39937	1.11002	0.136956	0.93723	1.04678e-05	0.000594869
Endo-1	CTB	FN1	ITGAV_ITGB6	0.820493	0	0.653984	1.39937	1.11002	0.136956	0.93723	1.04678e-05	0.000594869
CTB	CTB	LAMB1	ITGAV_ITGB8	0.818186	0	0.650837	1.55825	1.08977	0.179674	0.937088	1.04678e-05	0.000601572
Endo-1	STB-b	FN1	FLT4	0.816659	0	0.646628	1.06453	0.979951	0.16463	0.936896	1.04678e-05	0.000606623
STB-a	CTB	SERPINE1	LRP2	0.812103	0	0.609279	1.45664	1.04801	0.211887	0.935114	1.04678e-05	0.00061509
Fibroblast	Fibroblast	HGF	SDC2	0.810414	0	0.622127	2.68137	1.47077	0.628896	0.935745	4.83953e-08	0.000620198
STB-c	Endo-1	NECTIN3	NECTIN2	0.807967	0	0.504621	0.75947	0.5039	0.128913	0.929157	1.04678e-05	0.000628757
Endo-1	Hofbauer cells	VWF	ITGA9	0.807102	0	0.623005	3.15318	1.43733	0.7567	0.935787	5.82071e-08	0.000632198
Endo-1	Hofbauer cells	COL4A2	CD93	1.08437	0	0.354684	1.83084	1.38254	0.164247	0.916638	1.04678e-05	0.000633921
Fibroblast	Endo-1	MAML2	NOTCH1	0.806095	0	0.362112	1.22842	0.658647	0.101358	0.917426	1.04678e-05	0.000637376
Fibroblast	Hofbauer cells	COL1A2	CD36	0.804404	0	0.519033	2.11894	1.32668	0.310447	0.930078	2.01358e-06	0.000640839
Endo-1	Fibroblast	IGF1	IGF1R	0.803173	0	0.455574	1.46171	1.01649	0.109514	0.925717	1.04678e-05	0.000647794
Fibroblast	Endo-1	TIMP3	CD44	0.800464	0	0.412806	1.24971	1.16686	0.135803	0.922256	1.04678e-05	0.000654787
STB-a	CTB	TIMP3	MET	0.800231	0	0.631505	1.3597	0.913123	0.144543	0.936193	1.04678e-05	0.000658297
Endo-1	CTB	JAM3	ITGB1	0.799243	0	0.506492	2.0963	1.27167	0.206172	0.929279	1.04678e-05	0.000660056
Endo-1	Hofbauer cells	FN1	ITGA9	0.798852	0	0.61247	2.47546	1.30437	0.338744	0.935273	1.18368e-06	0.00066358
Fibroblast	Endo-1	BMP5	ACVR1_ACVR2A	0.904151	0	0.350182	1.78544	1.47682	0.203066	0.916149	1.04678e-05	0.000667113
Fibroblast	Endo-1	BMP5	ACVR1_BMPR2	0.904151	0	0.350182	1.78544	1.47682	0.203066	0.916149	1.04678e-05	0.000667113
Fibroblast	Endo-1	BMP5	ACVR1_ACVR2B	0.904151	0	0.350182	1.78544	1.47682	0.203066	0.916149	1.04678e-05	0.000667113
CTB	Hofbauer cells	LAMB1	ITGA9_ITGB1	0.796545	0	0.609523	2.63434	1.28412	0.4444	0.935127	2.79024e-07	0.000670656
Fibroblast	CTB	LAMC1	DAG1	0.796532	0	0.423138	1.39381	1.02375	0.144181	0.923137	1.04678e-05	0.000672431
Fibroblast	Hofbauer cells	LAMA2	CD44	0.957755	0	0.348317	1.53022	1.45457	0.122747	0.915943	1.04678e-05	0.000674208
Endo-1	STB-c	FN1	FLT4	0.792846	0	0.600948	1.0256	0.938869	0.153	0.934695	1.04678e-05	0.000692109
Endo-1	Fibroblast	FN1	SDC2	0.791716	0	0.598781	2.05109	1.33819	0.299499	0.934585	2.39426e-06	0.000695717
Fibroblast	Endo-1	LAMC1	CD44	0.789636	0	0.40581	1.82468	1.16166	0.186336	0.921641	1.04678e-05	0.000701147
Hofbauer cells	CTB	IGF1	IGF1R	0.787626	0	0.528386	1.61198	0.983766	0.127017	0.930657	1.04678e-05	0.000706598
Fibroblast	Endo-1	FGF7	NRP1	0.786097	0	0.404237	1.7566	1.13893	0.276999	0.9215	3.92368e-06	0.000708419
Hofbauer cells	STB-c	TGFA	EGFR_ERBB2	1.01975	0	0.343342	1.26941	0.236376	0.212374	0.915388	1.49125e-05	0.000708419
CTB	Fibroblast	BMP7	PTPRK	0.785102	0	0.596945	1.9306	1.22421	0.254238	0.934491	6.86077e-06	0.000717562
Fibroblast	Hofbauer cells	VCAN	TLR2	0.784906	0	0.581674	3.2582	1.46609	0.897554	0.933694	3.8751e-08	0.000719398
Endo-1	Endo-1	COL4A1	ITGA1_ITGB1	0.998576	0	0.340499	1.54968	1.34741	0.103504	0.915065	1.04678e-05	0.000721235
Endo-1	Hofbauer cells	BMP6	ACVR2A_BMPR1A	0.808238	0	0.340196	2.00408	1.4208	0.228245	0.915031	1.04678e-05	0.000723076
Fibroblast	Endo-1	COL4A1	CD93	0.817052	0	0.340118	1.81756	1.13342	0.194076	0.915022	1.04678e-05	0.000724918
Hofbauer cells	Endo-1	IGF1	IGF1R	0.781736	0	0.522681	1.60225	0.952551	0.125645	0.930305	1.04678e-05	0.000737881
Fibroblast	Hofbauer cells	ALCAM	NRP1	0.825429	0	0.335709	1.61836	1.15846	0.177354	0.914513	1.04678e-05	0.000743472
Endo-1	Endo-1	JAM3	ITGB1	0.779496	0	0.460561	2.02874	1.2156	0.187476	0.92609	1.04678e-05	0.000749083
Fibroblast	CTB	NID1	ITGAV	0.777015	0	0.594693	1.95485	1.1171	0.257874	0.934375	5.96605e-06	0.000762258
Endo-1	Endo-1	COL4A2	ITGA3_ITGB1	1.07901	0	0.333365	1.29441	1.27868	0.107106	0.914239	1.04678e-05	0.000766043
Fibroblast	Hofbauer cells	VEGFA	NRP1	0.824255	0	0.332391	1.79566	1.15367	0.256689	0.914124	6.22576e-06	0.000777455
Fibroblast	CTB	RSPO2	ZNRF3	0.770402	0	0.546892	2.2453	1.497	0.702538	0.931759	6.49661e-08	0.000790875
Endo-1	Fibroblast	SPTAN1	PTPRA	0.770006	0	0.552615	1.43914	0.882624	0.10757	0.932089	1.04678e-05	0.000796661
Fibroblast	Fibroblast	COL3A1	ITGA1_ITGB1	0.76691	0	0.539199	2.55515	1.37888	0.538259	0.931307	1.12639e-07	0.000808296
STB-c	Fibroblast	PAM	DPP4	0.766814	0	0.526514	1.03159	0.679565	0.135128	0.930542	1.04678e-05	0.000810243
CTB	CTB	FBN1	ITGB1	0.760765	0	0.472976	1.45551	1.05335	0.120105	0.926996	1.04678e-05	0.00083775
Endo-1	Hofbauer cells	VWF	LRP1	0.760542	0	0.532153	2.08573	1.17264	0.28118	0.930885	3.50872e-06	0.000839733
CTB	Hofbauer cells	CDH1	PTPRM	0.76002	0	0.550655	1.09821	0.733782	0.105931	0.931977	1.04678e-05	0.000843704
Hofbauer cells	CTB	PLTP	ABCA1	0.75991	0	0.567946	2.28492	1.08364	0.177145	0.93295	1.04678e-05	0.000847685
Endo-1	Hofbauer cells	COL4A1	CD93	0.993551	0	0.322319	1.88421	1.36206	0.18392	0.912909	1.04678e-05	0.000853674
Fibroblast	Endo-1	LAMA2	ITGA1	0.950147	0	0.322267	1.48451	1.41993	0.109306	0.912902	1.04678e-05	0.000855674
Hofbauer cells	STB-c	IGF1	INSR	0.758534	0	0.500204	1.185	0.682248	0.136004	0.928867	1.04678e-05	0.000861691
Endo-1	Hofbauer cells	LAMA2	CD44	0.889976	0	0.320738	1.42244	1.18623	0.113029	0.912713	1.04678e-05	0.000865714
Hofbauer cells	STB-a	PDGFC	FLT4	0.75767	0	0.398568	1.77557	0.864677	0.152384	0.920988	1.04678e-05	0.000869746
STB-a	Hofbauer cells	CD59	STAB1	0.757341	0	0.397225	2.22801	1.13204	0.268552	0.920865	4.60544e-06	0.000873787
Fibroblast	Fibroblast	HGF	NRP1	0.756078	0	0.513829	1.71473	1.02276	0.10673	0.92975	1.04678e-05	0.000881897
Endo-1	Hofbauer cells	BMP6	BMPR1A_BMPR2	0.800331	0	0.318566	1.72346	1.32816	0.145538	0.912442	1.04678e-05	0.000881897
Fibroblast	Hofbauer cells	SERPINE1	LRP1	0.753137	0	0.524076	1.03145	1.28868	0.113713	0.930392	1.04678e-05	0.000894133
STB-a	CTB	NECTIN3	CADM1	0.750963	0	0.484765	0.983565	0.456558	0.209022	0.927824	1.04678e-05	0.000902337
CTB	Fibroblast	LAMB1	ITGA1	0.750095	0	0.520848	2.13062	1.23988	0.364098	0.930192	8.06352e-07	0.000912643
Fibroblast	STB-a	SERPINE2	LRP1	0.817969	0	0.314079	1.64009	1.3034	0.106444	0.911873	1.04678e-05	0.000912643
STB-b	Fibroblast	PAM	DPP4	0.74742	0	0.506389	1.00558	0.635189	0.129963	0.929272	1.04678e-05	0.000923008
Hofbauer cells	CTB	ACTR2	LRP2	0.746182	0	0.47266	1.7842	1.13836	0.284773	0.926973	3.27435e-06	0.000925088
Fibroblast	Fibroblast	COL15A1	ITGA1_ITGB1	0.744788	0	0.515056	2.18932	1.2971	0.334353	0.929828	1.32462e-06	0.000939713
CTB	Endo-1	FBN1	ITGB1	0.741018	0	0.430085	1.38795	0.997277	0.109213	0.923713	1.04678e-05	0.000965049
Endo-1	STB-b	COL4A2	ITGB3	1.07227	0	0.306512	1.3145	1.33254	0.180065	0.910889	1.04678e-05	0.00098427
Endo-1	Fibroblast	FN1	DPP4	0.738996	0	0.497649	1.77442	1.17902	0.217854	0.928698	1.04678e-05	0.000990719
Endo-1	Hofbauer cells	JAM3	ITGAM_ITGB2	0.737961	0	0.363953	2.99551	1.27143	0.760634	0.917618	3.46794e-07	0.000997189
STB-c	Hofbauer cells	SEMA3B	NRP2_PLXNA2	0.73628	0	0.516307	1.07873	0.71855	0.144924	0.929907	1.04678e-05	0.00100368
Fibroblast	Hofbauer cells	DCN	TLR2	0.736043	0	0.523095	3.36764	1.29562	0.948664	0.930331	5.06213e-08	0.00100585
Hofbauer cells	STB-b	TGFA	EGFR_ERBB2	0.914896	0	0.304515	1.1751	0.11491	0.188357	0.910623	5.77254e-05	0.00100802
STB-b	Hofbauer cells	TGM2	ITGA9	0.733684	0	0.529242	1.59027	0.574658	0.179977	0.930709	1.04678e-05	0.00102547
STB-a	Hofbauer cells	CD55	CR1	0.73336	0	0.351436	2.28041	1.24029	0.259397	0.916286	5.76911e-06	0.00102985
Endo-1	Endo-1	IGFBP4	LRP6	0.753777	0	0.303301	2.55372	1.26434	0.558118	0.91046	3.68629e-07	0.00103645
Endo-1	Fibroblast	JAM3	ITGB1	0.732335	0	0.350867	1.86739	1.12734	0.142824	0.916224	1.04678e-05	0.00104086
Fibroblast	STB-a	LAMC1	DAG1	0.748729	0	0.303032	1.26353	0.951855	0.103256	0.910424	1.04678e-05	0.00104527
Endo-1	Endo-1	COL4A1	ITGA3_ITGB1	0.988196	0	0.302945	1.34778	1.2582	0.119935	0.910412	1.04678e-05	0.00104749
Endo-1	Endo-1	BMP6	ACVR1_ACVR2B	0.794151	0	0.30166	1.71607	1.31163	0.177215	0.910239	1.04678e-05	0.00106081
Endo-1	Endo-1	BMP6	ACVR1_ACVR2A	0.794151	0	0.30166	1.71607	1.31163	0.177215	0.910239	1.04678e-05	0.00106081
Endo-1	Endo-1	BMP6	ACVR1_BMPR2	0.794151	0	0.30166	1.71607	1.31163	0.177215	0.910239	1.04678e-05	0.00106081
CTB	Hofbauer cells	COL4A2	ITGA9_ITGB1	0.728657	0	0.522823	1.93313	0.809197	0.13452	0.930314	1.04678e-05	0.00106304
STB-a	Endo-1	NECTIN3	NECTIN2	0.727684	0	0.436699	0.6591	0.315762	0.111561	0.924249	1.04678e-05	0.00107198
Endo-1	CTB	RSPO3	ZNRF3	0.727332	0	0.46193	2.30055	1.27303	0.557778	0.926192	3.34117e-07	0.00107422
CTB	Hofbauer cells	APP	LRP1	0.72593	0	0.494396	1.40085	0.943975	0.115007	0.92848	1.04678e-05	0.00108771
Endo-1	Endo-1	LAMA2	ITGA1	0.882368	0	0.29675	1.37673	1.15159	0.100651	0.909566	1.04678e-05	0.00109222
Hofbauer cells	STB-b	IGF1	INSR	0.725415	0	0.468121	1.13715	0.583756	0.127281	0.926646	1.04678e-05	0.00109222
Fibroblast	Endo-1	ALCAM	NRP1	0.742959	0	0.296531	1.47502	1.00783	0.156656	0.909536	1.04678e-05	0.00109901
Hofbauer cells	Fibroblast	HBEGF	PRLR	1.18093	0	0.29623	2.00946	1.4107	0.453504	0.909494	3.5109e-07	0.00110128
Fibroblast	Fibroblast	BMP5	ACVR1_BMPR2	0.886757	0	0.294948	1.72348	1.4404	0.171037	0.909315	1.04678e-05	0.0011081
Fibroblast	Fibroblast	BMP5	ACVR1_ACVR2B	0.886757	0	0.294948	1.72348	1.4404	0.171037	0.909315	1.04678e-05	0.0011081
Fibroblast	Fibroblast	BMP5	ACVR1_ACVR2A	0.886757	0	0.294948	1.72348	1.4404	0.171037	0.909315	1.04678e-05	0.0011081
STB-c	Hofbauer cells	CD59	STAB1	0.720518	0	0.310522	2.12565	1.10115	0.209935	0.911415	1.04678e-05	0.00111951
Endo-1	CTB	JAG1	CD46	0.719619	0	0.515901	1.60056	0.826146	0.188052	0.929881	1.04678e-05	0.00112638
Fibroblast	Endo-1	VEGFA	NRP1	0.741785	0	0.2936	1.65232	1.00304	0.226733	0.909126	1.04678e-05	0.00112638
STB-b	Hofbauer cells	SEMA3B	NRP2_PLXNA2	0.719305	0	0.496763	1.05338	0.655591	0.139438	0.928639	1.04678e-05	0.00113098
Endo-1	CTB	JAM2	ITGAV_ITGB1	0.718077	0	0.514321	1.99811	1.04121	0.297013	0.929781	2.55255e-06	0.00113788
Endo-1	CTB	VWF	LRP1	0.717952	0	0.449049	1.96418	1.11632	0.23727	0.925219	1.01516e-05	0.00114019
Endo-1	STB-c	AFDN	EPHB2	0.717536	0	0.318611	0.762012	0.69806	0.140873	0.912447	1.04678e-05	0.0011425
Fibroblast	STB-c	NID1	PTPRF	0.717219	0	0.490387	1.55298	0.886746	0.209495	0.928209	1.04678e-05	0.00114481
Endo-1	Fibroblast	TFPI	F3	0.716689	0	0.384192	1.43369	0.647363	0.119915	0.919641	1.04678e-05	0.00114713
Fibroblast	CTB	HGF	ITGB1	0.71603	0	0.434011	2.05703	1.16344	0.237837	0.924032	9.87055e-06	0.00114944
Hofbauer cells	Endo-1	PLTP	ABCA1	0.715458	0	0.491715	2.19172	1.0191	0.153368	0.928299	1.04678e-05	0.00115408
Endo-1	CTB	ADAM10	MET	0.714331	0	0.477849	1.20914	0.756872	0.124249	0.927342	1.04678e-05	0.00116339
CTB	Hofbauer cells	CD55	CR1	0.712713	0	0.303327	2.2183	1.13248	0.223888	0.910464	1.04678e-05	0.00117977
Fibroblast	Endo-1	LAMA2	ITGA3_ITGB1	0.939767	0	0.286724	1.28261	1.33072	0.126657	0.908143	1.04678e-05	0.00118683
STB-c	Fibroblast	PAM	FAP	0.710856	0	0.412945	1.23409	0.600022	0.237414	0.922268	1.04678e-05	0.00119627
Endo-1	STB-a	JAM3	ITGB1	0.709734	0	0.298298	1.79006	1.13054	0.121425	0.90978	1.04678e-05	0.00120337
Hofbauer cells	CTB	ADAM10	MET	0.708763	0	0.467889	1.19839	0.770745	0.121659	0.926629	1.04678e-05	0.00121287
Fibroblast	Hofbauer cells	SERPINE1	ITGB5	0.708001	0	0.437339	1.26523	1.32818	0.143452	0.9243	1.04678e-05	0.00122241
Endo-1	CTB	CUBN	LRP2	0.70626	0	0.389922	2.42259	1.21517	0.770771	0.920186	6.58772e-07	0.00123439
Endo-1	CTB	VWF	ITGB1	0.705582	0	0.42491	2.10447	1.16383	0.253016	0.923285	7.01805e-06	0.00124884
STB-c	CTB	TGM2	ADGRG1	0.703273	0	0.31761	0.816664	0.602423	0.203603	0.912322	1.04678e-05	0.00126581
Fibroblast	CTB	VCAN	ITGB1	0.702952	0	0.422619	1.96613	1.21024	0.238397	0.923094	9.71233e-06	0.00127067
Endo-1	Hofbauer cells	JAM3	ITGB1	0.702941	0	0.282499	1.76682	1.07484	0.114994	0.907522	1.04678e-05	0.00127311
STB-a	Hofbauer cells	TGM2	ITGA9	0.700924	0	0.487404	1.5443	0.472922	0.165749	0.928006	1.04678e-05	0.00127799
Hofbauer cells	STB-a	ICAM1	EGFR	1.08092	0	0.278047	1.04712	0.287232	0.169263	0.906853	1.04678e-05	0.00128044
Endo-1	STB-c	IGF1	INSR	0.700274	0	0.379873	0.912779	0.594082	0.103286	0.919222	1.04678e-05	0.00128044
Endo-1	Hofbauer cells	APP	LRP1	0.700207	0	0.466336	1.33868	0.858912	0.108479	0.926516	1.04678e-05	0.00128288
Fibroblast	STB-c	HGF	SDC1	0.699795	0	0.401654	1.63902	1.01645	0.305808	0.921268	5.90933e-06	0.00128533
Endo-1	Fibroblast	VWF	LRP1	0.699331	0	0.412713	1.91104	1.06049	0.21807	0.922247	1.04678e-05	0.00129024
Fibroblast	STB-b	HGF	SDC1	0.696702	0	0.395488	1.63243	1.00922	0.301114	0.920705	6.19654e-06	0.00130008
STB-c	CTB	ADAM10	MET	0.696671	0	0.44626	1.17505	0.780342	0.116035	0.925004	1.04678e-05	0.00130254
Fibroblast	Endo-1	HGF	ITGB1	0.696283	0	0.394653	1.98947	1.10737	0.216269	0.920628	1.04678e-05	0.00130995
Fibroblast	CTB	SLIT2	ROBO1	1.12464	0	0.272248	1.86852	1.88097	0.169122	0.905959	1.04678e-05	0.00132732
Hofbauer cells	Fibroblast	PLTP	ABCA1	0.69335	0	0.4538	2.14536	0.953164	0.141542	0.925583	1.04678e-05	0.0013323
Endo-1	CTB	LAMA4	ITGA6_ITGB4	0.692986	0	0.479719	1.91611	1.09451	0.241282	0.927473	9.38173e-06	0.00133854
Endo-1	CTB	LAMA4	ITGA6_ITGB1	0.692986	0	0.479719	1.91611	1.09451	0.241282	0.927473	9.38173e-06	0.00133854
Fibroblast	CTB	THBS1	LRP5	0.692318	0	0.474885	2.17589	1.35062	0.552133	0.927132	1.43391e-07	0.0013448
STB-b	Fibroblast	PAM	FAP	0.691462	0	0.397161	1.20808	0.555647	0.228339	0.920859	1.04678e-05	0.00135736
Fibroblast	CTB	NID1	PTPRF	0.690562	0	0.443887	1.50223	0.764172	0.18963	0.924818	1.04678e-05	0.00136492
Hofbauer cells	STB-a	HBEGF	EGFR_ERBB2	1.0787	0	0.269058	1.0832	0.290977	0.210001	0.905456	1.04678e-05	0.00136745
CTB	Endo-1	BMP7	PTPRK	0.689957	0	0.474081	1.70528	1.03332	0.20191	0.927074	1.04678e-05	0.0013725
Fibroblast	STB-a	PLA2G2A	EGFR	1.07851	0	0.268283	0.871713	0.295678	0.207299	0.905332	1.04678e-05	0.00138519
Fibroblast	STB-b	NID1	PTPRF	0.687778	0	0.439031	1.49693	0.814395	0.187556	0.924435	1.04678e-05	0.00139283
Endo-1	Endo-1	LAMA4	ITGA6_ITGB1	0.686269	0	0.470713	1.89698	1.09427	0.236753	0.926833	1.03145e-05	0.00139793
Endo-1	Endo-1	VWF	ITGB1	0.685834	0	0.386377	2.03691	1.10776	0.230072	0.91985	1.04678e-05	0.00140304
Fibroblast	CTB	LAMC3	ITGA6_ITGB4	0.684178	0	0.467112	2.2165	1.10411	0.38376	0.926572	1.52741e-06	0.00140945
Fibroblast	CTB	LAMC3	ITGA6_ITGB1	0.684178	0	0.467112	2.2165	1.10411	0.38376	0.926572	1.52741e-06	0.00140945
CTB	STB-c	FBN1	ITGA5	0.683662	0	0.305506	1.01598	0.871443	0.126908	0.910755	1.04678e-05	0.0014133
Endo-1	STB-b	COL4A2	GP6	1.062	0	0.26562	1.32453	1.3416	0.178288	0.904904	1.04678e-05	0.00141844
Fibroblast	Hofbauer cells	COL4A2	CD93	0.834293	0	0.265565	1.46881	0.998144	0.122978	0.904895	1.04678e-05	0.00142101
Fibroblast	Endo-1	VCAN	ITGB1	0.683204	0	0.384294	1.89857	1.15417	0.216778	0.919651	1.04678e-05	0.00142359
CTB	Fibroblast	COL4A2	ITGA1_ITGB1	0.682208	0	0.446762	1.42942	0.764955	0.110213	0.925043	1.04678e-05	0.00143133
Hofbauer cells	Hofbauer cells	CD55	CR1	0.696096	0	0.264606	2.16832	1.09936	0.195307	0.904739	1.04678e-05	0.00143133
Fibroblast	CTB	COL1A1	ITGAV_ITGB8	0.68157	0	0.464537	1.8478	0.952474	0.259699	0.926384	5.63112e-06	0.0014365
Fibroblast	Fibroblast	PDGFC	PDGFRA	0.814776	0	0.264101	1.84595	1.30201	0.113791	0.904657	1.04678e-05	0.0014365
Endo-1	Endo-1	LAMA2	ITGA3_ITGB1	0.871988	0	0.264022	1.17483	1.06238	0.116629	0.904644	1.04678e-05	0.00143909
Endo-1	STB-c	FN1	SDC1	0.681097	0	0.386581	1.00874	0.883872	0.145635	0.91987	1.04678e-05	0.00144688
CTB	CTB	SERPINE1	LRP2	0.679946	0	0.335388	1.24489	0.753529	0.116637	0.914476	1.04678e-05	0.00145468
STB-c	CTB	SERPINE1	LRP2	0.679189	0	0.333818	1.24368	0.75535	0.116091	0.914292	1.04678e-05	0.00145729
Fibroblast	CTB	RSPO2	LGR5	0.678728	0	0.445231	2.26287	1.35884	0.858658	0.924923	1.29605e-07	0.00146512
Endo-1	STB-b	FN1	SDC1	0.678004	0	0.380647	1.00214	0.876643	0.143399	0.919298	1.04678e-05	0.0014756
Fibroblast	STB-b	COL1A1	FLT4	0.677735	0	0.459312	1.51296	0.822403	0.312174	0.925997	1.04678e-05	0.00147822
Fibroblast	Endo-1	LAMC3	ITGA6_ITGB1	0.677461	0	0.458343	2.19737	1.10386	0.376555	0.925925	1.5563e-06	0.00148085
Hofbauer cells	Hofbauer cells	C1QA	CR1	0.694114	0	0.259987	3.29458	1.23973	0.853101	0.903977	5.02494e-07	0.00148085
Fibroblast	CTB	CCN1	ITGAV	0.677314	0	0.458733	1.6205	0.999918	0.217977	0.925954	1.04678e-05	0.00148611
CTB	CTB	CDH1	LRP5	0.677286	0	0.452073	1.81498	1.0615	0.401973	0.925451	2.06931e-06	0.00148874
Fibroblast	STB-a	HGF	SDC1	0.677078	0	0.356375	1.59058	0.913256	0.271334	0.916819	8.61538e-06	0.00149138
Endo-1	CTB	LAMC1	ITGA6_ITGB4	0.676399	0	0.455979	1.34899	0.890425	0.10543	0.925747	1.04678e-05	0.00149798
Endo-1	CTB	LAMC1	ITGA6_ITGB1	0.676399	0	0.455979	1.34899	0.890425	0.10543	0.925747	1.04678e-05	0.00149798
Endo-1	CTB	LAMA4	ITGAV_ITGB8	0.676107	0	0.457087	1.57712	0.927702	0.173536	0.925831	1.04678e-05	0.00150195
STB-a	Fibroblast	PAM	DPP4	0.674336	0	0.430551	0.907595	0.413802	0.110499	0.923751	1.04678e-05	0.0015099
Hofbauer cells	Fibroblast	PDGFC	PDGFRB	0.697204	0	0.256281	2.7961	1.22691	0.666924	0.903352	5.53419e-07	0.00151255
Fibroblast	CTB	THBS1	ITGA6	0.670719	0	0.44785	1.93769	1.27909	0.380532	0.925127	5.83142e-07	0.00153388
Fibroblast	Hofbauer cells	LAMC1	CD44	0.729842	0	0.25558	1.54221	1.06801	0.117355	0.903233	1.04678e-05	0.00153388
STB-b	CTB	ADAM10	MET	0.669722	0	0.398055	1.12304	0.746235	0.103501	0.920941	1.04678e-05	0.00154191
Endo-1	Endo-1	LAMC1	ITGA6_ITGB1	0.669682	0	0.447419	1.32986	0.890181	0.10345	0.925093	1.04678e-05	0.00154459
Hofbauer cells	STB-c	ICAM1	EGFR	0.995837	0	0.254675	0.97059	0.182154	0.155035	0.903078	2.71152e-05	0.00154459
Endo-1	Fibroblast	BMP6	ACVR1_BMPR2	0.776757	0	0.25408	1.65411	1.27521	0.149263	0.902975	1.04678e-05	0.00156074
Endo-1	Fibroblast	BMP6	ACVR1_ACVR2B	0.776757	0	0.25408	1.65411	1.27521	0.149263	0.902975	1.04678e-05	0.00156074
Endo-1	Fibroblast	BMP6	ACVR1_ACVR2A	0.776757	0	0.25408	1.65411	1.27521	0.149263	0.902975	1.04678e-05	0.00156074
Fibroblast	CTB	LAMC3	ITGAV_ITGB8	0.667298	0	0.445075	1.87751	0.937293	0.276009	0.924911	6.40301e-06	0.00156343
CTB	STB-a	FBN1	ITGA5	0.665947	0	0.267028	0.970154	0.792304	0.110924	0.905131	1.04678e-05	0.00158511
Endo-1	Fibroblast	COL15A1	ITGA1_ITGB1	0.664571	0	0.427514	1.97437	1.10387	0.277524	0.923501	3.88079e-06	0.00159873
STB-a	CTB	ADAM10	MET	0.664269	0	0.388301	1.11251	0.708094	0.100965	0.920033	1.04678e-05	0.00160419
Fibroblast	Endo-1	THBS1	ITGA6	0.664002	0	0.439442	1.91856	1.27884	0.373388	0.924468	6.9212e-07	0.00160693
Fibroblast	Endo-1	CCN1	CAV1	0.66338	0	0.439984	2.44838	1.20542	0.551527	0.924511	6.98921e-07	0.00161789
Fibroblast	Hofbauer cells	DCN	TLR4	0.662428	0	0.394612	3.18149	1.15007	0.843888	0.920624	1.08023e-06	0.00162614
Fibroblast	STB-a	BMP5	BMPR1A_BMPR2	0.87236	0	0.249231	1.66739	1.4327	0.112394	0.902128	1.04678e-05	0.00162614
CTB	Fibroblast	GNAS	ADCY9	0.662332	0	0.410659	1.73916	0.999878	0.184211	0.922068	1.04678e-05	0.00163165
Fibroblast	STB-a	NID1	PTPRF	0.661716	0	0.393569	1.44732	0.735677	0.168134	0.920527	1.04678e-05	0.00163441
STB-a	CTB	FN1	ITGA6	0.66151	0	0.434669	1.35231	1.11983	0.120593	0.924086	1.04678e-05	0.00163717
CTB	STB-b	FBN1	ITGA5	0.660398	0	0.254975	0.955799	0.808352	0.105917	0.903129	1.04678e-05	0.00165101
Fibroblast	Hofbauer cells	COL1A1	ITGA9_ITGB1	0.659928	0	0.435049	2.92389	1.14682	0.642331	0.924116	1.09858e-06	0.00165934
Fibroblast	Hofbauer cells	COL4A1	CD93	0.783737	0	0.247548	1.54639	1.066	0.141255	0.901829	1.04678e-05	0.00165934
Fibroblast	Endo-1	HGF	CD44	0.659791	0	0.321921	2.14893	1.12954	0.358462	0.912859	1.28327e-06	0.00166213
Fibroblast	CTB	SPON1	APP	0.659632	0	0.374208	1.8092	1.02291	0.329238	0.918662	2.65078e-06	0.0016677
Hofbauer cells	STB-c	HBEGF	EGFR_ERBB2	0.993617	0	0.246441	1.00667	0.185899	0.192349	0.90163	2.58918e-05	0.00167049
Fibroblast	CTB	TNXB	ITGAV_ITGB6	0.65932	0	0.434195	1.84296	0.920357	0.276358	0.924047	7.27467e-06	0.00167607
Endo-1	CTB	HSPG2	LRP2	0.659084	0	0.292151	1.38896	0.964414	0.237646	0.908922	1.04678e-05	0.00167887
Fibroblast	STB-c	PLA2G2A	EGFR	0.993426	0	0.245731	0.795182	0.1906	0.189874	0.901502	2.45739e-05	0.00168166
STB-c	CTB	SEMA3B	NRP2_PLXNA3	0.658555	0	0.376882	0.793359	0.596286	0.105789	0.918928	1.04678e-05	0.00168727
STB-c	CTB	SEMA3B	NRP2_PLXNA2	0.658555	0	0.376882	0.793359	0.596286	0.105789	0.918928	1.04678e-05	0.00168727
STB-c	CTB	SEMA3B	NRP2_PLXNA1	0.658555	0	0.376882	0.793359	0.596286	0.105789	0.918928	1.04678e-05	0.00168727
Endo-1	STB-a	FN1	SDC1	0.658379	0	0.343001	0.960297	0.780676	0.129217	0.915349	1.04678e-05	0.00169569
Hofbauer cells	STB-a	IGF1	INSR	0.656933	0	0.40178	1.03821	0.391761	0.109243	0.921279	1.04678e-05	0.00171259
CTB	Hofbauer cells	SEMA3F	NRP1	0.792519	0	0.242685	1.15323	0.981355	0.10461	0.900947	1.04678e-05	0.00172391
STB-a	Endo-1	FN1	ITGA6	0.654793	0	0.426509	1.33318	1.11959	0.118329	0.923418	1.04678e-05	0.00172958
Endo-1	Hofbauer cells	LAMA4	ITGA9_ITGB1	0.654465	0	0.428072	2.65321	1.12205	0.429218	0.923547	1.32462e-06	0.00173242
Fibroblast	STB-c	COL1A1	FLT4	0.653922	0	0.426865	1.47403	0.781321	0.290122	0.923448	1.04678e-05	0.00173811
Fibroblast	CTB	NID1	ITGB1	0.653853	0	0.379853	1.98223	1.03795	0.213265	0.91922	1.04678e-05	0.00174095
Endo-1	STB-b	COL4A1	GP6	0.971179	0	0.241382	1.3779	1.32112	0.199644	0.900706	1.04678e-05	0.0017438
Fibroblast	Fibroblast	COL5A1	ITGA1_ITGB1	0.652843	0	0.414716	2.52738	1.16597	0.562268	0.922421	9.16056e-07	0.00174951
Endo-1	Hofbauer cells	VEGFC	LYVE1	0.650339	0	0.342159	2.91678	1.20739	0.647538	0.915254	6.85362e-07	0.00175522
Fibroblast	Endo-1	NID1	ITGAV	0.649819	0	0.372816	1.65075	0.86709	0.161662	0.918523	1.04678e-05	0.00175808
Endo-1	Fibroblast	PAM	DPP4	0.649682	0	0.404968	0.874541	0.326259	0.103934	0.921565	1.04678e-05	0.00176094
Fibroblast	Fibroblast	HGF	ITGB1	0.649122	0	0.300657	1.82812	1.01912	0.164759	0.910103	1.04678e-05	0.00176668
CTB	Hofbauer cells	SEMA3E	NRP1	0.791196	0	0.238944	1.59822	1.07585	0.288766	0.900251	8.1167e-06	0.00177529
Fibroblast	CTB	COL6A2	ITGAV_ITGB8	0.648499	0	0.419439	1.92274	0.886898	0.272631	0.922825	9.9503e-06	0.00178105
CTB	Endo-1	TIMP3	KDR	0.648416	0	0.402386	1.66649	0.645864	0.206091	0.921334	1.04678e-05	0.00178681
STB-c	Fibroblast	ANGPTL4	CDH11	0.952754	0	0.237263	1.78645	1.51848	0.331188	0.899934	1.70007e-06	0.00179548
Endo-1	STB-a	VWF	ITGAV_ITGB3	0.647111	0	0.310816	1.64284	0.926621	0.142943	0.911453	1.04678e-05	0.00180416
Fibroblast	CTB	BMP5	ACVR1_ACVR2A	0.868419	0	0.236717	1.65816	1.40846	0.137269	0.89983	1.04678e-05	0.00180706
Fibroblast	CTB	BMP5	ACVR1_BMPR2	0.868419	0	0.236717	1.65816	1.40846	0.137269	0.89983	1.04678e-05	0.00180706
Fibroblast	CTB	BMP5	ACVR1_ACVR2B	0.868419	0	0.236717	1.65816	1.40846	0.137269	0.89983	1.04678e-05	0.00180706
Fibroblast	Endo-1	VCAN	CD44	0.646712	0	0.313471	2.05802	1.17634	0.359306	0.911796	8.44464e-07	0.00180996
Fibroblast	Endo-1	LAMC1	ITGA1	0.722234	0	0.236465	1.49649	1.03337	0.104504	0.899782	1.04678e-05	0.00182159
CTB	CTB	LAMB1	DAG1	0.645682	0	0.321515	1.24665	0.838809	0.173289	0.912809	1.04678e-05	0.00182451
Fibroblast	Hofbauer cells	LAMC3	ITGA9_ITGB1	0.645657	0	0.416822	2.9536	1.13164	0.682671	0.922602	1.25283e-06	0.00182742
Fibroblast	CTB	COL6A1	ITGA6	0.643788	0	0.409307	2.22948	1.02715	0.388166	0.92195	2.55255e-06	0.00184789
Hofbauer cells	Fibroblast	FGF13	FGFR2	1.157	0	0.234607	2.30929	2.04493	0.193686	0.899426	1.04678e-05	0.00184789
STB-b	CTB	SEMA3B	NRP2_PLXNA2	0.64158	0	0.362616	0.768002	0.533327	0.101784	0.917479	1.04678e-05	0.00186259
STB-b	CTB	SEMA3B	NRP2_PLXNA3	0.64158	0	0.362616	0.768002	0.533327	0.101784	0.917479	1.04678e-05	0.00186259
STB-b	CTB	SEMA3B	NRP2_PLXNA1	0.64158	0	0.362616	0.768002	0.533327	0.101784	0.917479	1.04678e-05	0.00186259
Endo-1	Endo-1	FN1	CD44	0.641093	0	0.30984	1.51865	0.996959	0.17071	0.911326	1.04678e-05	0.00187143
STB-a	STB-b	FN1	FLT4	0.640795	0	0.409505	0.678481	0.822949	0.104259	0.921967	1.04678e-05	0.0018803
CTB	Fibroblast	SHANK2	CFTR	0.888892	0	0.233045	0.841189	0.569147	0.263031	0.899123	1.04678e-05	0.0018803
STB-a	Fibroblast	SORBS1	ITGA1	0.639953	0	0.400649	1.14008	0.587666	0.115795	0.921177	1.04678e-05	0.00188918
Fibroblast	STB-a	TGFB2	TGFBR3	0.639872	0	0.366215	1.19126	0.600754	0.180488	0.917852	1.04678e-05	0.00189215
Endo-1	Fibroblast	ADAM10	EPHA3	0.639026	0	0.397382	1.43505	0.714498	0.153168	0.920879	1.04678e-05	0.00189809
CTB	Endo-1	LAMB1	CD44	0.638785	0	0.30835	1.67753	0.976711	0.223955	0.911131	1.04678e-05	0.00191298
Endo-1	Endo-1	FN1	ROBO4	0.638732	0	0.305312	2.16461	1.02019	0.423511	0.910729	2.83736e-06	0.00191596
Endo-1	Fibroblast	VWF	ITGB1	0.638673	0	0.294352	1.87556	1.01951	0.175274	0.909232	1.04678e-05	0.00191895
Fibroblast	Fibroblast	PDGFD	PDGFRA_PDGFRB	0.803195	0	0.230584	1.72796	1.35171	0.18593	0.898641	1.04678e-05	0.00192194
Endo-1	CTB	ACTR2	LRP2	0.638638	0	0.249779	1.41064	0.950194	0.15049	0.902225	1.04678e-05	0.00192194
Fibroblast	Hofbauer cells	BMP5	ACVR1_BMPR2	0.866416	0	0.230356	1.65102	1.40853	0.133581	0.898596	1.04678e-05	0.00192942
Fibroblast	Hofbauer cells	BMP5	ACVR1_ACVR2A	0.866416	0	0.230356	1.65102	1.40853	0.133581	0.898596	1.04678e-05	0.00192942
Fibroblast	Fibroblast	COL14A1	ITGA1_ITGB1	0.638403	0	0.398956	2.35855	1.19839	0.527866	0.921023	7.19593e-07	0.00193092
Endo-1	Hofbauer cells	LAMC1	ITGA9_ITGB1	0.637878	0	0.406888	2.08608	0.917957	0.187549	0.921736	1.04678e-05	0.00193692
Fibroblast	Hofbauer cells	TNXB	ITGA9_ITGB1	0.637679	0	0.406633	2.91905	1.1147	0.683536	0.921714	1.37754e-06	0.00193992
Fibroblast	Fibroblast	EFNA5	EPHA3	0.637602	0	0.395264	2.38897	1.22293	0.679724	0.920684	5.95322e-07	0.00194594
Fibroblast	Endo-1	COL6A1	ITGA6	0.637071	0	0.401622	2.21035	1.02691	0.380879	0.921265	2.56875e-06	0.00195497
Fibroblast	STB-b	COL4A2	ITGB3	0.822193	0	0.229497	0.95248	0.94814	0.134821	0.898425	1.04678e-05	0.00195497
STB-c	Fibroblast	SORBS1	ITGA1	0.637046	0	0.397476	1.13561	0.572447	0.114878	0.920888	1.04678e-05	0.00196101
STB-c	CTB	HSPG2	LRP2	0.636219	0	0.244765	1.32531	0.983755	0.199101	0.901327	1.04678e-05	0.00198525
Fibroblast	Hofbauer cells	CCN1	TLR2	0.636107	0	0.403286	2.93996	1.17661	0.678709	0.921415	8.21456e-07	0.00198829
Fibroblast	Fibroblast	VCAN	ITGB1	0.636043	0	0.292765	1.73722	1.06591	0.165147	0.909009	1.04678e-05	0.00199133
Endo-1	CTB	RSPO3	LGR5	0.635658	0	0.376063	2.31813	1.13487	0.681729	0.918847	1.1934e-06	0.00199742
CTB	STB-c	GNAS	ADCY7	0.635574	0	0.366253	1.03992	0.793729	0.117254	0.917856	1.04678e-05	0.00200047
Endo-1	STB-c	COL4A2	ITGB3	1.0524	0	0.227393	1.241	1.27082	0.133585	0.898004	1.04678e-05	0.00200352
CTB	CTB	LRPAP1	LRP2	0.635413	0	0.243094	1.50718	0.996557	0.311501	0.901022	1.04678e-05	0.00201269
CTB	CTB	APP	GPC1	0.634425	0	0.328512	1.06476	0.756794	0.12832	0.913662	1.04678e-05	0.00201881
Fibroblast	Endo-1	NID1	ITGB1	0.634106	0	0.345406	1.91467	0.981873	0.193926	0.91562	1.04678e-05	0.00202188
Hofbauer cells	STB-b	ICAM1	EGFR	0.890988	0	0.225875	0.87628	0.0606881	0.137503	0.897697	0.000110984	0.00203109
Fibroblast	Endo-1	SPON1	APP	0.633909	0	0.352968	1.74702	0.937842	0.310551	0.916452	6.28447e-06	0.00203109
Hofbauer cells	Fibroblast	ADAM10	EPHA3	0.633458	0	0.389099	1.4243	0.728372	0.149976	0.920108	1.04678e-05	0.00203416
Fibroblast	CTB	HSPG2	LRP2	0.633223	0	0.238556	1.31698	0.894124	0.19405	0.900178	1.04678e-05	0.00203724
Endo-1	Hofbauer cells	LTBP1	ITGB5	0.631667	0	0.36785	1.23347	0.745594	0.121118	0.91802	1.04678e-05	0.00205575
CTB	Endo-1	MAML2	NOTCH4	0.631306	0	0.350577	1.35929	0.35873	0.112719	0.916192	1.04678e-05	0.00206814
STB-b	CTB	PSG9	DSCAM	0.631008	0	0.391037	1.1447	0.921668	0.258067	0.920291	1.04678e-05	0.00207434
Endo-1	Fibroblast	IGF2	IGF1R	0.709232	0	0.222882	1.33937	0.827868	0.133712	0.897083	1.04678e-05	0.00208056
Fibroblast	Hofbauer cells	VCAN	TLR1	0.630635	0	0.282269	2.97994	1.17844	0.876071	0.907487	8.13881e-07	0.00208056
CTB	Fibroblast	APP	NOTCH2	0.630554	0	0.321494	1.28251	0.834575	0.124352	0.912807	1.04678e-05	0.00208367
STB-c	CTB	HSPA8	LRP2	0.630195	0	0.232279	1.30043	0.949697	0.242826	0.898974	1.04678e-05	0.00209302
Fibroblast	CTB	RSPO2	LGR4	0.629865	0	0.391046	1.46563	0.954745	0.346227	0.920292	1.04678e-05	0.00209614
Endo-1	CTB	FN1	DPP4	0.628282	0	0.285265	1.33579	0.95967	0.12488	0.90793	1.04678e-05	0.00211491
Fibroblast	CTB	COL6A1	ITGAV_ITGB8	0.626908	0	0.389997	1.89049	0.860342	0.279178	0.920193	1.04678e-05	0.00212433
Fibroblast	Hofbauer cells	COL6A2	ITGA9_ITGB1	0.626857	0	0.392813	2.99883	1.08124	0.674316	0.920457	1.73734e-06	0.00212747
Fibroblast	STB-a	HGF	ITGB1	0.626521	0	0.255611	1.7508	1.02231	0.140074	0.903238	1.04678e-05	0.00213062
STB-a	Hofbauer cells	SEMA3B	NRP2_PLXNA2	0.624196	0	0.387265	0.911321	0.432333	0.108703	0.919935	1.04678e-05	0.00214007
STB-a	Hofbauer cells	FN1	ITGA9	0.622989	0	0.387872	2.08941	1.14737	0.214524	0.919992	1.04678e-05	0.00214954
Hofbauer cells	STB-b	HBEGF	EGFR_ERBB2	0.888768	0	0.218572	0.912357	0.0644336	0.170597	0.896178	0.000107103	0.00217172
STB-c	Fibroblast	ADAM10	EPHA3	0.621366	0	0.371112	1.40096	0.737968	0.143043	0.918352	1.04678e-05	0.00217808
Fibroblast	STB-c	THBS1	PTPRJ	0.621207	0	0.385876	1.14418	0.793652	0.139232	0.919802	1.04678e-05	0.00218126
Fibroblast	STB-b	PLA2G2A	EGFR	0.888577	0	0.217943	0.700871	0.0691346	0.168402	0.896044	0.000101802	0.00218126
CTB	Hofbauer cells	APP	NOTCH2	0.620756	0	0.303732	1.24873	0.831805	0.117481	0.910518	1.04678e-05	0.00218445
Fibroblast	STB-c	SDC2	PTPRJ	0.620429	0	0.384917	1.20463	0.648586	0.110742	0.91971	1.04678e-05	0.00218763
Fibroblast	Hofbauer cells	HGF	ITGB1	0.619728	0	0.242072	1.72756	0.966612	0.132655	0.900834	1.04678e-05	0.00219721
STB-a	Fibroblast	PAM	FAP	0.618378	0	0.337681	1.1101	0.334259	0.194142	0.914742	1.04678e-05	0.00221642
STB-b	Endo-1	CALM1	PDE1C	0.616499	0	0.368005	1.52761	0.960918	0.259648	0.918036	1.04678e-05	0.00223572
Endo-1	STB-a	VWF	ITGB1	0.616072	0	0.250251	1.79824	1.0227	0.149014	0.902308	1.04678e-05	0.00224217
STB-a	Fibroblast	FN1	SDC2	0.615853	0	0.379203	1.66504	1.18119	0.18967	0.919157	1.04678e-05	0.0022454
STB-c	Hofbauer cells	PGF	NRP2	0.615243	0	0.376956	1.07931	0.770654	0.157062	0.918935	1.04678e-05	0.00224863
Endo-1	CTB	VEGFC	FLT1	0.614497	0	0.315914	1.18478	0.568665	0.174455	0.912107	1.04678e-05	0.00225834
Fibroblast	Fibroblast	COL1A1	ITGA1_ITGB1	0.613479	0	0.371757	2.42017	1.10258	0.526264	0.918417	1.56796e-06	0.00226806
Fibroblast	STB-a	VCAN	ITGB1	0.613442	0	0.248901	1.65989	1.06911	0.140404	0.90207	1.04678e-05	0.00227131
STB-b	Fibroblast	CALM1	RYR2	0.613104	0	0.364566	1.45254	1.01411	0.279829	0.917682	1.04678e-05	0.00227456
Fibroblast	CTB	LAMB1	ITGA6_ITGB1	0.613003	0	0.365247	1.32341	0.91333	0.133582	0.917752	1.04678e-05	0.00227944
Fibroblast	CTB	LAMB1	ITGA6_ITGB4	0.613003	0	0.365247	1.32341	0.91333	0.133582	0.917752	1.04678e-05	0.00227944
CTB	Hofbauer cells	GNAS	ADCY7	0.612467	0	0.327909	0.992516	0.613573	0.104978	0.91359	1.04678e-05	0.00228758
Hofbauer cells	CTB	ADAM9	ITGA6	0.611765	0	0.363475	1.58129	0.893714	0.14565	0.917569	1.04678e-05	0.00230064
Hofbauer cells	Hofbauer cells	SEMA3D	NRP1_PLXNA2	0.782144	0	0.213358	1.93685	1.07142	0.317319	0.89505	1.91848e-06	0.00231045
Endo-1	STB-c	VWF	ITGAV_ITGB3	0.610138	0	0.238671	1.55444	0.839182	0.109764	0.9002	1.04678e-05	0.00232357
STB-a	Endo-1	TIMP3	KDR	0.610057	0	0.36295	1.61073	0.633381	0.185893	0.917514	1.04678e-05	0.00233015
Fibroblast	Fibroblast	COL3A1	DDR2	0.609663	0	0.228427	1.80536	1.02035	0.395999	0.898212	2.82005e-06	0.00233344
Endo-1	Hofbauer cells	VWF	ITGB1	0.60928	0	0.236996	1.775	0.967	0.141121	0.899883	1.04678e-05	0.00233673
Endo-1	Hofbauer cells	VWF	SIRPA	0.60894	0	0.236334	2.04637	1.04085	0.470306	0.899757	2.25751e-06	0.00234003
Endo-1	CTB	APP	GPC1	0.608702	0	0.309866	1.00258	0.671732	0.121036	0.911329	1.04678e-05	0.00234332
STB-a	Endo-1	MAML2	NOTCH4	0.608686	0	0.331926	1.32881	0.346228	0.106722	0.914069	1.04678e-05	0.00234662
STB-a	Fibroblast	PDGFD	PDGFRA_PDGFRB	0.796685	0	0.211744	1.70717	1.24957	0.170739	0.894692	1.04678e-05	0.00234993
CTB	Endo-1	SEMA3E	NRP1	0.708726	0	0.211058	1.45489	0.925223	0.255066	0.89454	1.04678e-05	0.00236316
STB-b	Fibroblast	ANGPTL4	CDH11	0.945346	0	0.211015	1.75887	1.49068	0.29455	0.89453	2.71765e-06	0.00236647
CTB	Hofbauer cells	TGM2	ITGA9	0.606714	0	0.367088	1.41212	0.282002	0.124834	0.917942	1.04678e-05	0.00236647
Fibroblast	Hofbauer cells	VCAN	ITGB1	0.60665	0	0.235718	1.63665	1.01341	0.132968	0.899639	1.04678e-05	0.00236979
Hofbauer cells	Fibroblast	PDGFB	PDGFRA_PDGFRB	0.796423	0	0.210986	1.79005	1.28739	0.165867	0.894523	1.04678e-05	0.00236979
Fibroblast	Endo-1	LAMB1	ITGA6_ITGB1	0.606286	0	0.35839	1.30428	0.913087	0.131074	0.917034	1.04678e-05	0.00237643
Fibroblast	CTB	LAMA4	ITGA6_ITGB4	0.606122	0	0.355398	1.60248	0.93801	0.178753	0.916715	1.04678e-05	0.00238474
Fibroblast	CTB	LAMA4	ITGA6_ITGB1	0.606122	0	0.355398	1.60248	0.93801	0.178753	0.916715	1.04678e-05	0.00238474
Fibroblast	Endo-1	LAMC1	ITGA3_ITGB1	0.711854	0	0.210386	1.29459	0.94416	0.121093	0.894389	1.04678e-05	0.00239306
Fibroblast	Hofbauer cells	COL6A1	ITGA9_ITGB1	0.605267	0	0.36524	2.96658	1.05469	0.69051	0.917752	2.14041e-06	0.0023964
STB-a	Fibroblast	SEMA6A	PLXNA4	0.605117	0	0.345248	1.50308	0.905622	0.183688	0.915602	1.04678e-05	0.00239973
Hofbauer cells	Endo-1	ADAM9	ITGA6	0.605048	0	0.356651	1.56216	0.89347	0.142916	0.916849	1.04678e-05	0.00240976
Endo-1	Fibroblast	APP	NOTCH2	0.604831	0	0.303247	1.22034	0.749512	0.117294	0.910453	1.04678e-05	0.0024131
CTB	Endo-1	COL21A1	ITGA1_ITGB1	0.650839	0	0.209587	1.42487	1.06277	0.151246	0.894209	1.04678e-05	0.00242315
STB-b	Hofbauer cells	CALM1	KCNQ1	0.603517	0	0.354851	1.87924	0.874575	0.236189	0.916656	1.04678e-05	0.00242651
CTB	CTB	LAMA5	ITGA6_ITGB1	0.602708	0	0.350513	1.19731	0.766791	0.144183	0.916185	1.04678e-05	0.002445
CTB	CTB	LAMA5	ITGA6_ITGB4	0.602708	0	0.350513	1.19731	0.766791	0.144183	0.916185	1.04678e-05	0.002445
STB-b	CTB	HSPA8	LRP2	0.618546	0	0.208138	1.26961	0.932778	0.217588	0.89388	1.04678e-05	0.00244669
Endo-1	STB-a	FN1	ITGA5_ITGB1	0.602513	0	0.235834	0.941395	0.769818	0.104607	0.899662	1.04678e-05	0.00245343
CTB	Hofbauer cells	APP	CD74	0.602088	0	0.269889	2.19115	0.942716	0.358164	0.905588	5.85297e-06	0.00246018
Fibroblast	CTB	COL6A3	ITGAV_ITGB8	0.602037	0	0.35608	1.67006	0.883364	0.271255	0.916788	1.04678e-05	0.00246356
Endo-1	STB-a	VEGFC	FLT1	0.601663	0	0.306517	1.16626	0.612076	0.169265	0.910889	1.04678e-05	0.00247033
Hofbauer cells	CTB	IGF1	ITGA6_ITGB4	0.59998	0	0.346609	1.8633	0.961746	0.222211	0.915754	1.04678e-05	0.00249749
Hofbauer cells	CTB	SPP1	ITGAV_ITGB6	0.599717	0	0.352917	1.88557	0.993471	0.296277	0.916447	3.69163e-06	0.0025043
Hofbauer cells	CTB	SPP1	ITGAV_ITGB5	0.599717	0	0.352917	1.88557	0.993471	0.296277	0.916447	3.69163e-06	0.0025043
Hofbauer cells	CTB	SPP1	ITGAV_ITGB1	0.599717	0	0.352917	1.88557	0.993471	0.296277	0.916447	3.69163e-06	0.0025043
Fibroblast	Endo-1	LAMA4	ITGA6_ITGB1	0.599404	0	0.348726	1.58335	0.937766	0.175397	0.915988	1.04678e-05	0.00251454
Fibroblast	STB-a	BMP5	ACVR2B_BMPR1A	0.858338	0	0.204702	1.60899	1.38955	0.168369	0.893088	1.04678e-05	0.00252138
Endo-1	STB-a	VWF	LRP1	0.598901	0	0.216745	1.62441	0.920816	0.114524	0.895787	1.04678e-05	0.0025248
Fibroblast	CTB	THBS1	PTPRJ	0.598435	0	0.357373	1.10756	0.704786	0.128947	0.916926	1.04678e-05	0.00253508
Endo-1	CTB	BMP6	ACVR1_ACVR2B	0.75842	0	0.203917	1.58878	1.24328	0.119794	0.892905	1.04678e-05	0.00253851
Endo-1	CTB	BMP6	ACVR1_BMPR2	0.75842	0	0.203917	1.58878	1.24328	0.119794	0.892905	1.04678e-05	0.00253851
Endo-1	CTB	BMP6	ACVR1_ACVR2A	0.75842	0	0.203917	1.58878	1.24328	0.119794	0.892905	1.04678e-05	0.00253851
Fibroblast	Fibroblast	IL1RAPL1	PTPRD	0.598033	0	0.205955	1.43492	0.982276	0.468916	0.893379	1.04678e-05	0.00254881
STB-c	CTB	ARPC5	LRP2	0.616146	0	0.203164	1.33623	0.973504	0.22039	0.892728	1.04678e-05	0.00255225
CTB	STB-a	LAMB1	DAG1	0.597878	0	0.230255	1.11637	0.766909	0.124102	0.898576	1.04678e-05	0.00255225
Fibroblast	CTB	SDC2	PTPRJ	0.597657	0	0.356485	1.16801	0.55972	0.102562	0.916831	1.04678e-05	0.00255914
Fibroblast	Hofbauer cells	HGF	CD44	0.599997	0	0.202746	1.86646	1.03589	0.22576	0.892629	1.04678e-05	0.00256604
CTB	Endo-1	LAMA5	ITGA6_ITGB1	0.595991	0	0.343933	1.17818	0.766547	0.141476	0.915454	1.04678e-05	0.00258678
Fibroblast	STB-a	NID1	ITGAV	0.595382	0	0.277857	1.5206	0.800736	0.120486	0.906824	1.04678e-05	0.00260065
CTB	CTB	ACTR2	LRP2	0.615235	0	0.201276	1.32935	0.915751	0.121267	0.89228	1.04678e-05	0.00260065
Endo-1	Hofbauer cells	APP	NOTCH2	0.595033	0	0.286493	1.18656	0.746742	0.110813	0.908109	1.04678e-05	0.00260412
Hofbauer cells	CTB	ADAM9	ITGAV	0.594885	0	0.346327	1.2423	0.726902	0.104755	0.915722	1.04678e-05	0.0026076
STB-b	Fibroblast	ADAM10	EPHA3	0.594417	0	0.331024	1.34895	0.703862	0.127591	0.913962	1.04678e-05	0.00261804
Hofbauer cells	Endo-1	CKLF	LRP6	0.713041	0	0.199959	2.37135	1.17943	0.440001	0.891964	7.98869e-07	0.00262502
Endo-1	Fibroblast	PAM	FAP	0.593725	0	0.317616	1.07704	0.246717	0.182607	0.912322	1.35439e-05	0.0026495
Fibroblast	STB-b	COL4A2	GP6	0.811921	0	0.198879	0.962504	0.957198	0.133491	0.891703	1.04678e-05	0.00267409
Endo-1	Fibroblast	LAMC1	ITGA1	0.591429	0	0.347693	1.58237	0.873716	0.15366	0.915874	1.04678e-05	0.00269526
Endo-1	Hofbauer cells	BMP6	ACVR1_BMPR2	0.756417	0	0.198438	1.58165	1.24335	0.116575	0.891596	1.04678e-05	0.00269703
Endo-1	Hofbauer cells	BMP6	ACVR1_ACVR2A	0.756417	0	0.198438	1.58165	1.24335	0.116575	0.891596	1.04678e-05	0.00269703
Endo-1	Endo-1	JAM2	ITGAV_ITGB1	0.590882	0	0.322431	1.69401	0.791192	0.186199	0.912922	1.04678e-05	0.00270233
Fibroblast	STB-c	TGFB2	TGFBR3	0.59088	0	0.323889	1.11845	0.552104	0.159628	0.913101	1.04678e-05	0.00270587
CTB	Hofbauer cells	LAMC1	ITGA9_ITGB1	0.589762	0	0.345439	1.97798	0.829937	0.159225	0.915623	1.04678e-05	0.00271296
Fibroblast	CTB	LAMA4	ITGAV_ITGB8	0.589242	0	0.338632	1.26349	0.771198	0.128563	0.914851	1.04678e-05	0.00272006
STB-a	Fibroblast	ADAM10	EPHA3	0.588964	0	0.322913	1.33842	0.66572	0.124465	0.912982	1.04678e-05	0.00272361
Endo-1	CTB	IGF2	IGF1R	0.635425	0	0.196317	1.21742	0.706979	0.117775	0.891075	1.04678e-05	0.00274854
Fibroblast	Hofbauer cells	VCL	ITGB5	0.587488	0	0.327632	1.62483	0.892993	0.149407	0.913556	1.04678e-05	0.00275568
Fibroblast	Fibroblast	NID1	ITGB1	0.586945	0	0.263139	1.75332	0.893621	0.147738	0.904499	1.04678e-05	0.00275926
Fibroblast	Endo-1	EFNB2	PECAM1	1.08562	0	0.196149	2.05069	1.60743	0.172557	0.891034	1.04678e-05	0.00276283
Fibroblast	Hofbauer cells	VCAN	CD44	0.586918	0	0.197424	1.77555	1.08269	0.226291	0.891348	1.04678e-05	0.00276283
Endo-1	CTB	RSPO3	LGR4	0.586796	0	0.330295	1.52088	0.730779	0.274886	0.913875	1.04678e-05	0.00276641
Fibroblast	STB-a	BMP5	ACVR1_BMPR2	0.8556	0	0.196011	1.61249	1.3962	0.113664	0.890999	1.04678e-05	0.00277537
Fibroblast	STB-a	BMP5	ACVR1_ACVR2B	0.8556	0	0.196011	1.61249	1.3962	0.113664	0.890999	1.04678e-05	0.00277537
STB-c	Fibroblast	SHANK2	CFTR	0.758745	0	0.19595	0.680052	0.429104	0.221163	0.890984	1.04678e-05	0.00278075
CTB	CTB	LAMA5	ITGAV_ITGB8	0.585829	0	0.333977	0.858321	0.599979	0.1037	0.914311	1.04678e-05	0.00279153
Fibroblast	Hofbauer cells	THBS1	LRP1	0.585638	0	0.341356	1.60734	1.04192	0.251539	0.915163	7.70487e-06	0.00279873
STB-c	CTB	GH2	GHR	0.583777	0	0.260326	0.928568	0.827379	0.21267	0.904034	1.04678e-05	0.00283486
Endo-1	Endo-1	IGF2	IGF1R	0.629535	0	0.194197	1.2077	0.675763	0.116503	0.890547	1.04678e-05	0.00283848
CTB	Fibroblast	ADAM10	EPHA3	0.58344	0	0.314695	1.32776	0.634146	0.121297	0.911952	1.04678e-05	0.00284211
CTB	STB-c	LAMB1	DAG1	0.582655	0	0.201194	1.07489	0.736935	0.108439	0.89226	1.04678e-05	0.00285301
Endo-1	Hofbauer cells	FN1	CD44	0.581299	0	0.195138	1.23617	0.903309	0.107513	0.890782	1.04678e-05	0.00285664
Fibroblast	STB-b	THBS1	PTPRJ	0.581185	0	0.335782	1.07983	0.737366	0.121157	0.914521	1.04678e-05	0.00286028
CTB	STB-b	LAMB1	DAG1	0.58049	0	0.19706	1.06898	0.754444	0.106211	0.891258	1.04678e-05	0.00287121
STB-b	Hofbauer cells	CD59	STAB1	0.670753	0	0.193351	1.98734	0.961713	0.130719	0.890334	1.04678e-05	0.00287486
Fibroblast	Fibroblast	COL6A2	ITGA1_ITGB1	0.580408	0	0.335666	2.49511	1.037	0.55247	0.914508	2.3634e-06	0.00287486
Fibroblast	Hofbauer cells	COL6A3	ITGA9_ITGB1	0.580395	0	0.333476	2.74615	1.07771	0.670913	0.914252	1.77515e-06	0.00288217
Fibroblast	Hofbauer cells	FGF2	NRP1	0.774325	0	0.191256	1.6248	1.03031	0.21728	0.889801	1.04678e-05	0.0029078
Fibroblast	Endo-1	BMP4	LRP6	0.709241	0	0.190319	2.48732	1.18387	0.790377	0.88956	7.767e-07	0.00291147
STB-b	CTB	PSG7	DSCAM	0.579563	0	0.317421	1.07836	0.812154	0.231786	0.912298	1.04678e-05	0.00291514
Fibroblast	CTB	LRIG1	EGFR	1.43501	0	0.189413	0.976977	0.78532	0.180313	0.889326	1.04678e-05	0.00293354
CTB	STB-c	CDH1	PTPRF	0.579012	0	0.334973	0.835918	0.592788	0.161873	0.914427	1.04678e-05	0.00293354
CTB	Hofbauer cells	LAMB1	CD44	0.578991	0	0.194199	1.39505	0.883062	0.141047	0.890548	1.04678e-05	0.00293723
Fibroblast	Hofbauer cells	NID1	ITGAV	0.57872	0	0.248792	1.48076	0.754774	0.107882	0.90205	1.04678e-05	0.00294461
Hofbauer cells	Endo-1	SEMA3D	NRP1_PLXNA2	0.699674	0	0.188458	1.79352	0.92079	0.280287	0.889077	7.20994e-06	0.002952
Hofbauer cells	Hofbauer cells	SPP1	ITGA9_ITGB1	0.578076	0	0.330514	2.96166	1.18782	0.732802	0.913901	7.47783e-07	0.0029594
STB-b	CTB	GH2	GHR	0.577577	0	0.249571	0.914019	0.799116	0.203884	0.902188	1.04678e-05	0.00297052
CTB	CTB	NLGN1	NRXN3	0.577351	0	0.331639	1.30102	0.892398	0.361588	0.914035	1.04678e-05	0.00297608
CTB	CTB	NRXN3	NLGN1	0.577351	0	0.331639	1.30102	0.892398	0.361588	0.914035	1.04678e-05	0.00297608
Fibroblast	STB-b	TIMP3	DDR1	0.71206	0	0.186864	0.718314	0.986049	0.107734	0.888657	1.04678e-05	0.00298909
Fibroblast	Endo-1	COL3A1	ITGA1_ITGB1	0.588198	0	0.186005	1.77386	0.987429	0.185681	0.888429	1.04678e-05	0.00299654
Endo-1	Hofbauer cells	APP	CD74	0.576365	0	0.254571	2.12897	0.857653	0.337835	0.90306	1.04678e-05	0.00300026
Endo-1	STB-c	IGF2	INSR	0.606333	0	0.185846	0.790446	0.405461	0.126108	0.888387	1.04678e-05	0.00300399
Fibroblast	Fibroblast	COL11A1	ITGA1_ITGB1	0.576179	0	0.331051	2.31648	1.13757	0.607563	0.913965	1.17402e-06	0.00301145
CTB	Endo-1	APP	TSPAN15	0.576074	0	0.22273	1.41632	0.828499	0.187807	0.897052	1.04678e-05	0.00302267
Fibroblast	CTB	FGF7	NRP1	0.576041	0	0.268201	1.39153	0.767844	0.183782	0.905319	1.04678e-05	0.00302641
Fibroblast	STB-b	COL4A1	GP6	0.761365	0	0.185387	1.04008	1.02505	0.153331	0.888264	1.04678e-05	0.0030414
Fibroblast	Hofbauer cells	LAMB1	ITGA9_ITGB1	0.574482	0	0.325924	2.06051	0.940863	0.237629	0.91335	9.99034e-06	0.00304515
Endo-1	Endo-1	JAG1	CD46	0.574438	0	0.319775	1.31102	0.572103	0.116562	0.912593	1.04678e-05	0.00304891
Fibroblast	STB-a	THBS1	PTPRJ	0.574431	0	0.327328	1.06897	0.687375	0.118106	0.91352	1.04678e-05	0.00305267
STB-a	CTB	HSPG2	LRP2	0.607094	0	0.184404	1.24425	0.884207	0.15	0.888	1.04678e-05	0.00307149
CTB	CTB	BMP7	PTPRK	0.573171	0	0.323268	1.4287	0.798773	0.137679	0.913025	1.04678e-05	0.00307526
STB-a	CTB	ACTR2	LRP2	0.606904	0	0.184011	1.30042	0.912648	0.110865	0.887894	1.04678e-05	0.00309415
Fibroblast	Fibroblast	ADAM10	EPHA3	0.571297	0	0.296633	1.30432	0.597115	0.114335	0.90955	1.04678e-05	0.00310173
Hofbauer cells	CTB	ADAM17	MET	0.569491	0	0.218765	1.1727	0.739691	0.116814	0.896219	1.04678e-05	0.0031283
STB-b	Endo-1	INHBA	ENG	0.569177	0	0.311938	0.897562	0.639921	0.161309	0.911598	1.04678e-05	0.00313211
Hofbauer cells	Fibroblast	TGFA	PTPRD	0.586331	0	0.182843	1.92832	0.873216	0.526605	0.887576	1.04678e-05	0.00313592
STB-b	Fibroblast	CALM1	CACNA1C	0.569054	0	0.319929	1.27807	0.867782	0.194337	0.912612	1.04678e-05	0.00313973
Fibroblast	Hofbauer cells	LAMA4	ITGA9_ITGB1	0.567601	0	0.317136	2.33958	0.965542	0.317985	0.912262	4.65349e-06	0.00315499
STB-b	Hofbauer cells	INHBA	ACTR2	0.567482	0	0.309638	0.76142	0.571203	0.123234	0.9113	1.04678e-05	0.00315881
Endo-1	CTB	ADAM17	MET	0.566367	0	0.213176	1.1643	0.731692	0.113829	0.895009	1.04678e-05	0.00318563
Fibroblast	Fibroblast	IGF2	IGF1R	0.692548	0	0.181556	1.20519	0.797355	0.108919	0.887223	1.04678e-05	0.00318563
STB-a	Fibroblast	ANGPTL4	CDH11	0.936591	0	0.179994	1.72628	1.45381	0.251249	0.88679	7.47118e-06	0.00322028
CTB	Endo-1	LAMB1	ITGA1	0.571383	0	0.179675	1.34934	0.848423	0.125602	0.886701	1.04678e-05	0.003228
Fibroblast	STB-a	NID1	ITGB1	0.564344	0	0.223714	1.676	0.896813	0.125603	0.897255	1.04678e-05	0.00323186
Fibroblast	CTB	COL1A2	ITGAV_ITGB8	0.564213	0	0.304501	1.64083	0.794195	0.259427	0.910621	1.04678e-05	0.00324347
CTB	Hofbauer cells	LAMA5	ITGA9_ITGB1	0.564187	0	0.312777	1.93441	0.794323	0.256487	0.911706	1.04678e-05	0.00324735
Fibroblast	STB-b	BMP5	ACVR1_BMPR2	0.850369	0	0.179398	1.59386	1.39143	0.104031	0.886624	1.04678e-05	0.00324929
Fibroblast	STB-b	BMP5	ACVR1_ACVR2B	0.850369	0	0.179398	1.59386	1.39143	0.104031	0.886624	1.04678e-05	0.00324929
Fibroblast	Hofbauer cells	CCN1	ITGB5	0.563976	0	0.306229	1.86292	0.969075	0.252731	0.910851	7.08163e-06	0.0032551
Endo-1	Hofbauer cells	SEMA3A	NRP1_PLXNA2	0.770088	0	0.179279	1.3304	1.00925	0.124357	0.88659	1.04678e-05	0.00325899
CTB	Hofbauer cells	APP	TNFRSF21	0.563267	0	0.199512	1.58311	0.835879	0.192936	0.891856	1.04678e-05	0.00327453
Fibroblast	Endo-1	ANGPT1	TEK	0.563169	0	0.293892	2.33787	0.978672	0.436721	0.909167	4.18768e-06	0.00327843
STB-a	Fibroblast	FN1	DPP4	0.563133	0	0.315157	1.38837	1.02202	0.137965	0.912011	1.04678e-05	0.00328232
CTB	CTB	ADAM17	MET	0.562887	0	0.206951	1.15493	0.726499	0.110506	0.893609	1.04678e-05	0.00328622
CTB	CTB	BMP7	BMPR1A_BMPR2	0.562554	0	0.309558	1.63355	0.873099	0.252618	0.911289	1.04678e-05	0.00330183
Fibroblast	Endo-1	COL15A1	ITGA1_ITGB1	0.566076	0	0.177677	1.40804	0.905646	0.11534	0.886138	1.04678e-05	0.00330574
Fibroblast	Hofbauer cells	CCN1	TLR4	0.562491	0	0.304231	2.7538	1.03106	0.603749	0.910585	2.48842e-06	0.00330574
STB-a	CTB	ARPC5	LRP2	0.603813	0	0.177605	1.2946	0.901288	0.192664	0.886118	1.04678e-05	0.00330965
STB-b	CTB	ADAM17	MET	0.562337	0	0.205967	1.15345	0.768663	0.10998	0.893382	1.04678e-05	0.00331356
CTB	Endo-1	GNAS	ADCY9	0.560904	0	0.242341	1.33732	0.803962	0.108708	0.900883	1.04678e-05	0.00333316
STB-c	Fibroblast	PDGFD	PDGFRA_PDGFRB	0.784542	0	0.176601	1.6684	1.22745	0.142401	0.885831	1.04678e-05	0.00333316
Endo-1	STB-a	BMP6	ACVR2B_BMPR1A	0.748338	0	0.176339	1.53962	1.22436	0.146935	0.885756	1.04678e-05	0.00334102
Fibroblast	Fibroblast	SLIT3	ROBO1	0.560415	0	0.313067	2.25515	1.10596	0.671173	0.911744	1.48756e-06	0.00334102
Fibroblast	STB-b	COL1A2	FLT4	0.560378	0	0.301076	1.30599	0.664123	0.311848	0.91016	1.04678e-05	0.00334495
Fibroblast	STB-a	HGF	MET	0.586369	0	0.175584	1.62515	0.92205	0.13603	0.885539	1.04678e-05	0.00336464
STB-c	CTB	ADAM17	MET	0.559827	0	0.201478	1.1467	0.739871	0.107583	0.892328	1.04678e-05	0.00337648
Fibroblast	Fibroblast	COL6A1	ITGA1_ITGB1	0.558818	0	0.312104	2.46286	1.01044	0.565737	0.91162	3.21744e-06	0.00338835
STB-a	CTB	PSG9	DSCAM	0.558438	0	0.287191	1.00708	0.675722	0.189534	0.908211	1.04678e-05	0.00339627
Fibroblast	CTB	ADAM17	MET	0.55766	0	0.197602	1.14087	0.71418	0.105513	0.891391	1.04678e-05	0.00341213
Fibroblast	Hofbauer cells	NID1	ITGB1	0.557551	0	0.211865	1.65276	0.841115	0.11895	0.894719	1.04678e-05	0.00342008
Fibroblast	STB-c	B2M	KLRD1	0.55731	0	0.268331	0.994974	0.810537	0.155995	0.90534	1.04678e-05	0.00342406
Endo-1	Hofbauer cells	FN1	C5AR1	0.570301	0	0.174041	1.26629	0.887315	0.224622	0.885091	1.04678e-05	0.00342804
Endo-1	STB-b	IGF2	INSR	0.573214	0	0.173926	0.742593	0.306968	0.11802	0.885058	1.04678e-05	0.003436
STB-b	CTB	LAMA3	ITGA6_ITGB1	0.557005	0	0.285103	0.982457	0.71406	0.168957	0.907906	1.04678e-05	0.00344996
STB-b	CTB	LAMA3	ITGA6_ITGB4	0.557005	0	0.285103	0.982457	0.71406	0.168957	0.907906	1.04678e-05	0.00344996
Endo-1	Endo-1	COL4A2	ITGA2_ITGB1	1.03881	0	0.173298	1.79418	1.32235	0.325928	0.884874	1.60328e-06	0.00345596
Endo-1	CTB	NRG3	ERBB3	0.556244	0	0.220454	1.37288	1.03705	0.277893	0.896576	1.04678e-05	0.00347196
STB-b	CTB	TGM2	ADGRG1	0.555695	0	0.234205	0.609588	0.236288	0.150136	0.899348	1.49281e-05	0.00347597
STB-c	STB-b	TGM2	ITGB3	0.638975	0	0.173072	0.330541	0.469747	0.134381	0.884807	4.74024e-05	0.00347597
STB-c	Endo-1	ANXA1	GRM7	0.555327	0	0.213365	0.594965	0.559499	0.16807	0.895051	1.32562e-05	0.00348399
STB-b	Fibroblast	SHANK2	CFTR	0.678356	0	0.173038	0.580522	0.267825	0.195302	0.884797	1.43139e-05	0.00348399
CTB	CTB	NRG4	EGFR	1.43191	0	0.172029	0.787381	0.782902	0.218106	0.884498	1.04678e-05	0.00350408
STB-c	CTB	POSTN	ITGAV_ITGB5	0.554022	0	0.290603	0.722437	0.684649	0.151912	0.908702	1.04678e-05	0.0035323
Endo-1	STB-a	JAG1	CD46	0.553637	0	0.291675	1.26953	0.576413	0.106319	0.908854	1.04678e-05	0.00354443
CTB	CTB	HSPA8	LRP2	0.600585	0	0.170914	1.22209	0.822128	0.178674	0.884166	1.04678e-05	0.00354443
CTB	Endo-1	BMP7	ENG	0.552599	0	0.296703	1.73192	0.879027	0.29704	0.90956	1.04678e-05	0.00356063
STB-c	CTB	PSG7	DSCAM	0.552376	0	0.278517	1.02271	0.742413	0.203377	0.906924	1.04678e-05	0.00356469
CTB	CTB	CDH1	PTPRF	0.552355	0	0.30321	0.785172	0.470214	0.146524	0.910448	1.04678e-05	0.00356875
STB-a	CTB	GH2	GHR	0.551824	0	0.204892	0.853559	0.693226	0.167384	0.893133	1.04678e-05	0.00357281
Fibroblast	STB-c	COL4A2	ITGB3	0.802319	0	0.170257	0.878975	0.886418	0.10002	0.883969	1.04678e-05	0.00357687
Fibroblast	Fibroblast	COL5A2	ITGA1_ITGB1	0.551366	0	0.303972	2.28406	1.01967	0.496037	0.91055	2.85474e-06	0.00358501
CTB	Hofbauer cells	BMP7	ACTR2	0.550905	0	0.294514	1.59577	0.810309	0.226927	0.909255	1.04678e-05	0.00359723
Hofbauer cells	STB-c	B2M	KLRD1	0.550657	0	0.25818	0.962476	0.791978	0.150094	0.903674	1.04678e-05	0.00360538
Fibroblast	Endo-1	RSPO3	LRP6	0.701207	0	0.169937	1.89664	1.13214	0.185159	0.883872	1.04678e-05	0.00360538
Endo-1	Endo-1	APP	TSPAN15	0.550351	0	0.210088	1.35415	0.743436	0.177148	0.894322	1.04678e-05	0.00361355
STB-b	Endo-1	LAMA3	ITGA6_ITGB1	0.550288	0	0.279751	0.963326	0.713816	0.165785	0.907111	1.04678e-05	0.00362172
Fibroblast	Endo-1	CCN1	ITGAV	0.550118	0	0.287582	1.3164	0.749903	0.136651	0.908267	1.04678e-05	0.00362582
Fibroblast	Endo-1	FGF2	NRP1	0.691855	0	0.168936	1.48147	0.879685	0.191922	0.883569	1.04678e-05	0.00362991
CTB	STB-b	CDH1	PTPRF	0.549571	0	0.299894	0.779871	0.520437	0.144921	0.909999	1.04678e-05	0.003634
Endo-1	STB-b	JAG1	CD46	0.547948	0	0.28399	1.25819	0.592811	0.103518	0.907742	1.04678e-05	0.0036422
STB-c	CTB	PSG9	DSCAM	0.54588	0	0.269221	0.98327	0.671408	0.177674	0.905482	1.04678e-05	0.00368745
Endo-1	STB-c	JAG1	CD46	0.545843	0	0.281146	1.25399	0.553298	0.102481	0.90732	1.04678e-05	0.00369158
CTB	STB-b	FBN1	ITGB3	0.619999	0	0.167228	1.03742	0.855807	0.19777	0.883045	1.04678e-05	0.00369158
Endo-1	Endo-1	JAG1	NOTCH4	0.543869	0	0.278479	2.57865	0.932697	0.616416	0.906919	6.64453e-06	0.00374129
Fibroblast	Endo-1	APOE	SCARB1	0.739517	0	0.165975	1.71021	0.946994	0.390475	0.882656	5.63112e-06	0.00375377
STB-c	Hofbauer cells	CD55	CR1	0.653765	0	0.165967	2.04098	1.01243	0.122502	0.882654	1.04678e-05	0.00375793
CTB	Fibroblast	LAMC1	ITGA1	0.543313	0	0.295184	1.47426	0.785696	0.130454	0.909348	1.04678e-05	0.00375793
Endo-1	Endo-1	ANGPT1	TEK	0.543205	0	0.265315	2.2464	0.917585	0.394257	0.904854	7.40529e-06	0.00376209
Fibroblast	CTB	THBS1	LRP1	0.543049	0	0.288047	1.48579	0.985609	0.212257	0.908335	1.04678e-05	0.00377461
STB-c	Endo-1	TIMP2	CD44	0.542646	0	0.246237	0.775319	0.489356	0.102867	0.901593	1.04678e-05	0.00378296
Fibroblast	Hofbauer cells	COL1A2	ITGA9_ITGB1	0.542572	0	0.285171	2.71691	0.988539	0.641658	0.907916	3.79594e-06	0.00379132
Hofbauer cells	CTB	SEMA4D	MET	0.542338	0	0.170194	1.57321	0.884738	0.319642	0.88395	1.04678e-05	0.00379551
Fibroblast	STB-c	COL1A1	SDC1	0.542174	0	0.274596	1.45717	0.726324	0.276155	0.906324	1.04678e-05	0.00380388
Endo-1	CTB	IGF1	ITGA6_ITGB4	0.54172	0	0.263227	1.59108	0.873579	0.168755	0.904514	1.04678e-05	0.00381227
STB-a	CTB	PSG7	DSCAM	0.541684	0	0.263218	1.00083	0.678113	0.192206	0.904512	1.04678e-05	0.00381646
STB-a	Endo-1	ANXA1	GRM7	0.541563	0	0.206564	0.575805	0.321749	0.162712	0.89352	1.46186e-05	0.00382486
Fibroblast	CTB	BMP5	ACVR2A_BMPR1A	0.845791	0	0.164859	1.72269	1.43048	0.109181	0.882306	1.04678e-05	0.00382486
Fibroblast	Endo-1	COL1A1	CD36	0.541437	0	0.273592	1.57641	0.745579	0.107379	0.906169	1.04678e-05	0.00382906
Endo-1	CTB	PDGFB	ITGAV	0.540989	0	0.27283	1.18409	0.669592	0.156552	0.90605	1.04678e-05	0.00383747
STB-b	CTB	LAMA3	ITGAV_ITGB8	0.540125	0	0.271653	0.643466	0.547248	0.121518	0.905866	1.04678e-05	0.00385432
Fibroblast	STB-b	COL1A1	SDC1	0.53908	0	0.270381	1.45057	0.719095	0.271916	0.905665	1.04678e-05	0.00387544
Endo-1	Hofbauer cells	APP	TNFRSF21	0.537543	0	0.188188	1.52093	0.750816	0.181985	0.889006	1.04678e-05	0.00391359
STB-c	CTB	PGF	NRP2	0.537517	0	0.275162	0.793937	0.648391	0.114648	0.906411	1.04678e-05	0.00391784
Fibroblast	STB-c	COL1A2	FLT4	0.536566	0	0.279807	1.26705	0.623042	0.289818	0.907119	1.04678e-05	0.0039306
Fibroblast	Hofbauer cells	VEGFC	LYVE1	0.553984	0	0.162059	2.39315	0.972183	0.306698	0.881414	4.39325e-06	0.0039306
Endo-1	STB-a	JAM2	ITGAV_ITGB1	0.536445	0	0.240305	1.56386	0.724838	0.138772	0.900506	1.04678e-05	0.00393486
Endo-1	STB-b	NRG3	ERBB3	0.535884	0	0.18566	1.31594	1.04665	0.234034	0.888337	1.04678e-05	0.00394339
Endo-1	Fibroblast	SEMA6A	PLXNA4	0.534404	0	0.239215	1.36742	0.725701	0.127273	0.900302	1.04678e-05	0.00396902
Fibroblast	Fibroblast	COL6A3	ITGA1_ITGB1	0.533946	0	0.284961	2.24243	1.03347	0.549682	0.907885	2.42538e-06	0.00397758
CTB	CTB	ADAM9	ITGA6	0.533799	0	0.25189	1.29447	0.767646	0.100936	0.902596	1.04678e-05	0.00398187
Fibroblast	Hofbauer cells	FN1	ITGA9	0.533639	0	0.273764	1.89327	0.879284	0.151413	0.906195	1.04678e-05	0.00398615
Endo-1	STB-c	NRG3	ERBB3	0.533488	0	0.181565	1.30925	1.022	0.228872	0.887226	1.04678e-05	0.00399044
Fibroblast	CTB	ALCAM	NRP1	0.532902	0	0.196741	1.10994	0.636746	0.103937	0.89118	1.04678e-05	0.00399903
Endo-1	Endo-1	FN1	ITGA3_ITGB1	0.563311	0	0.160632	0.98856	0.779462	0.110938	0.880951	1.04678e-05	0.00400332
Fibroblast	CTB	VEGFA	NRP1	0.531728	0	0.194796	1.28725	0.631955	0.150432	0.890697	1.04678e-05	0.00403777
Fibroblast	Fibroblast	TGFB2	TGFBR1_TGFBR2	0.531447	0	0.272541	1.51781	0.924029	0.270469	0.906005	1.04678e-05	0.0040464
CTB	Endo-1	LAMB1	ITGA3_ITGB1	0.561003	0	0.159859	1.14744	0.759214	0.14554	0.880697	1.04678e-05	0.0040637
STB-c	CTB	LAMA3	ITGA6_ITGB1	0.529787	0	0.246149	0.925313	0.648723	0.145872	0.901577	1.04678e-05	0.0040702
STB-c	CTB	LAMA3	ITGA6_ITGB4	0.529787	0	0.246149	0.925313	0.648723	0.145872	0.901577	1.04678e-05	0.0040702
STB-a	Hofbauer cells	PGF	NRP2	0.529287	0	0.277996	0.93427	0.446441	0.115829	0.906845	1.04678e-05	0.00408103
Fibroblast	Fibroblast	LAMB1	ITGA1	0.528033	0	0.278508	1.55679	0.896621	0.194691	0.906923	1.04678e-05	0.0040984
Fibroblast	Endo-1	COL14A1	CD44	0.527092	0	0.236188	1.90545	0.935222	0.324688	0.899729	6.46283e-06	0.00411581
Fibroblast	Fibroblast	HGF	CD44	0.577768	0	0.158441	1.76144	0.971868	0.176426	0.880229	1.04678e-05	0.00412452
Endo-1	Endo-1	SEMA3A	NRP1_PLXNA2	0.687618	0	0.158357	1.18707	0.858617	0.109844	0.880201	1.04678e-05	0.00413325
Fibroblast	Fibroblast	FN1	SDC2	0.526503	0	0.267645	1.4689	0.913111	0.133871	0.90523	1.04678e-05	0.00414198
Fibroblast	STB-b	CSF1	CSF3R	0.655742	0	0.158084	1.03044	0.360819	0.23528	0.88011	1.04678e-05	0.00416386
Fibroblast	Fibroblast	THBS1	LRP1	0.524427	0	0.26474	1.43264	0.929776	0.195082	0.904761	1.04678e-05	0.0041814
Endo-1	Endo-1	COL4A1	ITGA2_ITGB1	0.947989	0	0.157485	1.84756	1.30187	0.364967	0.879909	1.15484e-06	0.00419898
CTB	STB-a	CDH1	PTPRF	0.523509	0	0.268839	0.730261	0.441719	0.129914	0.905421	1.04678e-05	0.00419898
STB-c	Endo-1	LAMA3	ITGA6_ITGB1	0.52307	0	0.241528	0.906182	0.648479	0.143134	0.900733	1.04678e-05	0.00421659
STB-a	CTB	TGM2	ADGRG1	0.522935	0	0.215691	0.563623	0.134553	0.138268	0.895559	4.61534e-05	0.004221
STB-a	CTB	HSPA8	LRP2	0.593975	0	0.157215	1.2046	0.825545	0.164354	0.879819	1.04678e-05	0.00422541
STB-a	Fibroblast	SHANK2	CFTR	0.62026	0	0.156479	0.508593	0.156191	0.176613	0.87957	3.72442e-05	0.00425193
Endo-1	STB-a	NRG3	ERBB3	0.520246	0	0.158934	1.27222	0.977327	0.200344	0.880392	1.04678e-05	0.00428741
Fibroblast	STB-c	TNXB	SDC1	0.519924	0	0.25666	1.45233	0.694206	0.29387	0.903417	1.04678e-05	0.00429631
Fibroblast	Endo-1	APOE	LRP6	0.695389	0	0.155178	2.37983	1.15631	0.653159	0.879127	9.82991e-07	0.00430966
Endo-1	Hofbauer cells	JAM2	ITGAV_ITGB1	0.519782	0	0.215168	1.52402	0.678877	0.124256	0.895446	1.04678e-05	0.00431412
Fibroblast	STB-a	COL1A1	SDC1	0.519455	0	0.24364	1.40872	0.623128	0.245023	0.901122	1.04678e-05	0.00432304
STB-b	Hofbauer cells	LAMA3	ITGA9_ITGB1	0.518484	0	0.254409	1.71955	0.741592	0.300558	0.903032	1.04678e-05	0.00433197
Fibroblast	Fibroblast	VCAN	CD44	0.564689	0	0.154282	1.67054	1.01866	0.176841	0.878819	1.04678e-05	0.00435881
STB-b	Hofbauer cells	CD55	CR1	0.648744	0	0.154269	2.02588	1.03547	0.113867	0.878815	1.04678e-05	0.0043633
Fibroblast	STB-b	TNXB	SDC1	0.51683	0	0.25272	1.44573	0.686978	0.289359	0.90274	1.04678e-05	0.00437675
Fibroblast	STB-a	DCN	MET	0.524427	0	0.153756	1.64369	0.798376	0.144114	0.878637	1.04678e-05	0.00439923
Fibroblast	CTB	VCL	ITGB5	0.516042	0	0.224778	1.33687	0.77358	0.102503	0.897473	1.04678e-05	0.00439923
Endo-1	Fibroblast	JAG1	NOTCH2	0.515067	0	0.239571	1.65273	0.759041	0.206226	0.900369	1.04678e-05	0.00441275
Fibroblast	STB-c	THBS1	SDC1	0.514443	0	0.252243	1.20807	0.886124	0.29103	0.902657	1.04678e-05	0.0044308
Fibroblast	Endo-1	THBS1	CD36	0.513707	0	0.251321	1.32732	0.905379	0.113163	0.902496	1.04678e-05	0.00443531
CTB	Hofbauer cells	SERPINF1	PLXDC2	0.760973	0	0.153108	2.18771	1.25678	0.203567	0.878412	1.04678e-05	0.00443983
STB-a	Endo-1	GDF15	TGFBR2	0.513312	0	0.232339	1.1672	0.708013	0.162588	0.898986	1.04678e-05	0.00444436
STB-a	Endo-1	CALM1	PDE1C	0.513013	0	0.217674	1.31019	0.663857	0.153581	0.895986	1.04678e-05	0.00445794
Endo-1	Fibroblast	EFNB2	EPHA3	0.512997	0	0.209908	2.22855	0.974384	0.61593	0.894281	4.30108e-06	0.00446247
STB-c	CTB	LAMA3	ITGAV_ITGB8	0.512908	0	0.234537	0.586322	0.481911	0.104915	0.899412	1.39842e-05	0.00447154
STB-a	Fibroblast	CNTN4	PTPRG	0.723372	0	0.152353	0.80119	0.723159	0.101585	0.878148	1.04678e-05	0.00447608
CTB	Fibroblast	LAMB1	CD44	0.556762	0	0.151762	1.29004	0.81904	0.110225	0.87794	1.04678e-05	0.00448062
Fibroblast	Endo-1	SPARC	FGFR1	0.512385	0	0.260893	1.64259	0.768417	0.173997	0.904128	1.04678e-05	0.00448062
Fibroblast	STB-c	IGF2	INSR	0.589649	0	0.151387	0.656269	0.374947	0.102726	0.877807	1.04678e-05	0.00449426
Hofbauer cells	Hofbauer cells	GAS6	MERTK	0.511551	0	0.257497	2.61348	0.87654	0.371827	0.903559	1.04678e-05	0.00450336
Fibroblast	STB-b	THBS1	SDC1	0.51135	0	0.248371	1.20147	0.878895	0.286562	0.901975	1.04678e-05	0.00450791
STB-a	Endo-1	PTN	PTPRB	0.601204	0	0.15114	1.83199	0.965717	0.383856	0.87772	4.62942e-06	0.00451247
STB-b	Fibroblast	LAMA3	SDC2	0.511348	0	0.248722	1.29518	0.775419	0.265737	0.902038	1.04678e-05	0.00451247
Fibroblast	CTB	LAMA2	RPSA	0.900117	0	0.150957	1.38275	1.34577	0.155374	0.877654	1.04678e-05	0.00452159
STB-b	Hofbauer cells	PGF	NRP2	0.510624	0	0.256509	0.902779	0.462513	0.106876	0.903391	1.04678e-05	0.00453986
STB-c	Endo-1	CALM1	PDE1C	0.51028	0	0.213704	1.30445	0.650204	0.15078	0.895126	1.04678e-05	0.00454443
Fibroblast	STB-a	COL1A1	FLT4	0.510024	0	0.230789	1.23874	0.414995	0.156857	0.898681	1.04678e-05	0.00455358
Endo-1	STB-a	COL4A2	GP6	1.03291	0	0.149798	1.20979	1.24166	0.100547	0.87724	1.04678e-05	0.00457191
STB-a	Fibroblast	CALM1	RYR2	0.509619	0	0.215639	1.23513	0.71705	0.165518	0.895548	1.04678e-05	0.00459488
Fibroblast	STB-c	COL6A2	SDC1	0.509103	0	0.247937	1.53211	0.660747	0.289906	0.901898	1.04678e-05	0.00461329
Endo-1	Fibroblast	FARP2	PLXNA4	0.508602	0	0.200525	1.46314	0.812746	0.186914	0.8921	1.04678e-05	0.0046179
Fibroblast	Endo-1	LAMA2	ITGA2_ITGB1	0.899561	0	0.149053	1.78238	1.37439	0.385424	0.876971	1.82641e-06	0.0046179
Endo-1	Fibroblast	VEGFC	VIPR2	0.508414	0	0.238236	2.22077	1.01442	0.636574	0.900118	3.06889e-06	0.00462251
Fibroblast	STB-a	RSPO2	LGR4	0.50776	0	0.255638	1.22224	0.757441	0.226338	0.903243	1.04678e-05	0.00464097
STB-c	Fibroblast	CALM1	RYR2	0.506886	0	0.211706	1.22938	0.703396	0.162499	0.894684	1.04678e-05	0.00465485
Fibroblast	STB-b	COL6A2	SDC1	0.506009	0	0.244132	1.52551	0.653518	0.285456	0.901212	1.04678e-05	0.00467802
Endo-1	Hofbauer cells	JAG1	NOTCH2	0.505269	0	0.226335	1.61895	0.756271	0.194832	0.897791	1.04678e-05	0.00470124
Endo-1	STB-a	IGF2	INSR	0.504732	0	0.149278	0.64365	0.114973	0.101294	0.877053	5.76394e-05	0.0047152
Endo-1	CTB	LAMA4	DAG1	0.503602	0	0.225802	1.26552	0.676736	0.167369	0.897682	1.04678e-05	0.00472919
STB-a	Endo-1	INHBA	ENG	0.503256	0	0.251354	0.786853	0.416907	0.12998	0.902502	1.04678e-05	0.00474786
CTB	Fibroblast	BMP7	ACVR2A_BMPR1A	0.502577	0	0.232106	1.77504	0.83477	0.278166	0.89894	1.04678e-05	0.00477125
Fibroblast	Endo-1	NID1	ITGA3	0.519832	0	0.146069	1.54404	0.786545	0.208883	0.875876	1.04678e-05	0.00477125
Endo-1	Hofbauer cells	HMGB1	TLR2	0.502447	0	0.243048	2.14426	0.746308	0.22916	0.901013	1.04678e-05	0.00477594
Endo-1	Hofbauer cells	VEGFC	ITGA9	0.502337	0	0.233787	2.48163	0.944835	0.516329	0.899267	5.71365e-06	0.00478063
Fibroblast	Endo-1	COL1A1	CD44	0.502169	0	0.220085	1.96707	0.839411	0.323703	0.896499	1.04678e-05	0.00478532
CTB	Fibroblast	BMP7	BMPR1A_BMPR2	0.502163	0	0.231572	1.43403	0.741753	0.188977	0.898835	1.04678e-05	0.00479001
Endo-1	CTB	ADAM10	CADM1	0.501925	0	0.250882	0.969678	0.444362	0.122488	0.902419	1.04678e-05	0.0047994
Endo-1	Fibroblast	COL18A1	ITGA1_ITGB1	0.500363	0	0.248311	2.24475	0.952019	0.529017	0.901965	5.36177e-06	0.00482763
STB-a	Hofbauer cells	CALM1	KCNQ1	0.500032	0	0.209893	1.66182	0.577514	0.139705	0.894278	1.04678e-05	0.00483706
Fibroblast	Endo-1	FST	BMPR2	0.77332	0	0.14487	1.14587	0.76359	0.219992	0.875427	1.04678e-05	0.00485594
Fibroblast	STB-a	B2M	KLRD1	0.499086	0	0.227373	0.90081	0.427676	0.132184	0.898	1.04678e-05	0.0048654
Fibroblast	STB-b	COL3A1	DDR1	0.567196	0	0.144497	1.57065	0.934907	0.262649	0.875287	1.04678e-05	0.00488908
STB-c	Hofbauer cells	CALM1	KCNQ1	0.497299	0	0.206065	1.65608	0.563861	0.137157	0.893405	1.04678e-05	0.00489856
Fibroblast	STB-a	TNXB	SDC1	0.497206	0	0.227727	1.40388	0.591011	0.260741	0.898072	1.04678e-05	0.00490331
Endo-1	Endo-1	LAMA4	CD44	0.496706	0	0.216556	1.69639	0.814639	0.216304	0.895746	1.04678e-05	0.00491281
Fibroblast	STB-c	CSF1	CSF3R	0.603201	0	0.143973	0.955271	0.24358	0.214278	0.875088	1.39249e-05	0.00491281
Hofbauer cells	CTB	ADAM10	CADM1	0.496357	0	0.245653	0.958931	0.458236	0.119935	0.901488	1.04678e-05	0.00492232
Fibroblast	Fibroblast	COL1A2	ITGA1_ITGB1	0.496123	0	0.243684	2.2132	0.944297	0.525713	0.90113	5.74133e-06	0.00492708
Fibroblast	Endo-1	ANGPTL1	TEK	0.495964	0	0.197693	2.56792	0.848742	0.725532	0.891414	1.04678e-05	0.0049366
Fibroblast	STB-a	CCN1	ITGAV	0.495681	0	0.214333	1.18625	0.683549	0.101845	0.895263	1.04678e-05	0.00494137
Fibroblast	CTB	LAMC3	DAG1	0.494794	0	0.219868	1.56592	0.686327	0.2662	0.896453	1.04678e-05	0.00496045
Hofbauer cells	STB-c	CD200R1	CD200	0.49375	0	0.242468	1.78308	0.730048	0.347869	0.900907	1.04678e-05	0.00498674
STB-c	Hofbauer cells	CD200	CD200R1	0.49375	0	0.242468	1.78308	0.730048	0.347869	0.900907	1.04678e-05	0.00498674
STB-a	CTB	POSTN	ITGAV_ITGB5	0.492894	0	0.207245	0.581177	0.418687	0.108337	0.893676	1.42837e-05	0.00502271
Fibroblast	Hofbauer cells	CCN1	ITGAM	0.49287	0	0.21055	2.54709	0.920524	0.665074	0.894426	7.24226e-06	0.00502752
Fibroblast	CTB	CCN1	ITGB5	0.492531	0	0.210093	1.57496	0.849662	0.17339	0.894323	1.04678e-05	0.00504195
Fibroblast	Fibroblast	BMP5	ACVR2B_BMPR1A	0.838588	0	0.141986	1.54326	1.33479	0.116784	0.874327	1.04678e-05	0.00504677
Hofbauer cells	STB-a	B2M	KLRD1	0.492433	0	0.218771	0.868312	0.409117	0.127184	0.896221	1.04678e-05	0.00504677
Fibroblast	STB-a	THBS1	SDC1	0.491725	0	0.223807	1.15963	0.782929	0.258222	0.897274	1.04678e-05	0.00506122
STB-c	Hofbauer cells	LAMA3	ITGA9_ITGB1	0.491266	0	0.219648	1.66241	0.676255	0.259493	0.896407	1.04678e-05	0.00507087
Fibroblast	STB-c	THBS1	SCARB1	0.490246	0	0.221956	1.10388	0.68961	0.114405	0.896891	1.04678e-05	0.00508536
Fibroblast	Hofbauer cells	CCN2	LRP1	0.489529	0	0.236513	1.61183	0.728906	0.24856	0.899791	1.04678e-05	0.00510956
CTB	CTB	SEMA3E	NRP1	0.498669	0	0.140032	1.08981	0.55414	0.16923	0.873564	1.04678e-05	0.00513867
Fibroblast	Endo-1	LAMC3	CD44	0.487897	0	0.210865	1.99679	0.82423	0.344032	0.894496	1.04678e-05	0.00516786
Fibroblast	STB-c	RSPO2	LGR4	0.487777	0	0.233478	1.18241	0.772617	0.206718	0.899207	1.04678e-05	0.00517274
Fibroblast	STB-c	COL6A1	SDC1	0.487512	0	0.230534	1.49986	0.634192	0.296868	0.898631	1.04678e-05	0.00518249
Endo-1	CTB	LAMA2	RPSA	0.832338	0	0.139004	1.27498	1.07743	0.143072	0.873156	1.04678e-05	0.00519714
STB-c	Endo-1	INHBA	ENG	0.487166	0	0.236566	0.759829	0.427098	0.122333	0.899801	1.04678e-05	0.00520691
Fibroblast	STB-a	COL6A2	SDC1	0.486385	0	0.219987	1.48367	0.557551	0.257225	0.896478	1.04678e-05	0.0052412
Hofbauer cells	Hofbauer cells	PSAP	LRP1	0.484774	0	0.231326	1.09862	0.583892	0.100714	0.898787	1.04678e-05	0.0052756
Endo-1	Endo-1	COL18A1	KDR	0.484553	0	0.233922	2.56831	0.893371	0.806134	0.899294	9.36252e-06	0.00530024
Fibroblast	STB-b	COL6A1	SDC1	0.484419	0	0.226995	1.49326	0.626963	0.292311	0.897924	1.04678e-05	0.00530517
CTB	Hofbauer cells	ANXA2	TLR2	0.484303	0	0.221296	2.1512	0.73769	0.267452	0.896753	1.04678e-05	0.00531011
STB-c	CTB	ADAM10	CADM1	0.484265	0	0.234297	0.935592	0.467832	0.114391	0.899366	1.04678e-05	0.00531505
STB-c	Fibroblast	LAMA3	SDC2	0.48413	0	0.214739	1.23804	0.710082	0.229429	0.895352	1.04678e-05	0.00532988
Endo-1	Endo-1	LAMA2	ITGA2_ITGB1	0.831782	0	0.137251	1.67461	1.10605	0.354907	0.872452	4.25548e-06	0.00535464
STB-a	Hofbauer cells	GDF15	TGFBR2	0.482392	0	0.21151	1.07138	0.644062	0.148013	0.89464	1.04678e-05	0.00537449
Fibroblast	Hofbauer cells	SERPINE1	PLAUR	0.551762	0	0.137098	1.34934	1.153	0.327823	0.872389	1.04678e-05	0.00539935
Hofbauer cells	Hofbauer cells	ADAM9	ITGB5	0.481548	0	0.231192	1.48472	0.696059	0.121457	0.898761	1.04678e-05	0.00540433
Fibroblast	STB-c	COL1A1	ITGA5	0.481305	0	0.191656	1.43564	0.691409	0.22694	0.889904	1.04678e-05	0.00540931
Endo-1	Hofbauer cells	FN1	PLAUR	0.550917	0	0.136856	1.7259	0.903998	0.362881	0.872291	8.50685e-06	0.00541928
Fibroblast	STB-a	LRIG1	EGFR	1.04605	0	0.136834	0.62712	0.217692	0.13026	0.872282	1.8392e-05	0.00542926
Fibroblast	CTB	CSF1	CSF3R	0.57612	0	0.136699	0.916528	0.135694	0.203453	0.872227	4.57185e-05	0.00543426
Hofbauer cells	CTB	ARPC5	LRP2	0.584058	0	0.136662	1.2279	0.851472	0.148249	0.872212	1.04678e-05	0.00544425
Endo-1	STB-a	COL4A1	GP6	0.942087	0	0.136129	1.26317	1.22118	0.112591	0.871994	1.04678e-05	0.00547428
STB-a	CTB	LAMA3	ITGA6_ITGB1	0.478918	0	0.173345	0.818495	0.493383	0.102727	0.884887	1.04678e-05	0.0054818
STB-a	CTB	LAMA3	ITGA6_ITGB4	0.478918	0	0.173345	0.818495	0.493383	0.102727	0.884887	1.04678e-05	0.0054818
Fibroblast	STB-a	THBS1	SCARB1	0.478778	0	0.207601	1.08194	0.703673	0.107006	0.893758	1.04678e-05	0.00548933
Fibroblast	STB-a	TNXB	ITGAV_ITGB3	0.477687	0	0.202868	1.40871	0.603988	0.129122	0.892658	1.04678e-05	0.00550942
Fibroblast	STB-c	CCN1	ITGA5	0.477049	0	0.189261	1.20835	0.738853	0.190481	0.889286	1.04678e-05	0.00554467
STB-c	Hofbauer cells	TGM2	ITGA4	0.621928	0	0.134751	1.10118	0.496215	0.269831	0.871425	1.04678e-05	0.00554972
Endo-1	Hofbauer cells	VCL	ITGB5	0.476009	0	0.22615	1.29532	0.673821	0.103129	0.897753	1.04678e-05	0.00556992
Fibroblast	STB-b	TGFB2	TGFBR3	0.474717	0	0.22353	0.945824	0.315242	0.110166	0.897217	1.04678e-05	0.00560536
Fibroblast	STB-b	NID1	ITGB3	0.513087	0	0.134303	1.56414	0.840404	0.351172	0.871238	1.04678e-05	0.0056155
Endo-1	Endo-1	CALM1	PDE1C	0.47422	0	0.161319	1.22869	0.557814	0.11382	0.881174	1.04678e-05	0.00562566
Fibroblast	Endo-1	COL5A1	ITGA1_ITGB1	0.474131	0	0.143063	1.74609	0.774511	0.193963	0.874741	1.04678e-05	0.00563074
CTB	Endo-1	APP	TSPAN12	0.526867	0	0.133525	1.62152	0.778096	0.281446	0.870912	1.04678e-05	0.00563582
Endo-1	STB-c	COL4A1	GP6	0.941278	0	0.133203	1.25998	1.21865	0.11017	0.870777	1.04678e-05	0.00566637
Endo-1	Hofbauer cells	PDGFB	LRP1	0.472787	0	0.21825	1.19273	0.599242	0.143883	0.89611	1.04678e-05	0.00568678
STB-b	STB-b	NECTIN3	NECTIN1	0.705467	0	0.13283	0.302438	0.400268	0.110422	0.870619	5.5772e-05	0.00569189
Endo-1	Endo-1	JAG1	NOTCH1	0.472595	0	0.182196	2.11618	0.799235	0.351093	0.887399	1.04678e-05	0.00570211
Hofbauer cells	Endo-1	SPP1	ITGAV_ITGB1	0.472522	0	0.221245	1.58147	0.743456	0.185737	0.896742	1.04678e-05	0.0057149
Hofbauer cells	Endo-1	SPP1	ITGAV_ITGB5	0.472522	0	0.221245	1.58147	0.743456	0.185737	0.896742	1.04678e-05	0.0057149
CTB	CTB	SEMA4D	MET	0.521158	0	0.132307	1.44912	0.842498	0.248487	0.870397	1.04678e-05	0.0057277
Fibroblast	CTB	RSPO3	ZNRF3	0.560154	0	0.132142	1.40083	0.92605	0.159561	0.870326	1.04678e-05	0.00575336
Fibroblast	STB-a	THBS1	ITGAV_ITGB3	0.472207	0	0.199376	1.16445	0.795906	0.127874	0.891823	1.04678e-05	0.00575849
STB-a	Endo-1	LAMA3	ITGA6_ITGB1	0.472201	0	0.170091	0.799364	0.49314	0.100799	0.883919	1.04678e-05	0.00576363
CTB	Fibroblast	FARP2	PLXNA4	0.471764	0	0.145287	1.35405	0.741973	0.135425	0.875584	1.04678e-05	0.00578421
STB-a	CTB	CDH1	LRP5	0.471415	0	0.139643	1.17144	0.660009	0.124168	0.87341	1.04678e-05	0.00579967
Fibroblast	Endo-1	HGF	SDC2	0.564284	0	0.131567	1.68272	0.945277	0.132998	0.87008	1.04678e-05	0.00580483
Endo-1	Hofbauer cells	LAMA5	ITGA9_ITGB1	0.471279	0	0.194123	1.69433	0.6171	0.159187	0.890529	1.04678e-05	0.00580999
Endo-1	Hofbauer cells	VEGFC	NRP2	0.470885	0	0.210756	1.79649	0.829816	0.272704	0.894472	1.04678e-05	0.00583065
Endo-1	Fibroblast	CALM1	RYR2	0.470825	0	0.159811	1.15362	0.611007	0.122666	0.880682	1.04678e-05	0.00583582
Fibroblast	Endo-1	COL6A2	CD44	0.469098	0	0.198719	2.04202	0.773835	0.339822	0.891664	1.04678e-05	0.00586689
Fibroblast	Hofbauer cells	APOE	ABCA1	0.596267	0	0.130925	1.54425	0.767917	0.234907	0.869803	1.04678e-05	0.00587208
Endo-1	Fibroblast	VEGFC	FLT1	0.468978	0	0.20936	0.974886	0.33389	0.115613	0.894158	1.04678e-05	0.00587727
Hofbauer cells	Endo-1	GNAI2	CAV1	0.467555	0	0.183856	1.81898	0.757555	0.254854	0.887852	1.04678e-05	0.00590845
Fibroblast	Hofbauer cells	COL14A1	CD44	0.467298	0	0.148751	1.62298	0.841572	0.204489	0.876862	1.04678e-05	0.00591366
Fibroblast	CTB	DCN	ERBB4	0.511063	0	0.130431	1.81208	0.864075	0.493787	0.869589	1.04678e-05	0.00593971
CTB	Hofbauer cells	HMGB1	TLR2	0.466456	0	0.199901	2.04155	0.689824	0.188478	0.89195	1.04678e-05	0.00595015
Hofbauer cells	Fibroblast	FARP2	PLXNA4	0.466336	0	0.137147	1.33798	0.740824	0.127838	0.872409	1.04678e-05	0.00595538
Hofbauer cells	Fibroblast	IGF1	IGF2R	0.466205	0	0.217017	1.47691	0.684121	0.160429	0.895846	1.04678e-05	0.0059606
Fibroblast	Endo-1	SPARC	ENG	0.465674	0	0.216814	1.66123	0.724291	0.220665	0.895802	1.04678e-05	0.00597629
STB-a	Fibroblast	CALM1	CACNA1C	0.465568	0	0.189237	1.06065	0.570721	0.11495	0.88928	1.04678e-05	0.00598152
STB-a	Endo-1	FN1	CD44	0.465229	0	0.19622	1.13259	0.839958	0.108109	0.891051	1.04678e-05	0.005992
Fibroblast	Endo-1	COL4A2	ITGA2_ITGB1	0.788731	0	0.129755	1.43216	0.937952	0.244034	0.869294	1.04678e-05	0.00599724
Fibroblast	STB-a	COL6A1	SDC1	0.464794	0	0.204545	1.45141	0.530996	0.263402	0.893052	1.04678e-05	0.00600773
Fibroblast	STB-b	COL3A1	DDR2	0.559684	0	0.129651	1.60605	0.969929	0.224762	0.869249	1.04678e-05	0.00600773
Endo-1	STB-a	RSPO3	LGR4	0.46469	0	0.215924	1.27749	0.533474	0.179701	0.89561	1.04678e-05	0.00601297
Fibroblast	STB-a	COL1A1	ITGA5	0.46359	0	0.167517	1.38982	0.61227	0.198357	0.883134	1.04678e-05	0.00604451
Hofbauer cells	Endo-1	TGFB1	CAV1	0.463369	0	0.178382	1.59319	0.711536	0.224658	0.886338	1.04678e-05	0.00605503
Fibroblast	Endo-1	COL1A1	CD93	0.463057	0	0.166792	2.24458	0.793198	0.443221	0.88291	1.04678e-05	0.00607612
STB-a	Endo-1	FN1	ROBO4	0.462868	0	0.193351	1.77856	0.863191	0.268206	0.890334	1.04678e-05	0.00610252
STB-c	Fibroblast	CALM1	CACNA1C	0.462836	0	0.185785	1.05491	0.557067	0.112853	0.88837	1.04678e-05	0.00610781
Fibroblast	STB-c	COL6A3	SDC1	0.462641	0	0.210485	1.27943	0.657214	0.288443	0.894411	1.04678e-05	0.0061131
Fibroblast	Fibroblast	FARP2	PLXNA4	0.4623	0	0.131095	1.32603	0.722426	0.122197	0.869877	1.04678e-05	0.0061184
CTB	Endo-1	PTDSS1	SCARB1	0.72552	0	0.127994	1.26662	0.905242	0.156518	0.868516	1.04678e-05	0.00613429
Endo-1	Endo-1	GNAI2	CAV1	0.461534	0	0.175982	1.79092	0.75725	0.243938	0.885654	1.04678e-05	0.00614489
STB-a	Fibroblast	FARP2	PLXNA4	0.4615	0	0.129895	1.32366	0.74428	0.121078	0.869355	1.04678e-05	0.00615551
Fibroblast	CTB	MFGE8	ITGAV	0.461292	0	0.16415	1.49676	0.594713	0.27821	0.882082	1.04678e-05	0.00617144
Endo-1	Hofbauer cells	CALM1	KCNQ1	0.461238	0	0.155553	1.58032	0.471471	0.103536	0.879256	1.04678e-05	0.00618208
Fibroblast	Endo-1	COL14A1	ITGA1_ITGB1	0.459691	0	0.137626	1.57727	0.806934	0.182096	0.872604	1.04678e-05	0.00623006
STB-b	STB-c	NECTIN3	NECTIN1	0.703188	0	0.126862	0.292825	0.391614	0.10546	0.868008	5.86776e-05	0.00623006
Fibroblast	STB-b	COL6A3	SDC1	0.459547	0	0.207254	1.27283	0.649985	0.284015	0.893678	1.04678e-05	0.0062354
Fibroblast	CTB	APOE	LRP2	0.579284	0	0.12677	1.97885	0.98412	0.683376	0.867966	3.94525e-06	0.00624609
Fibroblast	STB-a	CCN1	ITGA5	0.459334	0	0.165424	1.16253	0.659714	0.166491	0.882484	1.04678e-05	0.00625679
Fibroblast	Endo-1	CCN1	ITGB5	0.458724	0	0.164604	1.4387	0.783011	0.135848	0.882226	1.04678e-05	0.00627285
Endo-1	Endo-1	JAM2	ITGA3_ITGB1	0.460894	0	0.126328	1.5873	0.710647	0.240587	0.867766	1.04678e-05	0.00628894
Fibroblast	CTB	VEGFA	ITGAV	0.458511	0	0.160357	1.33047	0.621419	0.252328	0.880861	1.04678e-05	0.00630505
Fibroblast	Hofbauer cells	HMGB1	TLR2	0.458347	0	0.190179	2.0184	0.651964	0.179312	0.889524	1.04678e-05	0.0063158
Endo-1	Endo-1	APP	TSPAN12	0.501144	0	0.125946	1.55934	0.693033	0.265472	0.867592	1.04678e-05	0.00633194
Fibroblast	STB-b	COL1A1	ITGA5	0.458041	0	0.159956	1.37547	0.628318	0.189405	0.880729	1.04678e-05	0.00633732
STB-b	CTB	ADAM10	CADM1	0.457316	0	0.208988	0.883578	0.433726	0.102034	0.894074	1.04678e-05	0.00635349
Fibroblast	STB-c	LRIG1	EGFR	0.960962	0	0.125332	0.550588	0.112614	0.119311	0.867311	5.94213e-05	0.00639129
Fibroblast	Fibroblast	COL1A1	DDR2	0.456232	0	0.157492	1.67038	0.744046	0.387174	0.879912	1.04678e-05	0.00640752
Endo-1	STB-a	LAMA4	DAG1	0.455799	0	0.16171	1.13524	0.604837	0.119862	0.881301	1.04678e-05	0.00641294
Hofbauer cells	CTB	SEMA3D	NRP1_PLXNA3	0.489618	0	0.125037	1.42844	0.549706	0.185963	0.867175	1.04678e-05	0.0064292
Hofbauer cells	CTB	SEMA3D	NRP1_PLXNA1	0.489618	0	0.125037	1.42844	0.549706	0.185963	0.867175	1.04678e-05	0.0064292
Hofbauer cells	CTB	SEMA3D	NRP1_PLXNA2	0.489618	0	0.125037	1.42844	0.549706	0.185963	0.867175	1.04678e-05	0.0064292
Fibroblast	Hofbauer cells	TGFB2	TGFBR1_TGFBR2	0.455191	0	0.20666	1.33163	0.665055	0.205088	0.893542	1.04678e-05	0.00645092
Fibroblast	Endo-1	SLIT3	ROBO4	0.455159	0	0.188444	2.43377	0.897059	0.870358	0.889073	8.87218e-06	0.00645635
Endo-1	Hofbauer cells	COL18A1	ITGB5	0.455116	0	0.20713	1.9148	0.771073	0.30268	0.89365	1.04678e-05	0.00646179
CTB	STB-a	NRG4	EGFR	1.04295	0	0.124275	0.437523	0.215273	0.157562	0.866823	2.77305e-05	0.00647811
Fibroblast	STB-b	CCN1	ITGA5	0.453785	0	0.157958	1.14817	0.675762	0.158976	0.880068	1.04678e-05	0.0064999
Fibroblast	CTB	SEMA5A	MET	0.516582	0	0.124122	1.68115	0.884674	0.447662	0.866752	1.03145e-05	0.0064999
Endo-1	Endo-1	TIMP3	KDR	0.45377	0	0.202276	1.38353	0.379358	0.1036	0.892518	1.04678e-05	0.00650536
CTB	STB-c	FBN1	ITGB3	0.600125	0	0.124062	0.963911	0.794085	0.14672	0.866724	1.04678e-05	0.00651627
Fibroblast	STB-a	CSF1	CSF3R	0.528866	0	0.124008	0.848924	0.0973695	0.184564	0.866699	7.19044e-05	0.00652173
Fibroblast	STB-b	NID1	ITGA3	0.507002	0	0.123688	1.49896	0.7947	0.176878	0.866549	1.04678e-05	0.00654907
STB-c	Endo-1	GDF15	TGFBR2	0.452113	0	0.147909	0.988998	0.646919	0.103505	0.876555	1.04678e-05	0.00655455
STB-c	Fibroblast	FARP2	PLXNA4	0.456905	0	0.123005	1.31005	0.723279	0.114656	0.866229	1.04678e-05	0.00663693
Endo-1	Fibroblast	VWF	ITGA9	0.550835	0	0.122954	1.80981	0.973621	0.149339	0.866205	1.04678e-05	0.00664795
Fibroblast	Fibroblast	SLIT3	ROBO2	0.450058	0	0.182404	1.98408	0.998265	0.727892	0.887456	3.52874e-06	0.00665898
Hofbauer cells	STB-c	CD99	CD99L2	0.449803	0	0.175046	0.641177	0.421587	0.102564	0.885383	1.04923e-05	0.00667003
Fibroblast	Fibroblast	SPARC	FGFR1	0.449293	0	0.201357	1.44079	0.637427	0.134291	0.892299	1.04678e-05	0.00668107
Hofbauer cells	Fibroblast	TGFB1	SDC2	0.448526	0	0.170284	1.41703	0.734204	0.194169	0.883977	1.04678e-05	0.00671982
Endo-1	Fibroblast	BMP6	ACVR2B_BMPR1A	0.728588	0	0.122312	1.47388	1.1696	0.101917	0.865901	1.04678e-05	0.00673646
Fibroblast	Endo-1	FGF10	FGFR1	0.448077	0	0.189776	1.67939	0.749207	0.320569	0.88942	1.04678e-05	0.00673646
Endo-1	CTB	IGF2	ITGA6_ITGB4	0.447779	0	0.12878	1.46875	0.684958	0.206043	0.868865	1.04678e-05	0.00674756
Fibroblast	Endo-1	COL6A1	CD44	0.447508	0	0.18477	2.00976	0.747279	0.347982	0.888098	1.04678e-05	0.00677536
CTB	Hofbauer cells	BMP7	ACVR2A_BMPR1A	0.447202	0	0.160597	1.50693	0.734889	0.192466	0.880939	1.04678e-05	0.00679207
Fibroblast	STB-a	LAMC3	DAG1	0.44699	0	0.15746	1.43563	0.614428	0.190641	0.879901	1.04678e-05	0.00680879
Fibroblast	STB-b	FBN1	ITGB3	0.471339	0	0.121446	0.724902	0.623999	0.143626	0.865488	1.04678e-05	0.00681437
Fibroblast	CTB	CCN2	LRP1	0.446939	0	0.199577	1.49028	0.672589	0.209743	0.891872	1.04678e-05	0.00681437
Endo-1	Hofbauer cells	A2M	LRP1	0.446711	0	0.189804	1.4123	0.601645	0.138316	0.889427	1.04678e-05	0.00681995
CTB	STB-c	LAMA5	SDC1	0.446433	0	0.19742	0.467688	0.373828	0.110271	0.891347	2.45966e-05	0.00682554
Endo-1	Endo-1	KL	FGFR1	0.446141	0	0.187635	1.84237	0.699303	0.313681	0.888861	1.04678e-05	0.00685349
Fibroblast	Endo-1	COL1A1	ITGA5	0.44577	0	0.143236	1.34372	0.557171	0.169605	0.874807	1.04678e-05	0.00685909
Fibroblast	Endo-1	TGFB2	ENG	0.44575	0	0.198503	1.72554	0.809279	0.372805	0.891611	1.04678e-05	0.00686469
STB-c	STB-b	NECTIN3	NECTIN1	0.647178	0	0.121005	0.229566	0.259473	0.100591	0.865276	8.12549e-05	0.00687029
STB-b	Fibroblast	FARP2	PLXNA4	0.455538	0	0.120955	1.306	0.745642	0.112745	0.865252	1.04678e-05	0.0068759
Fibroblast	Endo-1	COL4A1	ITGA2_ITGB1	0.738175	0	0.120952	1.50973	1.00581	0.280303	0.865251	1.04678e-05	0.0068815
Endo-1	STB-c	RSPO3	LGR4	0.444707	0	0.197206	1.23766	0.54865	0.164123	0.891294	1.04678e-05	0.0068815
CTB	Endo-1	BMP7	ACTR2	0.443361	0	0.155637	1.22222	0.622147	0.11992	0.879284	1.04678e-05	0.00693206
CTB	STB-b	LAMA5	SDC1	0.443339	0	0.194389	0.461091	0.366599	0.108578	0.890595	2.53074e-05	0.00694332
Fibroblast	Fibroblast	COL5A3	ITGA1_ITGB1	0.442905	0	0.185607	2.1511	0.837486	0.55363	0.888323	1.04678e-05	0.00697151
Fibroblast	Hofbauer cells	COL1A1	CD44	0.442375	0	0.13861	1.6846	0.745762	0.203868	0.872999	1.04678e-05	0.00698846
Fibroblast	Endo-1	CCN1	ITGA5	0.441513	0	0.141446	1.11642	0.604615	0.142358	0.874117	1.04678e-05	0.00702806
STB-c	Endo-1	PTN	PTPRB	0.586486	0	0.119944	1.76568	0.947237	0.304626	0.864762	5.60379e-06	0.00702806
Fibroblast	Fibroblast	CCN2	IGF2R	0.440834	0	0.194283	1.55578	0.688443	0.271479	0.890569	1.04678e-05	0.00704507
Endo-1	STB-c	LAMA4	DAG1	0.440576	0	0.1413	1.09376	0.574862	0.104734	0.874061	1.04678e-05	0.00705642
STB-a	Hofbauer cells	LAMA3	ITGA9_ITGB1	0.440397	0	0.154683	1.55559	0.520916	0.182742	0.878957	1.04678e-05	0.00706778
Fibroblast	CTB	RSPO2	RNF43	0.440157	0	0.180671	1.98029	0.954317	0.824027	0.886979	5.15257e-06	0.00707346
Fibroblast	STB-a	COL6A3	SDC1	0.439923	0	0.186757	1.23099	0.554018	0.255926	0.888629	1.04678e-05	0.00708483
CTB	Hofbauer cells	BMP7	BMPR1A_BMPR2	0.439294	0	0.150386	1.22631	0.642256	0.122724	0.877451	1.04678e-05	0.00710191
Endo-1	STB-b	LAMA4	DAG1	0.438411	0	0.138396	1.08785	0.592372	0.102582	0.872913	1.04678e-05	0.00714183
Fibroblast	Endo-1	FGF7	FGFR1	0.438376	0	0.179047	1.59647	0.769392	0.325245	0.886525	1.04678e-05	0.00715326
Endo-1	Hofbauer cells	LAMA4	CD44	0.436912	0	0.136387	1.41392	0.720989	0.136229	0.8721	1.04678e-05	0.00721052
Fibroblast	Hofbauer cells	VEGFA	ITGA9	0.43687	0	0.150178	2.40655	0.815763	0.6241	0.877376	1.04678e-05	0.00721626
STB-a	Hofbauer cells	LAMA5	ITGA9_ITGB1	0.435227	0	0.148079	1.60116	0.584733	0.12143	0.876617	1.04678e-05	0.00727953
Fibroblast	Endo-1	COL1A1	ITGA1_ITGB1	0.434767	0	0.128244	1.63888	0.711123	0.181543	0.868627	1.04678e-05	0.00729684
Endo-1	Hofbauer cells	VWF	ITGA4	0.547768	0	0.116969	2.45702	0.992757	0.836567	0.863287	3.73313e-06	0.00736046
STB-a	Fibroblast	LAMA3	SDC2	0.433261	0	0.151226	1.13122	0.554743	0.161571	0.87775	1.04678e-05	0.00736046
CTB	Endo-1	BMP7	ACVR1_ACVR2A	0.433114	0	0.142405	1.21892	0.625724	0.149436	0.874489	1.04678e-05	0.00737205
CTB	Endo-1	BMP7	ACVR1_ACVR2B	0.433114	0	0.142405	1.21892	0.625724	0.149436	0.874489	1.04678e-05	0.00737205
CTB	Endo-1	BMP7	ACVR1_BMPR2	0.433114	0	0.142405	1.21892	0.625724	0.149436	0.874489	1.04678e-05	0.00737205
Fibroblast	STB-c	LAMC3	DAG1	0.431768	0	0.137587	1.39415	0.584454	0.16658	0.872587	1.04678e-05	0.00741271
STB-c	Hofbauer cells	LAMA5	ITGA9_ITGB1	0.431379	0	0.143166	1.59122	0.582121	0.117401	0.874781	1.04678e-05	0.00743017
Fibroblast	Hofbauer cells	PROS1	MERTK	0.431369	0	0.165087	1.97075	0.767717	0.255821	0.882378	1.04678e-05	0.00743599
Fibroblast	Hofbauer cells	VCAN	ITGA4	0.545138	0	0.116339	2.31867	1.03917	0.788231	0.862967	2.3025e-06	0.00746514
Fibroblast	Endo-1	THBS1	LRP5	0.430483	0	0.147151	1.31433	0.849753	0.171087	0.876277	1.04678e-05	0.00746514
Endo-1	STB-c	VEGFC	FLT1	0.430388	0	0.181103	0.919225	0.523415	0.100009	0.887098	1.04678e-05	0.00747682
Fibroblast	Fibroblast	COL14A1	CD44	0.445069	0	0.116246	1.51797	0.777551	0.159803	0.86292	1.04678e-05	0.00747682
Endo-1	CTB	PDGFB	LRP1	0.430198	0	0.184167	1.07118	0.542926	0.121413	0.887936	1.04678e-05	0.00748266
Fibroblast	Hofbauer cells	THBS1	CD47	0.42989	0	0.146409	1.29838	0.83729	0.188816	0.876002	1.04678e-05	0.0075002
Fibroblast	Hofbauer cells	COL1A1	CD93	0.429742	0	0.121397	1.97342	0.725777	0.32259	0.865464	1.04678e-05	0.0075119
Fibroblast	STB-b	LAMC3	DAG1	0.429602	0	0.13476	1.38824	0.601963	0.163157	0.871429	1.04678e-05	0.00752361
Hofbauer cells	Hofbauer cells	A2M	LRP1	0.429449	0	0.170974	1.31226	0.563699	0.124594	0.884184	1.04678e-05	0.00752947
Hofbauer cells	Hofbauer cells	HMGB1	TLR2	0.429408	0	0.155485	1.93581	0.603326	0.146601	0.879232	1.04678e-05	0.00753534
Endo-1	Hofbauer cells	HMGB1	TLR4	0.428832	0	0.183351	1.95811	0.600756	0.20385	0.887715	1.04678e-05	0.00756468
Fibroblast	Fibroblast	CCN2	LRP1	0.428318	0	0.183428	1.43713	0.616757	0.192772	0.887736	1.04678e-05	0.00759408
Fibroblast	Hofbauer cells	LAMC3	CD44	0.428103	0	0.132803	1.71431	0.73058	0.216672	0.870607	1.04678e-05	0.00760585
Endo-1	Hofbauer cells	FN1	ITGA4_ITGB1	0.539519	0	0.114991	1.7793	0.859789	0.374497	0.862277	1.04678e-05	0.00760585
CTB	Hofbauer cells	BMP7	ENG	0.427788	0	0.135528	1.2627	0.635564	0.135682	0.871747	1.04678e-05	0.00764123
CTB	Fibroblast	EFNA5	EPHA3	0.448822	0	0.114445	1.5904	0.806201	0.196808	0.861994	1.04678e-05	0.00765304
STB-b	CTB	CALM1	KCNN4	0.426844	0	0.175826	0.397056	0.390959	0.106208	0.885609	3.42428e-05	0.00768853
Endo-1	Endo-1	SPARC	FGFR1	0.426611	0	0.166037	1.23905	0.606998	0.110735	0.882675	1.04678e-05	0.00771816
Endo-1	STB-b	AFDN	EPHB6	0.629421	0	0.114091	0.696054	0.538788	0.146689	0.86181	1.04678e-05	0.00772409
CTB	STB-c	NRG4	EGFR	0.95786	0	0.113829	0.360992	0.110195	0.144318	0.861673	6.11544e-05	0.00776569
Fibroblast	STB-c	COL1A2	SDC1	0.424817	0	0.179996	1.25019	0.568045	0.275866	0.886791	1.04678e-05	0.00778355
STB-a	CTB	LRPAP1	LRP2	0.572941	0	0.113624	1.26187	0.887324	0.145598	0.861565	1.04678e-05	0.0077895
Fibroblast	Endo-1	COL1A1	ITGA3_ITGB1	0.424387	0	0.1141	1.43699	0.621914	0.210362	0.861814	1.04678e-05	0.0077895
Fibroblast	Endo-1	COL1A2	CD36	0.424081	0	0.179338	1.36944	0.587299	0.107267	0.886607	1.04678e-05	0.00779546
Fibroblast	STB-a	THBS1	LRP1	0.423997	0	0.139033	1.14602	0.790101	0.102451	0.873168	1.04678e-05	0.00780739
Endo-1	Endo-1	TGFB1	CAV1	0.423957	0	0.126834	1.46638	0.629721	0.159737	0.867995	1.04678e-05	0.00781933
CTB	STB-a	NRXN3	NLGN1	0.423714	0	0.166886	0.95513	0.587424	0.181957	0.882939	1.04678e-05	0.00783426
STB-a	CTB	NLGN1	NRXN3	0.423714	0	0.166886	0.95513	0.587424	0.181957	0.882939	1.04678e-05	0.00783426
Fibroblast	CTB	THBS1	CD47	0.423458	0	0.138358	1.2747	0.830256	0.178433	0.872898	1.04678e-05	0.00786716
Fibroblast	CTB	ANGPT1	ITGB1	0.423073	0	0.178836	1.35032	0.668171	0.128872	0.886466	1.04678e-05	0.00788513
Fibroblast	Endo-1	COL6A3	CD44	0.422636	0	0.168701	1.78934	0.770301	0.338107	0.883497	1.04678e-05	0.00789113
Fibroblast	Hofbauer cells	SPARC	FGFR1	0.422432	0	0.176009	1.35488	0.591182	0.117386	0.885662	1.04678e-05	0.00789712
Endo-1	Hofbauer cells	ADAM10	IL6R	0.422078	0	0.165561	1.26296	0.29626	0.114725	0.882526	1.04678e-05	0.00790913
Fibroblast	CTB	FGF2	NRP1	0.481798	0	0.112085	1.11639	0.508602	0.127336	0.86075	1.04678e-05	0.00790913
Fibroblast	STB-b	COL1A2	SDC1	0.421724	0	0.177233	1.2436	0.560816	0.271631	0.886012	1.04678e-05	0.00792114
Hofbauer cells	Endo-1	GAS6	MERTK	0.421372	0	0.176905	2.20553	0.703998	0.255452	0.885919	1.04678e-05	0.00792715
Hofbauer cells	Endo-1	IGFBP4	LRP6	0.67829	0	0.1118	1.92231	1.10433	0.205729	0.860598	1.04678e-05	0.00795723
Fibroblast	Hofbauer cells	HGF	SDC2	0.554301	0	0.111669	1.64221	0.91988	0.112884	0.860527	1.04678e-05	0.00796927
Hofbauer cells	Endo-1	SPP1	CD44	0.420317	0	0.167203	2.00484	0.880408	0.369295	0.883037	1.04678e-05	0.0079934
Fibroblast	Fibroblast	FGF7	NRP1	0.419709	0	0.166959	1.11982	0.537466	0.114406	0.882962	1.04678e-05	0.0080236
Hofbauer cells	Hofbauer cells	LGALS9	COLEC12	0.714938	0	0.111478	1.50105	0.907932	0.24743	0.860424	1.04678e-05	0.0080236
Endo-1	Endo-1	LAMA4	ITGA3_ITGB1	0.418924	0	0.11227	1.16631	0.597142	0.140568	0.860849	1.04678e-05	0.0080781
Hofbauer cells	STB-a	SPP1	ITGAV_ITGB1	0.418085	0	0.164893	1.45132	0.677102	0.138429	0.882317	1.04678e-05	0.00810846
Hofbauer cells	STB-a	SPP1	ITGAV_ITGB3	0.418085	0	0.164893	1.45132	0.677102	0.138429	0.882317	1.04678e-05	0.00810846
Hofbauer cells	STB-a	SPP1	ITGAV_ITGB5	0.418085	0	0.164893	1.45132	0.677102	0.138429	0.882317	1.04678e-05	0.00810846
STB-a	Hofbauer cells	ANXA2	TLR2	0.417888	0	0.141675	1.94015	0.625354	0.171224	0.874206	1.04678e-05	0.00813278
Fibroblast	Hofbauer cells	ANXA2	TLR2	0.417719	0	0.141472	1.93961	0.606684	0.17098	0.874128	1.04678e-05	0.00813887
Fibroblast	CTB	LAMA4	DAG1	0.416738	0	0.167285	0.951894	0.520232	0.123995	0.883062	1.04678e-05	0.00818154
Fibroblast	Endo-1	LAMB1	CD44	0.416722	0	0.164881	1.10369	0.633455	0.119753	0.882313	1.04678e-05	0.00818765
STB-a	Hofbauer cells	CD200	CD200R1	0.416717	0	0.160798	1.61181	0.488226	0.230698	0.881005	1.04678e-05	0.00819681
Hofbauer cells	STB-a	CD200R1	CD200	0.416717	0	0.160798	1.61181	0.488226	0.230698	0.881005	1.04678e-05	0.00819681
Hofbauer cells	Hofbauer cells	ADAM10	IL6R	0.416509	0	0.16211	1.25221	0.310134	0.112334	0.88143	1.04678e-05	0.00820598
Fibroblast	CTB	HGF	ST14	0.553314	0	0.109703	1.74738	0.943975	0.38138	0.859458	5.82493e-06	0.00824269
CTB	Fibroblast	BMP7	ACVR1_BMPR2	0.415721	0	0.119944	1.15696	0.589304	0.125865	0.864762	1.04678e-05	0.00825495
CTB	Fibroblast	BMP7	ACVR1_ACVR2B	0.415721	0	0.119944	1.15696	0.589304	0.125865	0.864762	1.04678e-05	0.00825495
CTB	Fibroblast	BMP7	ACVR1_ACVR2A	0.415721	0	0.119944	1.15696	0.589304	0.125865	0.864762	1.04678e-05	0.00825495
Fibroblast	Endo-1	LAMC1	ITGA2_ITGB1	0.671647	0	0.109368	1.79437	0.98783	0.368491	0.859273	3.81704e-06	0.00827949
CTB	Endo-1	CDH1	LRP5	0.415451	0	0.140082	0.953423	0.560625	0.124558	0.873583	1.04678e-05	0.00829177
CTB	Hofbauer cells	SEMA3E	PLXND1	0.413715	0	0.111307	1.76545	0.683723	0.425058	0.860332	1.04678e-05	0.00837183
CTB	CTB	LAMA5	DAG1	0.413324	0	0.164986	0.546723	0.349013	0.100014	0.882346	1.70272e-05	0.00840891
Fibroblast	Fibroblast	COL1A1	CD44	0.420146	0	0.10832	1.57959	0.68174	0.159318	0.85869	1.04678e-05	0.00844607
Fibroblast	Fibroblast	VEGFC	VIPR2	0.412058	0	0.112838	1.69714	0.779209	0.301505	0.861151	1.04678e-05	0.00845847
STB-b	Fibroblast	COL28A1	ITGA1_ITGB1	0.411645	0	0.151493	1.18594	0.650712	0.216397	0.877844	1.04678e-05	0.00847088
Endo-1	Fibroblast	PDGFB	LRP1	0.411577	0	0.169265	1.01803	0.487094	0.111589	0.883668	1.04678e-05	0.00849574
Fibroblast	STB-c	NID1	ITGA3	0.497921	0	0.107847	1.46705	0.762712	0.154225	0.858424	1.04678e-05	0.00853308
Fibroblast	Fibroblast	ANGPTL1	ITGA1_ITGB1	0.410939	0	0.150722	2.12537	0.767504	0.524602	0.877571	1.04678e-05	0.00853308
Fibroblast	Endo-1	LAMC3	ITGA3_ITGB1	0.410115	0	0.109319	1.4667	0.606733	0.223573	0.859246	1.04678e-05	0.00856426
Fibroblast	Endo-1	LAMA4	CD44	0.409841	0	0.160435	1.38276	0.658135	0.160249	0.880886	1.04678e-05	0.00858925
Fibroblast	CTB	RSPO3	LGR5	0.46848	0	0.107578	1.4184	0.787891	0.195019	0.858273	1.04678e-05	0.00858925
Hofbauer cells	STB-c	ETV5	ERBB2	0.4098	0	0.143609	0.312528	0.318412	0.101009	0.87495	5.25736e-05	0.00860175
Fibroblast	Hofbauer cells	COL6A2	CD44	0.409304	0	0.125153	1.75954	0.680185	0.21402	0.867229	1.04678e-05	0.00862053
Endo-1	Fibroblast	TGFB1	SDC2	0.409114	0	0.121076	1.29022	0.652389	0.138059	0.86531	1.04678e-05	0.00863933
Fibroblast	Hofbauer cells	NRG2	NRP2	0.408995	0	0.139503	1.63007	0.726969	0.34926	0.873354	1.04678e-05	0.00865187
Endo-1	CTB	COL18A1	GPC1	0.408747	0	0.164928	1.34492	0.544386	0.267704	0.882328	1.04678e-05	0.0086707
Endo-1	Fibroblast	LAMA4	CD44	0.414683	0	0.106583	1.30891	0.656968	0.106459	0.857706	1.04678e-05	0.00869583
Endo-1	Fibroblast	IGF1	IGF2R	0.407945	0	0.164811	1.20468	0.595955	0.121836	0.882291	1.04678e-05	0.00870841
Endo-1	Hofbauer cells	ANXA2	TLR2	0.406814	0	0.128398	1.90496	0.586878	0.155179	0.868696	1.04678e-05	0.00875252
CTB	Endo-1	LAMA5	CD44	0.406428	0	0.15823	0.977594	0.486916	0.129257	0.880158	1.04678e-05	0.00878409
Fibroblast	Hofbauer cells	VEGFC	ITGA9	0.405981	0	0.11073	1.958	0.709626	0.244553	0.86002	1.04678e-05	0.00880939
Endo-1	CTB	JAG1	NOTCH3	0.41608	0	0.105849	1.5493	0.677593	0.257336	0.857284	1.04678e-05	0.00881572
Fibroblast	Hofbauer cells	VEGFA	NRP2	0.405418	0	0.135384	1.72142	0.700744	0.329624	0.871688	1.04678e-05	0.00886644
Fibroblast	CTB	COL3A1	DDR1	0.547329	0	0.105234	1.49591	0.854544	0.191281	0.856927	1.04678e-05	0.00888549
Hofbauer cells	STB-b	CD200R1	CD200	0.405303	0	0.148696	1.58644	0.480969	0.213335	0.876842	1.04678e-05	0.00888867
STB-b	Hofbauer cells	CD200	CD200R1	0.405303	0	0.148696	1.58644	0.480969	0.213335	0.876842	1.04678e-05	0.00888867
Fibroblast	CTB	IGF2	ITGA6_ITGB4	0.431095	0	0.104902	1.33457	0.654445	0.167839	0.856733	1.04678e-05	0.00894916
STB-c	Hofbauer cells	ADAM10	IL6R	0.404418	0	0.154616	1.22887	0.31973	0.107141	0.878934	1.04678e-05	0.00899385
Endo-1	CTB	A2M	LRP1	0.404122	0	0.160163	1.29075	0.545329	0.116716	0.880797	1.04678e-05	0.00901304
Fibroblast	STB-c	NRG2	ERBB2_ERBB3	0.404055	0	0.137108	0.89922	0.512722	0.315812	0.872394	1.04678e-05	0.00903225
Fibroblast	Fibroblast	COL21A1	ITGA1_ITGB1	0.403781	0	0.14291	1.21765	0.60919	0.103129	0.874683	1.04678e-05	0.00904507
Fibroblast	Endo-1	ANGPT1	ITGB1	0.403326	0	0.162619	1.28276	0.612099	0.117185	0.881594	1.04678e-05	0.00909
Endo-1	CTB	ANGPT1	ITGB1	0.40311	0	0.161447	1.25885	0.607085	0.116341	0.881216	1.04678e-05	0.00909643
Fibroblast	STB-c	EFNA5	EPHB2	0.402984	0	0.145898	1.16879	0.747763	0.317507	0.875812	1.04678e-05	0.00910286
Fibroblast	STB-a	COL1A2	SDC1	0.402099	0	0.159704	1.20175	0.464849	0.244767	0.880647	1.04678e-05	0.00913504
Fibroblast	Endo-1	COL6A2	ITGA1_ITGB1	0.401696	0	0.115793	1.71383	0.645546	0.190583	0.862689	1.04678e-05	0.00914793
Fibroblast	Fibroblast	LAMC3	CD44	0.405874	0	0.103782	1.6093	0.666559	0.169324	0.856073	1.04678e-05	0.00916082
Hofbauer cells	Hofbauer cells	SPP1	ITGAV_ITGB5	0.401423	0	0.147644	1.41148	0.63114	0.123948	0.876458	1.04678e-05	0.00916405
Hofbauer cells	Hofbauer cells	SPP1	ITGAV_ITGB1	0.401423	0	0.147644	1.41148	0.63114	0.123948	0.876458	1.04678e-05	0.00916405
Fibroblast	STB-b	CCN1	ITGB3	0.413386	0	0.103598	1.22979	0.723217	0.296841	0.855964	1.04678e-05	0.00917373
STB-b	Endo-1	ANXA1	GRM7	0.401012	0	0.137112	0.38012	0.127262	0.108005	0.872395	5.0286e-05	0.00919957
Endo-1	CTB	VEGFC	ITGB1	0.400817	0	0.15945	1.43292	0.671331	0.172644	0.880563	1.04678e-05	0.00921897
Hofbauer cells	Fibroblast	PSAP	SORT1	0.400742	0	0.160048	1.03962	0.52962	0.132691	0.880759	1.04678e-05	0.00922544
Hofbauer cells	Hofbauer cells	C1QB	LRP1	0.398938	0	0.13769	1.98419	0.522816	0.277392	0.872629	1.04678e-05	0.00931628
Fibroblast	Fibroblast	COL16A1	ITGA1_ITGB1	0.398738	0	0.137406	2.14381	0.744255	0.588872	0.872514	1.04678e-05	0.00932279
Fibroblast	Fibroblast	THBS1	CD47	0.39803	0	0.10653	1.1811	0.774656	0.137386	0.857676	1.04678e-05	0.00939449
Fibroblast	STB-c	COL3A1	DDR1	0.545557	0	0.101732	1.48924	0.865593	0.184916	0.85484	1.04678e-05	0.00943372
Fibroblast	Endo-1	COL11A1	ITGA1_ITGB1	0.397467	0	0.114201	1.53519	0.746117	0.209588	0.861867	1.04678e-05	0.00944026
Endo-1	CTB	RSPO3	RNF43	0.397087	0	0.152603	2.03555	0.73035	0.654234	0.878235	1.04678e-05	0.00947958
Fibroblast	Hofbauer cells	CCN1	ITGB2	0.411666	0	0.101284	2.26839	0.769852	0.659734	0.854566	1.04678e-05	0.00950583
Fibroblast	Endo-1	THBS1	ITGA3_ITGB1	0.396657	0	0.104811	1.18789	0.781715	0.221693	0.85668	1.04678e-05	0.00953213
STB-a	Fibroblast	GDF15	TGFBR2	0.395217	0	0.152786	0.801214	0.49216	0.106918	0.8783	1.04678e-05	0.00961121
STB-a	Hofbauer cells	FN1	C5AR1	0.394438	0	0.110219	0.880239	0.730313	0.142251	0.859741	1.04678e-05	0.00966411
Fibroblast	STB-c	HLA-B	KLRD1	0.447191	0	0.100314	0.826984	0.638988	0.18042	0.853967	1.04678e-05	0.00969725
Fibroblast	CTB	CCN2	FGFR2	0.393696	0	0.153403	1.91328	0.749684	0.581038	0.878515	1.04678e-05	0.0097238
Endo-1	CTB	VEGFC	NRP2	0.393159	0	0.153843	1.51112	0.707552	0.199062	0.878668	1.04678e-05	0.00974373
CTB	Fibroblast	APP	PTGER2	0.508282	0	0.0998327	1.68033	0.747337	0.392624	0.853667	1.04678e-05	0.00977034
CTB	Hofbauer cells	HMGB1	TLR4	0.392841	0	0.150801	1.8554	0.544272	0.167661	0.877599	1.04678e-05	0.009777
Fibroblast	STB-a	COL1A2	FLT4	0.392668	0	0.151281	1.03177	0.256715	0.156693	0.877769	1.23122e-05	0.00978366
Fibroblast	STB-c	NID1	ITGB3	0.493213	0	0.0996354	1.49063	0.778682	0.260525	0.853543	1.04678e-05	0.00980366
Fibroblast	STB-b	COL1A1	DDR1	0.413765	0	0.0996255	1.43568	0.658601	0.256796	0.853537	1.04678e-05	0.00981032
Fibroblast	Fibroblast	COL27A1	ITGA1_ITGB1	0.392116	0	0.13018	1.62742	0.712345	0.42026	0.86948	1.04678e-05	0.00982367
Hofbauer cells	Hofbauer cells	SEMA3D	PLXND1	0.404663	0	0.0993878	2.10407	0.679289	0.467088	0.853387	1.04678e-05	0.0098437
STB-b	Hofbauer cells	TGM2	ITGA4	0.47435	0	0.0993652	0.894105	0.13008	0.198973	0.853373	4.85632e-05	0.00985707
Fibroblast	Endo-1	COL6A2	ITGA3_ITGB1	0.391316	0	0.103023	1.51193	0.556338	0.220837	0.85562	1.04678e-05	0.00987714
Fibroblast	Endo-1	MMP2	FGFR1	0.390223	0	0.125796	1.696	0.586392	0.297902	0.867523	1.04678e-05	0.00993746
CTB	Hofbauer cells	LRPAP1	LRP1	0.390015	0	0.127956	0.783275	0.426128	0.102299	0.868499	1.04678e-05	0.00996433
STB-c	Fibroblast	COL28A1	ITGA1_ITGB1	0.389749	0	0.127597	1.12935	0.575956	0.182264	0.868338	1.04678e-05	0.00999123
Hofbauer cells	Hofbauer cells	PROS1	MERTK	0.38964	0	0.116993	1.71111	0.669238	0.181295	0.863299	1.04678e-05	0.0100249
STB-a	Hofbauer cells	HMGB1	TLR2	0.38862	0	0.106587	1.81941	0.548919	0.100496	0.857708	1.04678e-05	0.0100924
Hofbauer cells	Fibroblast	GNAI2	ADCY9	0.388032	0	0.139143	1.31711	0.588512	0.13917	0.873211	1.04678e-05	0.0101195
Fibroblast	Hofbauer cells	COL6A1	CD44	0.387714	0	0.116368	1.72729	0.653629	0.21916	0.862983	1.04678e-05	0.0101398
Fibroblast	Fibroblast	TGFB3	TGFBR3	0.739874	0	0.0978383	1.07399	0.699837	0.23263	0.852402	1.04678e-05	0.0101534
STB-c	Fibroblast	SEMA7A	ITGA1_ITGB1	0.387488	0	0.125129	1.15211	0.60275	0.174881	0.867217	1.04678e-05	0.0101534
Fibroblast	Fibroblast	COL6A2	CD44	0.387075	0	0.0978044	1.65453	0.616163	0.167251	0.85238	1.04678e-05	0.0102145
Hofbauer cells	CTB	A2M	LRP1	0.38686	0	0.144274	1.19071	0.507383	0.105137	0.875202	1.04678e-05	0.0102486
Fibroblast	STB-b	RSPO2	LGR4	0.385523	0	0.120085	0.978592	0.520151	0.106322	0.864831	1.04678e-05	0.0102963
Endo-1	Fibroblast	A2M	LRP1	0.385501	0	0.147203	1.2376	0.489496	0.107272	0.876296	1.04678e-05	0.0103032
Fibroblast	STB-c	IL1RAPL1	PTPRF	0.385404	0	0.117263	0.768875	0.434978	0.222991	0.863434	1.04678e-05	0.01031
CTB	Endo-1	COL21A1	ITGA2_ITGB1	0.600252	0	0.0969368	1.72275	1.01723	0.533308	0.851819	3.01439e-06	0.0103237
Fibroblast	Fibroblast	FGF10	FGFR1	0.384986	0	0.146469	1.47759	0.618216	0.247415	0.876025	1.04678e-05	0.0103373
Fibroblast	Endo-1	COL1A2	CD44	0.384813	0	0.144264	1.7601	0.681132	0.323364	0.875199	1.04678e-05	0.0103579
Fibroblast	Hofbauer cells	HMGB1	TLR4	0.384732	0	0.143467	1.83225	0.506412	0.159507	0.874896	1.04678e-05	0.0103647
Endo-1	CTB	COL18A1	ITGB5	0.38367	0	0.142105	1.62683	0.65166	0.207659	0.874373	1.04678e-05	0.0104402
CTB	CTB	BMP7	ACVR1_BMPR2	0.397383	0	0.0962635	1.09163	0.557371	0.101016	0.851378	1.04678e-05	0.0104471
CTB	CTB	BMP7	ACVR1_ACVR2A	0.397383	0	0.0962635	1.09163	0.557371	0.101016	0.851378	1.04678e-05	0.0104471
CTB	CTB	BMP7	ACVR1_ACVR2B	0.397383	0	0.0962635	1.09163	0.557371	0.101016	0.851378	1.04678e-05	0.0104471
Endo-1	Endo-1	ANGPT1	ITGB1	0.383363	0	0.146807	1.19129	0.551012	0.105791	0.87615	1.04678e-05	0.010454
Endo-1	Fibroblast	KL	FGFR1	0.38305	0	0.144817	1.64057	0.568312	0.242099	0.875407	1.04678e-05	0.0104746
Fibroblast	Fibroblast	RSPO2	ZNRF3	0.382607	0	0.116851	1.22431	0.708089	0.150107	0.863227	1.04678e-05	0.0105298
Fibroblast	STB-a	THBS1	CD47	0.389657	0	0.0960507	1.15028	0.78391	0.123872	0.851238	1.04678e-05	0.0105436
Endo-1	Fibroblast	GNAI2	ADCY9	0.382011	0	0.133183	1.28905	0.588206	0.133209	0.870768	1.04678e-05	0.0105644
Hofbauer cells	STB-a	SPP1	ITGA5_ITGB1	0.381738	0	0.127266	1.42759	0.653267	0.226296	0.86819	1.04678e-05	0.0105851
Fibroblast	Fibroblast	CTHRC1	ROR2	0.410146	0	0.0956295	2.09734	0.763503	0.673362	0.850959	1.04678e-05	0.0106059
Hofbauer cells	STB-c	SPP1	ITGAV_ITGB3	0.381112	0	0.126619	1.36292	0.589663	0.106297	0.867898	1.04678e-05	0.0106336
Endo-1	Endo-1	VEGFC	ITGB1	0.381069	0	0.14499	1.36536	0.615259	0.156988	0.875473	1.04678e-05	0.0106475
STB-b	Endo-1	TGFB1	CAV1	0.399815	0	0.0952574	1.3887	0.648968	0.119969	0.850712	1.04678e-05	0.0106614
STB-c	CTB	LRPAP1	LRP2	0.564064	0	0.0952249	1.22701	0.86345	0.122021	0.85069	1.04678e-05	0.0106683
CTB	Hofbauer cells	SEMA3C	NRP1_NRP2_PLXND1	0.740258	0	0.0949621	1.2098	0.9604	0.121056	0.850515	1.04678e-05	0.0107205
CTB	Hofbauer cells	SEMA3C	NRP1_PLXNA2	0.740258	0	0.0949621	1.2098	0.9604	0.121056	0.850515	1.04678e-05	0.0107205
Fibroblast	Endo-1	COL6A1	ITGA1_ITGB1	0.380106	0	0.107665	1.68158	0.618991	0.19516	0.858322	1.04678e-05	0.010731
Endo-1	Endo-1	SPARC	ENG	0.3799	0	0.137985	1.25769	0.562871	0.140435	0.872748	1.04678e-05	0.0107589
Hofbauer cells	Fibroblast	FGF13	FGFR3	1.12525	0	0.0944457	2.65709	2.02715	0.882545	0.850168	3.21131e-09	0.0107798
Endo-1	CTB	VWF	SIRPA	0.536182	0	0.0943613	1.6736	0.906303	0.18778	0.850111	1.04678e-05	0.0107938
STB-a	Fibroblast	SEMA7A	ITGA1_ITGB1	0.37957	0	0.116488	1.12944	0.566139	0.162805	0.863043	1.04678e-05	0.0108078
Endo-1	Fibroblast	APP	PTGER2	0.482558	0	0.0941664	1.61816	0.662274	0.370339	0.849979	1.04678e-05	0.0108428
Endo-1	Hofbauer cells	JAG1	NOTCH1	0.407379	0	0.0940949	1.65046	0.672665	0.181322	0.849931	1.04678e-05	0.0108638
Hofbauer cells	STB-c	SEMA4D	ERBB2	0.378031	0	0.107662	0.588413	0.37862	0.157251	0.85832	1.38068e-05	0.0109059
CTB	STB-c	NRXN3	NLGN1	0.376952	0	0.116741	0.849854	0.527898	0.127284	0.863172	1.04678e-05	0.011008
STB-c	CTB	NLGN1	NRXN3	0.376952	0	0.116741	0.849854	0.527898	0.127284	0.863172	1.04678e-05	0.011008
STB-b	Endo-1	CALM1	GRM7	0.376863	0	0.125179	0.642716	0.48034	0.182932	0.867241	1.04678e-05	0.0110186
Fibroblast	CTB	APOE	LRP5	0.440567	0	0.0928291	1.82349	0.72239	0.49262	0.849065	1.04678e-05	0.0110397
Endo-1	Endo-1	CKLF	LRP6	0.670758	0	0.092691	1.93208	1.09665	0.203963	0.84897	1.04678e-05	0.0110751
Fibroblast	CTB	CADM3	CADM1	0.37546	0	0.132113	1.98031	0.699212	0.740207	0.870314	1.04678e-05	0.0111602
Fibroblast	Fibroblast	FGF7	FGFR1	0.375284	0	0.138189	1.39468	0.638401	0.251024	0.87283	1.04678e-05	0.0111957
Fibroblast	Hofbauer cells	VEGFC	NRP2	0.37453	0	0.0998221	1.27286	0.594608	0.129163	0.85366	1.04678e-05	0.0112384
Endo-1	Endo-1	CCN1	CAV1	0.396955	0	0.0915156	1.4695	0.651981	0.114716	0.84815	1.04678e-05	0.011267
STB-a	Hofbauer cells	TGM2	ITGA4	0.44159	0.003	0.09151	0.84814	0.0283445	0.183244	0.848146	0.000183004	0.0112741
STB-c	Endo-1	ANGPTL4	CDH5	0.408369	0	0.0914468	1.47961	0.625139	0.283145	0.848101	1.04678e-05	0.0113027
CTB	Hofbauer cells	SEMA3F	NRP2_PLXNA2	0.373682	0	0.0988464	1.07899	0.528432	0.134334	0.853045	1.04678e-05	0.0113241
Fibroblast	Endo-1	FN1	ROBO4	0.373519	0	0.136469	1.58242	0.59511	0.189302	0.872133	1.04678e-05	0.0113671
Endo-1	STB-c	FN1	NT5E	0.52699	0	0.0909586	1.00911	0.819029	0.196257	0.847756	1.04678e-05	0.0113814
Fibroblast	Hofbauer cells	CCN2	ITGAM	0.373286	0	0.135702	2.52978	0.719861	0.825163	0.871819	1.04678e-05	0.0113886
STB-b	Fibroblast	TGFB1	SDC2	0.384972	0	0.0909332	1.21254	0.671636	0.103688	0.847738	1.04678e-05	0.0113958
Fibroblast	STB-b	COL1A1	GP6	0.40737	0	0.0909128	1.46711	0.684832	0.350169	0.847723	1.04678e-05	0.0114101
Fibroblast	Endo-1	PSEN1	NOTCH4	0.372711	0	0.137347	1.41308	0.408712	0.163756	0.87249	1.04678e-05	0.0114533
Fibroblast	Endo-1	COL5A2	ITGA1_ITGB1	0.372654	0	0.10486	1.50278	0.628218	0.171116	0.856709	1.04678e-05	0.0114749
Endo-1	Hofbauer cells	JAM2	ITGA4_ITGB1	0.437102	0	0.090434	2.37804	0.790974	0.812159	0.847382	1.04678e-05	0.0115037
Fibroblast	CTB	PLA2G2A	ITGAV	0.407178	0	0.0903554	1.18993	0.510502	0.275598	0.847326	1.04678e-05	0.0115325
CTB	Hofbauer cells	SEMA3E	NRP2	0.372359	0	0.0973226	1.52398	0.62293	0.370815	0.852069	1.04678e-05	0.0115325
STB-b	Hofbauer cells	PSG4	TNFSF8	0.744904	0	0.0901556	1.00361	0.37088	0.354404	0.847183	1.04678e-05	0.0115759
Fibroblast	STB-c	FBN1	ITGB3	0.451465	0	0.0900972	0.651396	0.562277	0.106552	0.847141	1.04678e-05	0.0115903
Hofbauer cells	Endo-1	ICAM1	CAV1	0.395656	0	0.0898167	2.19322	0.707558	0.569373	0.846939	1.04678e-05	0.0116483
Fibroblast	Hofbauer cells	GAS6	MERTK	0.369993	0	0.0943505	1.64174	0.633679	0.136242	0.850104	1.04678e-05	0.0116919
Fibroblast	STB-b	COL1A1	DDR2	0.406253	0	0.0893897	1.47107	0.693623	0.219754	0.84663	1.04678e-05	0.0117064
Fibroblast	Endo-1	COL6A1	ITGA3_ITGB1	0.369726	0	0.0957911	1.47968	0.529782	0.22614	0.851067	1.04678e-05	0.0117137
CTB	CTB	FBN1	ITGB6	0.584091	0	0.0892343	1.40125	0.84267	0.383066	0.846517	1.04678e-05	0.0117282
Endo-1	Endo-1	VIM	CD44	0.369672	0	0.134482	1.78693	0.617197	0.288065	0.871313	1.04678e-05	0.0117355
STB-a	Fibroblast	PTN	SDC2	0.383448	0	0.0890309	1.31713	0.687961	0.280794	0.846368	1.04678e-05	0.0117719
Fibroblast	STB-b	COL11A1	DDR1	0.376465	0	0.0887169	1.33198	0.693595	0.296466	0.846139	1.04678e-05	0.0118303
Hofbauer cells	CTB	LGALS9	COLEC12	0.576283	0	0.0885298	1.25847	0.685241	0.196496	0.846001	1.04678e-05	0.0118522
Endo-1	STB-c	COL18A1	ITGA5	0.368189	0	0.128015	1.26022	0.540851	0.228127	0.868525	1.04678e-05	0.0118669
STB-b	CTB	LAMA3	DAG1	0.367621	0	0.134197	0.331868	0.296282	0.117199	0.871194	4.71432e-05	0.0119108
Endo-1	STB-c	AFDN	EPHB6	0.618165	0	0.0879632	0.64445	0.498411	0.113096	0.845582	1.04678e-05	0.0119696
Fibroblast	Fibroblast	GPC3	CD81	0.865943	0	0.0878666	0.675574	0.554343	0.104703	0.845511	1.04678e-05	0.0119916
Fibroblast	STB-a	COL3A1	DDR1	0.538454	0	0.0876938	1.46251	0.845986	0.159398	0.845382	1.04678e-05	0.0120284
Hofbauer cells	Endo-1	TGFB1	ENG	0.366145	0	0.125343	0.945675	0.473991	0.118807	0.867316	1.04678e-05	0.0120505
Fibroblast	Endo-1	ANGPT1	TIE1	0.366087	0	0.132036	2.05289	0.665724	0.475964	0.870281	1.04678e-05	0.0120579
Fibroblast	STB-a	NID1	ITGA3	0.486243	0	0.0874759	1.42601	0.729674	0.125094	0.845219	1.04678e-05	0.0120727
Fibroblast	Fibroblast	COL6A1	CD44	0.365484	0	0.0909391	1.62228	0.589608	0.171268	0.847742	1.04678e-05	0.012117
Fibroblast	Endo-1	DLK1	NOTCH4	0.365078	0	0.131053	2.28666	0.640241	0.654211	0.869858	1.04678e-05	0.012154
CTB	Fibroblast	SEMA7A	ITGA1_ITGB1	0.364803	0	0.100373	1.08717	0.510608	0.140283	0.854004	1.04678e-05	0.0121836
Hofbauer cells	Hofbauer cells	TGFB1	ITGB5	0.363965	0	0.124154	1.00773	0.47519	0.102947	0.866766	1.04678e-05	0.0122579
STB-a	Hofbauer cells	FN1	PLAUR	0.375053	0	0.0866701	1.33985	0.746996	0.22981	0.844613	1.04678e-05	0.0122727
Hofbauer cells	Endo-1	SPP1	ITGA5_ITGB1	0.363917	0	0.108819	1.38149	0.598167	0.193494	0.858968	1.04678e-05	0.0122727
Hofbauer cells	Hofbauer cells	SEMA3D	NRP2_PLXNA2	0.363307	0	0.0869013	1.86261	0.618496	0.407481	0.844788	1.04678e-05	0.0123249
Fibroblast	Endo-1	COL3A1	ITGA2_ITGB1	0.537612	0	0.0860298	2.07174	0.941891	0.654731	0.844126	5.93764e-06	0.0123771
STB-b	Fibroblast	SEMA7A	ITGA1_ITGB1	0.362902	0	0.0982978	1.08172	0.535321	0.137382	0.852696	1.04678e-05	0.012407
Fibroblast	Hofbauer cells	COL6A3	CD44	0.362842	0	0.106248	1.50686	0.676651	0.21294	0.857514	1.04678e-05	0.0124145
Endo-1	STB-c	COL18A1	GPC1	0.362642	0	0.122967	1.22902	0.506518	0.199594	0.866211	1.04678e-05	0.012422
Fibroblast	Fibroblast	COL1A1	ITGA9_ITGB1	0.403662	0	0.0858594	1.58052	0.683105	0.126768	0.843995	1.04678e-05	0.0124295
STB-a	Fibroblast	COL28A1	ITGA1_ITGB1	0.362511	0	0.0978715	1.05895	0.497228	0.139803	0.852423	1.04678e-05	0.012437
STB-c	Hofbauer cells	PSG4	TNFSF8	0.708087	0	0.0855022	0.961833	0.383098	0.336112	0.843721	1.04678e-05	0.0125195
STB-b	Endo-1	LAMA3	CD44	0.360725	0	0.128702	0.762739	0.434185	0.151466	0.86883	1.04678e-05	0.0125796
Fibroblast	STB-a	HLA-B	KLRD1	0.388968	0	0.0850022	0.73282	0.256127	0.152881	0.843334	1.23934e-05	0.0126022
Hofbauer cells	Hofbauer cells	SPP1	CD44	0.360523	0	0.105305	1.72237	0.786758	0.232583	0.856968	1.04678e-05	0.0126098
Hofbauer cells	Hofbauer cells	CD28	CD86	0.360182	0	0.129608	3.09345	0.670869	0.936262	0.869229	4.18368e-07	0.0126286
Hofbauer cells	Hofbauer cells	CD86	CD28	0.360182	0	0.129608	3.09345	0.670869	0.936262	0.869229	4.18368e-07	0.0126286
STB-a	Hofbauer cells	BGN	TLR2	0.370467	0	0.0848241	2.04051	0.638517	0.478593	0.843195	1.04678e-05	0.0126626
Fibroblast	STB-b	NRG2	ERBB2_ERBB3	0.36	0	0.115756	0.815147	0.377759	0.266629	0.86267	1.04678e-05	0.0126626
Endo-1	Hofbauer cells	EFNB2	PECAM1	0.359518	0	0.123278	1.12464	0.368432	0.10845	0.866357	1.04678e-05	0.0126928
CTB	STB-c	HRAS	INSR	0.557288	0	0.0845473	0.40326	0.318761	0.125038	0.842979	3.29813e-05	0.012708
Fibroblast	Fibroblast	SLIT2	PLXNA1	1.08039	0	0.0845377	1.68503	1.79006	0.10455	0.842971	1.04678e-05	0.0127155
Fibroblast	CTB	IL1RAPL1	PTPRF	0.358747	0	0.106143	0.718129	0.312404	0.201847	0.857454	1.04678e-05	0.0127534
Fibroblast	Fibroblast	FGF2	SDC2	0.379804	0	0.0844803	1.81133	0.726237	0.467078	0.842926	1.04678e-05	0.012761
Hofbauer cells	Hofbauer cells	RTN4	RTN4RL1	0.358729	0	0.087405	1.58636	0.494098	0.255721	0.845166	1.04678e-05	0.012761
STB-a	Endo-1	TGFB1	CAV1	0.391533	0	0.0844242	1.36205	0.596396	0.106326	0.842882	1.04678e-05	0.0127837
Fibroblast	Endo-1	TGFB1	CAV1	0.391463	0	0.084333	1.36183	0.577626	0.106211	0.842811	1.04678e-05	0.0127913
Hofbauer cells	Hofbauer cells	ADAM17	RHBDF2	0.358173	0	0.115389	1.59468	0.41451	0.124017	0.862482	1.04678e-05	0.0128141
Fibroblast	Hofbauer cells	FGF10	FGFR1	0.358125	0	0.128031	1.39167	0.571971	0.216269	0.868532	1.04678e-05	0.0128293
Fibroblast	STB-c	CCN2	ITGA5	0.357465	0	0.121982	1.19103	0.53819	0.236332	0.865744	1.04678e-05	0.0128597
STB-a	Hofbauer cells	SERPINE1	PLAUR	0.36533	0	0.0838954	1.05063	0.341909	0.200608	0.842466	1.04678e-05	0.0128826
Endo-1	Hofbauer cells	CCN1	TLR2	0.369682	0	0.0838825	1.96108	0.623169	0.14117	0.842456	1.04678e-05	0.0128902
CTB	Endo-1	SEMA3C	NRP1_PLXNA2	0.657789	0	0.0838797	1.06647	0.809771	0.106929	0.842453	1.04678e-05	0.0129016
CTB	Endo-1	SEMA3C	NRP1_NRP2_PLXND1	0.657789	0	0.0838797	1.06647	0.809771	0.106929	0.842453	1.04678e-05	0.0129016
CTB	STB-c	SEMA4D	ERBB2	0.356851	0	0.0836952	0.464323	0.336381	0.122245	0.842307	2.49845e-05	0.0129436
Fibroblast	Endo-1	THBS1	CD47	0.37976	0	0.0836626	1.11385	0.745848	0.107895	0.842281	1.04678e-05	0.0129589
STB-c	Fibroblast	ANGPTL4	SDC2	0.379106	0	0.0836085	1.22658	0.663735	0.239168	0.842238	1.04678e-05	0.0129665
STB-c	Hofbauer cells	ANXA2	TLR2	0.369436	0	0.083588	1.78618	0.503396	0.101022	0.842222	1.04678e-05	0.0129741
Endo-1	Endo-1	FN1	ITGA2	0.523104	0	0.0835038	1.48834	0.823133	0.337589	0.842155	1.04678e-05	0.0129894
Hofbauer cells	CTB	C1QB	LRP1	0.356349	0	0.116187	1.86264	0.4665	0.234072	0.862891	1.04678e-05	0.01302
Endo-1	Hofbauer cells	KL	FGFR1	0.356189	0	0.126587	1.55466	0.522067	0.211623	0.867883	1.04678e-05	0.0130277
CTB	STB-a	BMP7	ACVR2B_BMPR1A	0.387301	0	0.0832446	1.04247	0.538456	0.123902	0.841948	1.04678e-05	0.013043
Fibroblast	Endo-1	EFNA5	EPHA4	0.356109	0	0.0960757	1.9049	0.702891	0.678733	0.851255	1.04678e-05	0.0130507
Fibroblast	STB-b	IL1RAPL1	PTPRF	0.355963	0	0.104982	0.712828	0.362627	0.199639	0.85678	1.04678e-05	0.0130584
Hofbauer cells	Hofbauer cells	HMGB1	TLR4	0.355793	0	0.117295	1.74966	0.457774	0.130409	0.863451	1.04678e-05	0.0130737
CTB	Endo-1	LAMB1	ITGA2_ITGB1	0.520797	0	0.083102	1.64721	0.802885	0.442885	0.841834	1.04678e-05	0.013089
Fibroblast	Endo-1	COL6A3	ITGA1_ITGB1	0.355234	0	0.098302	1.46115	0.642013	0.189621	0.852699	1.04678e-05	0.0131351
Endo-1	Hofbauer cells	ADAM17	RHBDF2	0.355048	0	0.112441	1.58627	0.406511	0.120849	0.86094	1.04678e-05	0.0131659
Fibroblast	Fibroblast	LAMC3	ITGA9_ITGB1	0.38939	0	0.0822623	1.61023	0.667924	0.134729	0.841157	1.04678e-05	0.0133126
Fibroblast	Endo-1	COL15A1	ITGA2_ITGB1	0.515489	0	0.0821778	1.70591	0.860108	0.406703	0.841088	1.04678e-05	0.0133281
Fibroblast	STB-b	COL6A2	GP6	0.374299	0	0.0820868	1.54205	0.619255	0.367606	0.841014	1.04678e-05	0.0133591
Fibroblast	STB-c	THBS1	CD47	0.378029	0	0.0814961	1.10748	0.757079	0.105101	0.840531	1.04678e-05	0.0134523
Fibroblast	STB-b	COL5A2	DDR1	0.351652	0	0.0814602	1.29957	0.575696	0.242046	0.840501	1.04678e-05	0.0134678
CTB	Hofbauer cells	ADAM17	RHBDF2	0.351568	0	0.109157	1.57691	0.401318	0.11732	0.859156	1.04678e-05	0.0134834
STB-b	Endo-1	ANGPTL4	CDH5	0.400961	0	0.0813303	1.45203	0.597337	0.251821	0.840394	1.04678e-05	0.0135068
STB-a	CTB	PLAU	LRP2	0.557283	0	0.0811722	1.32964	0.905877	0.262228	0.840264	1.04678e-05	0.013538
Fibroblast	STB-a	TGFB2	TGFBR1_TGFBR2	0.351086	0	0.116718	1.07747	0.48673	0.115831	0.86316	1.04678e-05	0.0135536
STB-b	Hofbauer cells	ADAM17	RHBDF2	0.351018	0	0.108638	1.57543	0.443482	0.116762	0.858868	1.04678e-05	0.0135614
STB-b	Fibroblast	PSG9	AXL	0.350805	0	0.0847525	0.872978	0.434279	0.231588	0.843139	1.04678e-05	0.013577
Fibroblast	STB-a	EFNA5	EPHB2	0.350746	0	0.0903756	1.02962	0.527065	0.196678	0.847341	1.04678e-05	0.0135848
Fibroblast	CTB	APOE	ABCA1	0.392346	0	0.0810308	1.11667	0.413568	0.145386	0.840147	1.04678e-05	0.0135927
Endo-1	STB-a	COL18A1	ITGA5	0.350473	0	0.111891	1.2144	0.461713	0.199395	0.860647	1.04678e-05	0.0136005
Fibroblast	Hofbauer cells	LAMA4	CD44	0.350047	0	0.101042	1.10029	0.564485	0.100925	0.854417	1.04678e-05	0.0136474
STB-b	CTB	LRPAP1	LRP2	0.557036	0	0.0806608	1.19942	0.853705	0.103359	0.839839	1.04678e-05	0.0136788
Endo-1	Endo-1	COL18A1	ITGB5	0.349864	0	0.111337	1.49057	0.585009	0.162697	0.860348	1.04678e-05	0.0136945
STB-a	Endo-1	PSEN1	NOTCH4	0.349519	0	0.118224	1.354	0.393207	0.140957	0.863915	1.04678e-05	0.0137259
STB-b	Hofbauer cells	CALM1	KCNQ3	0.349102	0	0.0970485	1.10944	0.556652	0.309019	0.851891	1.04678e-05	0.0137573
Fibroblast	Fibroblast	TNXB	ITGA9_ITGB1	0.381412	0	0.0802514	1.57568	0.650988	0.1349	0.839497	1.04678e-05	0.0137888
STB-c	Hofbauer cells	ADAM17	RHBDF2	0.348509	0	0.106271	1.56868	0.414689	0.114218	0.857527	1.04678e-05	0.0138203
Fibroblast	CTB	FGF10	FGFR2	0.348491	0	0.121418	1.82775	0.687551	0.652774	0.865475	1.04678e-05	0.0138282
Fibroblast	Hofbauer cells	FGF7	FGFR1	0.348423	0	0.120793	1.30876	0.592157	0.219424	0.865174	1.04678e-05	0.013844
Fibroblast	Endo-1	PDGFC	KDR	0.348274	0	0.0938175	1.59745	0.543898	0.120848	0.849742	1.04678e-05	0.0138598
Hofbauer cells	Endo-1	PSEN1	NOTCH4	0.347972	0	0.116949	1.35006	0.377023	0.139436	0.863276	1.04678e-05	0.0138914
Fibroblast	Hofbauer cells	MFGE8	ITGB5	0.347955	0	0.109579	1.73917	0.56387	0.322568	0.859389	1.04678e-05	0.0138993
Fibroblast	Endo-1	SCUBE2	KDR	0.347771	0	0.0933006	2.2362	0.642282	0.881129	0.849389	1.04678e-05	0.013923
Endo-1	Hofbauer cells	CEACAM1	HAVCR2	0.347127	0	0.107849	2.35668	0.628137	0.760395	0.858425	1.04678e-05	0.0140101
CTB	STB-b	HRAS	INSR	0.524169	0	0.0791244	0.355407	0.220269	0.117018	0.838542	4.24173e-05	0.0140419
Fibroblast	Hofbauer cells	ADAM17	RHBDF2	0.346342	0	0.104226	1.56285	0.388999	0.11202	0.856336	1.04678e-05	0.0140816
Endo-1	Endo-1	ANGPT1	TIE1	0.346124	0	0.119197	1.96142	0.604637	0.429684	0.864397	1.04678e-05	0.0141214
Fibroblast	STB-c	ANGPT1	ITGA5	0.34597	0	0.115514	0.910783	0.486265	0.136171	0.862546	1.04678e-05	0.0141294
Fibroblast	Endo-1	COL1A2	CD93	0.345701	0	0.109331	2.03761	0.634918	0.442757	0.859253	1.04678e-05	0.0141533
Endo-1	STB-b	COL18A1	ITGA5	0.344924	0	0.106841	1.20005	0.47776	0.190395	0.857854	1.04678e-05	0.0142572
Fibroblast	Endo-1	COL6A3	ITGA3_ITGB1	0.344854	0	0.0874604	1.25925	0.552804	0.219722	0.845208	1.04678e-05	0.0142732
STB-a	Hofbauer cells	BGN	LY96	0.345964	0	0.0778894	1.91582	0.595465	0.439541	0.837474	1.04678e-05	0.0143132
CTB	Endo-1	ANXA2	ROBO4	0.343748	0	0.117516	1.59699	0.471169	0.265617	0.863562	1.04678e-05	0.0143694
Fibroblast	Fibroblast	COL6A2	ITGA9_ITGB1	0.370591	0	0.077524	1.65546	0.617528	0.13308	0.837153	1.04678e-05	0.0144418
Fibroblast	CTB	CSF1	CSF2RA	0.35536	0	0.0774081	1.22944	0.404072	0.29449	0.837052	1.04678e-05	0.0144821
Endo-1	Endo-1	PSEN1	NOTCH4	0.342635	0	0.112547	1.33646	0.353214	0.134188	0.860997	1.04678e-05	0.0144982
STB-a	STB-a	CNTN4	LVRN	0.395459	0	0.0773625	0.468032	0.529217	0.16405	0.837011	2.45512e-05	0.0145063
CTB	Fibroblast	SEMA3E	NRP1	0.342338	0	0.0871717	0.818108	0.323762	0.105348	0.844991	1.04678e-05	0.0145305
Fibroblast	STB-c	CCN1	ITGB3	0.393512	0	0.0768566	1.15628	0.661496	0.220218	0.836563	1.04678e-05	0.0146114
Fibroblast	CTB	CCN2	IGF2R	0.34134	0	0.107997	1.24515	0.507804	0.150908	0.858508	1.04678e-05	0.0146357
Fibroblast	Endo-1	PROS1	MERTK	0.34119	0	0.113418	1.56281	0.595174	0.175754	0.861457	1.04678e-05	0.0146438
Fibroblast	CTB	TGFB2	TGFBR1_TGFBR2	0.341124	0	0.108111	1.05314	0.460085	0.107289	0.858573	1.04678e-05	0.0146519
Fibroblast	Hofbauer cells	SPARC	ENG	0.340863	0	0.0990362	1.19202	0.480828	0.100795	0.853166	1.04678e-05	0.0146762
Hofbauer cells	Endo-1	ACTR2	LDLR	0.340863	0	0.1029	0.948917	0.43691	0.134265	0.855547	1.04678e-05	0.0146843
Hofbauer cells	Fibroblast	LGALS9	PTPRK	0.50364	0	0.076507	1.49831	0.754806	0.2241	0.836251	1.04678e-05	0.0146843
Endo-1	Endo-1	ADAM10	TSPAN12	0.340793	0	0.0787041	0.793548	0.149446	0.116389	0.838181	4.00776e-05	0.0147006
Fibroblast	Fibroblast	COL6A3	CD44	0.340613	0	0.0830304	1.40185	0.61263	0.166407	0.841777	1.04678e-05	0.0147331
Fibroblast	Fibroblast	APOE	SDC2	0.373311	0	0.0763732	1.89802	0.712212	0.533993	0.836132	1.04678e-05	0.0147494
Fibroblast	STB-b	COL6A1	GP6	0.352709	0	0.0763248	1.5098	0.592699	0.376434	0.836088	1.04678e-05	0.0147575
STB-c	CTB	LAMA3	DAG1	0.340403	0	0.115862	0.274725	0.230945	0.101186	0.862724	6.45466e-05	0.0147575
Endo-1	STB-b	NECTIN2	CD96	0.339753	0	0.1085	0.832813	0.671174	0.264628	0.85879	1.04678e-05	0.014839
Fibroblast	STB-a	CCN2	ITGA5	0.33975	0	0.106618	1.14521	0.459052	0.206566	0.857726	1.04678e-05	0.0148471
Endo-1	Fibroblast	RSPO3	ZNRF3	0.339537	0	0.098698	1.27956	0.484122	0.119177	0.852951	1.04678e-05	0.0148635
Fibroblast	CTB	SLIT3	ROBO1	0.360183	0	0.0759911	1.34461	0.700257	0.162915	0.835788	1.04678e-05	0.0148798
Fibroblast	CTB	FGF7	FGFR2	0.33879	0	0.114554	1.74484	0.707737	0.662296	0.862051	1.04678e-05	0.0149534
Endo-1	STB-a	JAM2	ITGA3_ITGB1	0.427305	0	0.0756537	1.46927	0.653776	0.14408	0.835482	1.04678e-05	0.0149616
Hofbauer cells	Fibroblast	SPP1	CD44	0.338293	0	0.0822929	1.61736	0.722736	0.181758	0.841182	1.04678e-05	0.0150026
Endo-1	STB-a	FN1	NT5E	0.518873	0	0.075387	0.966438	0.770844	0.162659	0.835239	1.04678e-05	0.015019
Hofbauer cells	Fibroblast	C1QB	LRP1	0.337727	0	0.106786	1.8095	0.410668	0.215132	0.857822	1.04678e-05	0.0150601
CTB	Endo-1	SEMA3E	PLXND1	0.337654	0	0.085588	1.46649	0.550742	0.326845	0.843787	1.04678e-05	0.0150847
Hofbauer cells	Hofbauer cells	CD14	TLR4	0.337238	0	0.100515	2.87173	0.602976	0.823299	0.854091	3.87385e-06	0.0151341
STB-c	Endo-1	PSEN1	NOTCH4	0.337079	0	0.107966	1.32231	0.367236	0.128726	0.858491	1.04678e-05	0.0151506
Fibroblast	Hofbauer cells	THBS1	ITGA4	0.372864	0	0.0750312	1.97863	0.862042	0.748378	0.834913	1.04678e-05	0.0151588
STB-c	Fibroblast	POSTN	PTK7	0.336735	0	0.105385	1.05512	0.531105	0.299145	0.857015	1.04678e-05	0.0151836
Fibroblast	STB-a	COL5A1	ITGA1_ITGB1	0.429284	0	0.0748929	1.55003	0.691463	0.101539	0.834786	1.04678e-05	0.0152166
Fibroblast	Fibroblast	DLK1	NOTCH2	0.336276	0	0.112743	1.36074	0.466585	0.21887	0.8611	1.04678e-05	0.0152249
Fibroblast	Endo-1	FGF2	FGFR1	0.344134	0	0.0748262	1.32134	0.51015	0.225351	0.834725	1.04678e-05	0.0152414
STB-c	Endo-1	ADM	CALCRL	0.335393	0	0.112434	1.26506	0.553009	0.388267	0.860936	1.04678e-05	0.0153159
Fibroblast	CTB	VEGFA	ITGB1	0.335349	0	0.102426	1.35784	0.542259	0.208679	0.855261	1.04678e-05	0.0153242
STB-b	Fibroblast	ANGPTL4	SDC2	0.371697	0	0.0743591	1.199	0.635933	0.21271	0.834292	1.04678e-05	0.0153324
Hofbauer cells	Endo-1	ADAM10	TSPAN12	0.335225	0	0.0770636	0.782801	0.16332	0.113963	0.836747	3.38952e-05	0.015349
Endo-1	STB-b	COL18A1	GPC1	0.335216	0	0.0980053	1.16009	0.444544	0.159078	0.852509	1.04678e-05	0.0153573
Fibroblast	STB-c	BDNF	ERBB2	0.348436	0	0.0741735	0.46954	0.351432	0.188794	0.83412	2.42132e-05	0.0153573
Fibroblast	Hofbauer cells	VCAM1	ITGA9_ITGB1	0.377239	0	0.0740233	2.2867	0.678884	0.696711	0.833979	1.04678e-05	0.0153988
Hofbauer cells	CTB	LGALS9	MET	0.488568	0	0.0740126	1.76416	0.812858	0.469837	0.833969	1.04678e-05	0.0154071
Fibroblast	STB-b	CCN2	ITGA5	0.334201	0	0.101806	1.13086	0.475099	0.197243	0.854885	1.04678e-05	0.015457
Fibroblast	Endo-1	MFGE8	ITGAV	0.334097	0	0.102906	1.19265	0.344698	0.174411	0.85555	1.04678e-05	0.015482
Hofbauer cells	STB-b	SEMA4D	ERBB2	0.333977	0	0.0908951	0.50434	0.243657	0.132762	0.847711	2.07205e-05	0.015507
Endo-1	Fibroblast	VEGFC	ITGB1	0.333908	0	0.110457	1.20401	0.527006	0.119597	0.859871	1.04678e-05	0.0155153
Hofbauer cells	STB-a	HBEGF	PRLR	0.342791	0	0.0734515	0.874487	0.00855204	0.112448	0.833442	0.000196241	0.0155487
STB-c	Endo-1	LAMA3	CD44	0.333507	0	0.111117	0.705595	0.368848	0.130771	0.86023	1.04678e-05	0.0155905
STB-a	Hofbauer cells	COL1A1	ITGA9_ITGB1	0.376632	0	0.073248	1.70871	0.633286	0.108148	0.833249	1.04678e-05	0.0155988
Endo-1	Hofbauer cells	SEMA3A	NRP2	0.351251	0	0.073021	1.25616	0.556323	0.159692	0.833033	1.04678e-05	0.0156072
Hofbauer cells	Fibroblast	SEMA3D	NRP1_PLXNA4	0.333286	0	0.0778373	1.15674	0.319329	0.115765	0.837428	1.04678e-05	0.0156532
Hofbauer cells	Fibroblast	SEMA3D	NRP1_PLXNA2	0.333286	0	0.0778373	1.15674	0.319329	0.115765	0.837428	1.04678e-05	0.0156532
Hofbauer cells	Fibroblast	SEMA3D	NRP1_PLXNA3	0.333286	0	0.0778373	1.15674	0.319329	0.115765	0.837428	1.04678e-05	0.0156532
Hofbauer cells	Fibroblast	SEMA3D	NRP1_PLXNA1	0.333286	0	0.0778373	1.15674	0.319329	0.115765	0.837428	1.04678e-05	0.0156532
STB-a	Hofbauer cells	FN1	ITGA4_ITGB1	0.363655	0	0.072823	1.39324	0.702788	0.237166	0.832844	1.04678e-05	0.0156658
Endo-1	Endo-1	COL18A1	ITGA5	0.332653	0	0.0956728	1.1683	0.406613	0.170493	0.850988	1.04678e-05	0.0157245
Fibroblast	CTB	COL1A1	DDR1	0.393898	0	0.0725548	1.36093	0.578238	0.187018	0.832587	1.04678e-05	0.0157749
Fibroblast	Hofbauer cells	MMP2	PECAM1	0.332159	0	0.0993764	1.30116	0.297178	0.147154	0.85338	1.04678e-05	0.0157917
Fibroblast	Endo-1	LAMA4	ITGA3_ITGB1	0.332059	0	0.0831748	0.852678	0.440638	0.104139	0.841893	1.04678e-05	0.0158253
Fibroblast	Endo-1	VEGFA	ITGAV	0.331316	0	0.100529	1.02636	0.371404	0.158185	0.8541	1.04678e-05	0.0159096
Fibroblast	Fibroblast	COL6A1	ITGA9_ITGB1	0.349001	0	0.0720823	1.62321	0.590973	0.136276	0.832132	1.04678e-05	0.0159096
Endo-1	Fibroblast	VEGFC	NRP2	0.331277	0	0.10853	1.28392	0.579509	0.14043	0.858808	1.04678e-05	0.0159181
Fibroblast	CTB	NRG2	NRP2	0.33127	0	0.101831	1.3447	0.604706	0.254945	0.8549	1.04678e-05	0.0159265
Fibroblast	STB-a	IL1RAPL1	PTPRF	0.329901	0	0.0941112	0.663218	0.28391	0.178966	0.849942	1.04678e-05	0.0160704
CTB	Endo-1	COL4A2	ITGA2_ITGB1	0.45291	0	0.0712814	0.946006	0.327963	0.134061	0.83135	1.04678e-05	0.0161808
Hofbauer cells	CTB	CD14	ITGB1	0.328899	0	0.0968074	1.76581	0.492678	0.245825	0.851734	1.04678e-05	0.0161893
CTB	CTB	LAMA5	BCAM	0.32865	0	0.0820351	0.766005	0.361883	0.178513	0.840972	1.04678e-05	0.0162149
Endo-1	STB-a	COL18A1	GPC1	0.32862	0	0.092002	1.14351	0.40284	0.149333	0.848491	1.04678e-05	0.0162319
Hofbauer cells	Endo-1	SEMA3D	PLXND1	0.328602	0	0.0764233	1.80512	0.546309	0.359163	0.836176	1.04678e-05	0.0162404
Fibroblast	STB-a	ANGPT1	ITGA5	0.328255	0	0.100965	0.86496	0.407127	0.119021	0.85437	1.04678e-05	0.0162916
Fibroblast	STB-a	CCN2	LRP1	0.327888	0	0.096331	1.1505	0.477081	0.101238	0.851422	1.04678e-05	0.0163429
Fibroblast	CTB	VEGFA	NRP2	0.327692	0	0.0988243	1.43604	0.578481	0.240611	0.853031	1.04678e-05	0.0163942
STB-c	Fibroblast	PTN	SDC2	0.36873	0	0.0706544	1.25082	0.669481	0.222837	0.83073	1.04678e-05	0.0164285
Fibroblast	Fibroblast	MMP2	FGFR1	0.327131	0	0.0970889	1.4942	0.455401	0.22992	0.851917	1.04678e-05	0.0164714
Fibroblast	Fibroblast	EFNB2	EPHA3	0.419111	0	0.0702479	1.59946	0.763971	0.206128	0.830323	1.04678e-05	0.0165487
Fibroblast	Hofbauer cells	DLK1	NOTCH2	0.326478	0	0.106514	1.32696	0.463816	0.206778	0.857667	1.04678e-05	0.0165745
Fibroblast	Endo-1	CCN2	IGF2R	0.326406	0	0.0950459	1.19853	0.47228	0.132811	0.850571	1.04678e-05	0.0165831
Fibroblast	Endo-1	APOE	ABCA1	0.347895	0	0.0701547	1.02346	0.349034	0.125872	0.83023	1.04678e-05	0.0166003
Fibroblast	Endo-1	TGFB2	ACVR1_TGFBR2	0.326265	0	0.0952735	1.21255	0.555976	0.187552	0.850723	1.04678e-05	0.0166047
Fibroblast	Endo-1	TGFB2	ACVR1_TGFBR1_TGFBR2	0.326265	0	0.0952735	1.21255	0.555976	0.187552	0.850723	1.04678e-05	0.0166047
Fibroblast	STB-c	COL1A1	DDR1	0.392126	0	0.0701406	1.35426	0.589287	0.180795	0.830216	1.04678e-05	0.016609
Hofbauer cells	STB-c	HLA-B	KLRD1	0.427336	0	0.0700201	0.633077	0.601229	0.125935	0.830095	1.09671e-05	0.0166348
Endo-1	STB-c	ANGPT1	ITGA5	0.326006	0	0.104282	0.819318	0.425178	0.122931	0.856369	1.04678e-05	0.0166521
Fibroblast	Hofbauer cells	COL1A2	CD44	0.325019	0	0.0908579	1.47763	0.587482	0.203655	0.847685	1.04678e-05	0.0167212
CTB	Hofbauer cells	HSPA4	TLR4	0.324976	0	0.0894246	1.77712	0.469554	0.194974	0.846655	1.04678e-05	0.0167385
Fibroblast	STB-b	COL6A3	GP6	0.327837	0	0.0696871	1.28937	0.615722	0.365751	0.829758	1.04678e-05	0.0168164
STB-b	Endo-1	PSEN1	NOTCH4	0.323567	0	0.0968242	1.28789	0.354669	0.115442	0.851745	1.04678e-05	0.0169293
STB-c	Endo-1	ADAM10	TSPAN12	0.323134	0	0.0735012	0.759462	0.172916	0.108694	0.833489	3.02441e-05	0.0169641
STB-a	Endo-1	ANGPTL4	CDH5	0.392206	0	0.0693741	1.41944	0.560469	0.214802	0.82944	1.04678e-05	0.0169728
CTB	Endo-1	PSEN1	NOTCH4	0.322774	0	0.0961709	1.28587	0.321063	0.114663	0.851317	1.04678e-05	0.0170077
Fibroblast	STB-c	HLA-A	ERBB2	0.344108	0	0.0692754	0.744126	0.336005	0.164464	0.829339	1.04678e-05	0.0170164
Fibroblast	STB-b	ANGPT1	ITGA5	0.322706	0	0.0964084	0.850605	0.423174	0.113649	0.851473	1.04678e-05	0.0170164
Fibroblast	CTB	LUM	ITGB1	0.322233	0	0.0910012	1.53805	0.482375	0.248897	0.847786	1.04678e-05	0.0170513
Fibroblast	Endo-1	CCN2	ITGA5	0.32193	0	0.0911639	1.09911	0.403952	0.176625	0.847901	1.04678e-05	0.0170775
Endo-1	Endo-1	COL18A1	ITGA1_ITGB1	0.321651	0	0.085659	1.46346	0.560565	0.182493	0.843841	1.04678e-05	0.0170949
Fibroblast	Hofbauer cells	TGFB2	ENG	0.320938	0	0.090672	1.25633	0.565816	0.17029	0.847552	1.04678e-05	0.0171562
Endo-1	Hofbauer cells	HMGB1	HAVCR2	0.320066	0	0.095149	1.37593	0.409275	0.190941	0.85064	1.04678e-05	0.0172438
STB-a	STB-c	CNTN4	LVRN	0.35617	0	0.0683776	0.404198	0.478676	0.144997	0.828414	3.28402e-05	0.0172965
STB-c	CTB	SEMA4B	DCBLD2	0.319718	0	0.10045	0.800677	0.408679	0.128133	0.854051	1.04678e-05	0.0172965
Fibroblast	STB-a	COL1A1	ITGA3_ITGB1	0.390798	0	0.0683307	1.31896	0.565044	0.125979	0.828365	1.04678e-05	0.0173053
Endo-1	Endo-1	COL15A1	ITGA2_ITGB1	0.435272	0	0.0682104	1.49097	0.666876	0.337577	0.82824	1.04678e-05	0.0173757
CTB	Hofbauer cells	LAMB2	ITGA9_ITGB1	0.372657	0	0.0681705	1.63074	0.582589	0.147162	0.828198	1.04678e-05	0.0174021
Hofbauer cells	Hofbauer cells	LGALS9	PTPRC	0.452236	0	0.0679995	2.58699	0.785506	0.578711	0.828019	1.04678e-05	0.0174815
CTB	STB-a	HRAS	INSR	0.455686	0.002	0.0679111	0.256465	0.0282742	0.100435	0.827927	0.000179027	0.0175257
Fibroblast	Endo-1	COL1A2	ITGA1_ITGB1	0.317411	0	0.0840628	1.43191	0.552844	0.181353	0.842598	1.04678e-05	0.0175877
STB-b	STB-b	CALM1	GP6	0.320048	0	0.0676083	0.339714	0.379565	0.134843	0.827608	4.57546e-05	0.0176143
Fibroblast	Hofbauer cells	SERPING1	LRP1	0.334515	0	0.0674126	1.17259	0.40609	0.176452	0.827402	1.04678e-05	0.0176498
Endo-1	CTB	EFNB2	EPHB4	0.316733	0	0.0991285	1.35777	0.525985	0.300501	0.853224	1.04678e-05	0.0176675
Fibroblast	Hofbauer cells	IL16	CD4	0.315709	0	0.0993156	2.44105	0.575253	0.557142	0.853342	1.04678e-05	0.0178545
Fibroblast	Endo-1	VEGFA	ITGB1	0.315602	0	0.0931376	1.29028	0.486187	0.189755	0.849277	1.04678e-05	0.0178723
Fibroblast	Hofbauer cells	APOE	LRP1	0.333887	0	0.0667271	1.25494	0.413691	0.224426	0.82667	1.04678e-05	0.0179081
Fibroblast	CTB	BMP4	BMPR1A_BMPR2	0.314737	0	0.0719347	1.43579	0.473636	0.33625	0.831988	1.04678e-05	0.0179707
Endo-1	Fibroblast	IGF2	IGF2R	0.314004	0	0.0806309	1.08235	0.407334	0.148756	0.839814	1.04678e-05	0.0180424
CTB	Endo-1	PTN	PTPRB	0.561157	0	0.0662571	1.65153	0.862772	0.168276	0.826163	1.04678e-05	0.0180603
Fibroblast	Endo-1	COL5A1	ITGA2_ITGB1	0.423545	0	0.0661684	2.04397	0.728973	0.683936	0.826067	1.04678e-05	0.0181052
Fibroblast	Fibroblast	COL6A3	ITGA9_ITGB1	0.324129	0	0.0658135	1.40278	0.613995	0.132409	0.82568	1.04678e-05	0.0181502
Fibroblast	STB-a	LAMC3	ITGA3_ITGB1	0.376526	0	0.065468	1.34867	0.549862	0.133891	0.825301	1.04678e-05	0.0182853
CTB	STB-b	SEMA4D	ERBB2	0.312796	0	0.070661	0.38025	0.201417	0.103208	0.830736	3.68433e-05	0.0182944
Fibroblast	Hofbauer cells	COL1A2	CD93	0.312386	0	0.0795746	1.76644	0.567498	0.322253	0.838925	1.04678e-05	0.0183305
CTB	Hofbauer cells	COPA	CD74	0.312247	0	0.0972878	1.43515	0.3719	0.166176	0.852046	1.04678e-05	0.0183576
Hofbauer cells	Fibroblast	SPP1	ITGA9_ITGB1	0.32181	0	0.0652289	1.61829	0.724102	0.144623	0.825038	1.04678e-05	0.0184029
Endo-1	STB-a	VEGFC	ITGB1	0.311307	0	0.093908	1.12668	0.530198	0.101679	0.849804	1.04678e-05	0.0184663
Endo-1	Endo-1	COL18A1	ITGA3	0.311271	0	0.0762117	1.26157	0.471356	0.211462	0.835986	1.04678e-05	0.0184845
Fibroblast	Hofbauer cells	RTN4	RTN4RL1	0.311138	0	0.0725992	1.45107	0.410886	0.212404	0.83263	1.04678e-05	0.0185299
STB-a	Endo-1	ADM	CALCRL	0.310714	0	0.0955161	1.2025	0.414877	0.329844	0.850884	1.04678e-05	0.0185571
Fibroblast	CTB	FBN1	ITGB6	0.435431	0	0.0648045	1.08873	0.610862	0.278193	0.824566	1.04678e-05	0.0185753
Fibroblast	Fibroblast	APOE	ABCA1	0.325787	0	0.0647453	0.977107	0.283096	0.116167	0.8245	1.04678e-05	0.0186117
Fibroblast	Endo-1	ANGPT1	ITGA5	0.310435	0	0.0863305	0.818859	0.352027	0.101768	0.844355	1.04678e-05	0.0186482
Fibroblast	CTB	COL11A1	DDR1	0.356598	0	0.0646103	1.25723	0.613232	0.215909	0.824349	1.04678e-05	0.0186755
Endo-1	Hofbauer cells	VIM	CD44	0.309878	0	0.0846971	1.50446	0.523548	0.181424	0.843096	1.04678e-05	0.0186938
Hofbauer cells	Endo-1	CD14	ITGB1	0.309152	0	0.0880285	1.69825	0.436606	0.223533	0.845631	1.04678e-05	0.0188309
Fibroblast	Fibroblast	TGFB2	ACVR1_TGFBR2	0.308871	0	0.0802462	1.15058	0.519556	0.157969	0.839492	1.04678e-05	0.0188446
Fibroblast	Fibroblast	TGFB2	ACVR1_TGFBR1_TGFBR2	0.308871	0	0.0802462	1.15058	0.519556	0.157969	0.839492	1.04678e-05	0.0188446
Endo-1	STB-a	ANGPT1	ITGA5	0.308291	0	0.0911482	0.773494	0.34604	0.107448	0.84789	1.04678e-05	0.0189134
Fibroblast	Endo-1	COL1A2	ITGA3_ITGB1	0.307031	0	0.0747915	1.23001	0.463635	0.210141	0.834693	1.04678e-05	0.0190053
Fibroblast	Endo-1	COL14A1	ITGA2_ITGB1	0.409104	0	0.063654	1.87514	0.761395	0.64209	0.823266	1.04678e-05	0.0190053
Endo-1	STB-c	HLA-B	KLRD1	0.423135	0	0.0636101	0.592047	0.598502	0.114406	0.823216	1.34716e-05	0.0190421
CTB	Fibroblast	LRPAP1	SORT1	0.305983	0	0.0885293	0.724273	0.371856	0.134779	0.846001	1.04678e-05	0.019125
STB-a	Fibroblast	ANGPTL4	SDC2	0.362942	0	0.0634278	1.16641	0.599065	0.18144	0.823007	1.04678e-05	0.0191527
Fibroblast	STB-a	NID1	ITGB3	0.47244	0	0.0633993	1.4138	0.723842	0.165775	0.822975	1.04678e-05	0.0191804
Fibroblast	Hofbauer cells	FN1	C5AR1	0.305088	0	0.0777934	0.684104	0.462233	0.100402	0.83739	1.04678e-05	0.0192174
Fibroblast	Hofbauer cells	LAMB2	ITGA9_ITGB1	0.368801	0	0.0632466	1.61459	0.56778	0.136533	0.822799	1.04678e-05	0.0192359
Fibroblast	STB-a	THBS1	ITGA3_ITGB1	0.363067	0	0.0627683	1.06986	0.724844	0.132765	0.822245	1.04678e-05	0.0193378
Endo-1	STB-b	COL18A1	ITGB3	0.304526	0	0.0700728	1.28166	0.525216	0.355508	0.830148	1.04678e-05	0.0193564
Fibroblast	STB-b	BDNF	ERBB2	0.304382	0	0.0626222	0.385467	0.216468	0.159392	0.822074	3.61419e-05	0.0194679
Fibroblast	STB-c	COL11A1	DDR1	0.354826	0	0.0624604	1.25057	0.624281	0.208725	0.821885	1.04678e-05	0.0195424
Fibroblast	Fibroblast	COL1A2	CD44	0.302789	0	0.0710032	1.37261	0.523461	0.159151	0.831075	1.04678e-05	0.0196918
Hofbauer cells	Hofbauer cells	SPP1	ITGA4_ITGB1	0.318743	0	0.062054	2.26549	0.743238	0.810146	0.821407	1.04678e-05	0.0197012
Endo-1	STB-b	ANGPT1	ITGA5	0.302742	0	0.0870342	0.759139	0.362087	0.102598	0.844888	1.04678e-05	0.0197105
Fibroblast	Endo-1	LUM	ITGB1	0.302486	0	0.0827489	1.47049	0.426303	0.226326	0.841551	1.04678e-05	0.0197386
Hofbauer cells	Hofbauer cells	HSPA4	TLR4	0.301715	0	0.0683879	1.69359	0.420088	0.149107	0.828425	1.04678e-05	0.0198324
Fibroblast	STB-a	COL6A2	ITGA3_ITGB1	0.357727	0	0.061697	1.3939	0.499467	0.132252	0.820983	1.04678e-05	0.0198418
Fibroblast	Hofbauer cells	COL5A1	SDC3	0.420597	0	0.0616883	1.61478	0.692553	0.273513	0.820973	1.04678e-05	0.0198606
Hofbauer cells	Fibroblast	GAS6	AXL	0.300958	0	0.0692928	2.09241	0.511395	0.398408	0.829357	1.04678e-05	0.0199735
Endo-1	CTB	ADAM15	ITGAV	0.385788	0	0.0611864	0.783315	0.436606	0.137158	0.820372	1.04678e-05	0.0200395
Fibroblast	STB-b	COL1A2	ITGB3	0.300286	0	0.068767	1.25011	0.517494	0.353288	0.828817	1.04678e-05	0.0200584
Fibroblast	Hofbauer cells	MMP2	FGFR1	0.30027	0	0.0848671	1.40829	0.409157	0.200977	0.843229	1.04678e-05	0.0200678
CTB	STB-b	S100A10	TRPV6	0.729497	0	0.0611428	0.488153	0.447512	0.11068	0.820319	2.22366e-05	0.0200678
Hofbauer cells	Endo-1	LGALS9	PTPRK	0.408496	0	0.0607601	1.27299	0.563912	0.177976	0.819856	1.04678e-05	0.0201813
STB-b	Endo-1	CALM1	PTH2R	0.31316	0	0.0606287	0.59046	0.389506	0.141695	0.819696	1.35875e-05	0.0202192
Endo-1	Hofbauer cells	LAMB2	ITGA9_ITGB1	0.366749	0	0.0606261	1.606	0.569251	0.130876	0.819693	1.04678e-05	0.0202287
Hofbauer cells	Endo-1	PROS1	MERTK	0.299461	0	0.0803765	1.30316	0.496696	0.124553	0.839602	1.04678e-05	0.0202382
Fibroblast	STB-a	COL1A1	DDR1	0.385022	0	0.0604615	1.32753	0.56968	0.155846	0.819492	1.04678e-05	0.0202951
Fibroblast	STB-a	NRG2	ERBB2_ERBB3	0.29894	0	0.0861616	0.698627	0.227102	0.198463	0.844227	1.65165e-05	0.0202951
Fibroblast	CTB	LRIG1	MET	0.480987	0	0.0604503	1.59023	0.803711	0.415809	0.819478	1.04678e-05	0.0203046
Fibroblast	CTB	VEGFA	GPC1	0.298805	0	0.0852365	1.00301	0.363888	0.258753	0.843515	1.04678e-05	0.0203236
Fibroblast	STB-c	SPON1	LRP8	0.298559	0	0.0760777	0.991069	0.45182	0.277587	0.835866	1.04678e-05	0.0203997
Fibroblast	Fibroblast	PDGFA	PDGFRA	0.744328	0	0.060217	1.88576	1.25159	0.359702	0.819192	9.07909e-07	0.0203997
STB-c	CTB	PLAU	LRP2	0.54713	0	0.0601309	1.27296	0.893023	0.194254	0.819086	1.04678e-05	0.0204663
Endo-1	STB-b	COL18A1	ITGA3	0.29844	0	0.0645343	1.21648	0.479512	0.179061	0.824264	1.04678e-05	0.0204663
Hofbauer cells	Hofbauer cells	IRAK4	TLR4	0.297694	0	0.0647514	1.70914	0.421954	0.189644	0.824507	1.04678e-05	0.0205522
Fibroblast	Hofbauer cells	HLA-A	APLP2	0.305841	0	0.0599043	1.34381	0.460074	0.159639	0.818806	1.04678e-05	0.0205905
Endo-1	Fibroblast	COL18A1	PTPRS	0.297445	0	0.0636281	1.71232	0.547724	0.608567	0.823237	1.04678e-05	0.0206096
Fibroblast	Fibroblast	IGF2	IGF2R	0.29732	0	0.0656806	0.948173	0.37682	0.121174	0.825535	1.04678e-05	0.0206383
Fibroblast	STB-a	COL11A1	ITGA1_ITGB1	0.35262	0	0.059784	1.33913	0.663069	0.109719	0.818657	1.04678e-05	0.0206479
STB-a	Hofbauer cells	BGN	TLR4	0.296852	0	0.0639896	1.85436	0.492965	0.425734	0.823649	1.04678e-05	0.0206958
Fibroblast	Endo-1	JAG1	NOTCH4	0.296785	0	0.074741	1.55691	0.45775	0.16544	0.834646	1.04678e-05	0.0207149
Hofbauer cells	STB-a	HLA-B	KLRD1	0.369113	0	0.0593323	0.538912	0.218368	0.106712	0.818093	1.83374e-05	0.0208109
Endo-1	Hofbauer cells	CCN1	TLR4	0.296066	0	0.0632794	1.77493	0.477617	0.125578	0.822837	1.04678e-05	0.0208109
Fibroblast	CTB	COL5A2	DDR1	0.331785	0	0.0593254	1.22482	0.495333	0.176276	0.818085	1.04678e-05	0.0208302
Fibroblast	Endo-1	COL1A1	ITGA2_ITGB1	0.384181	0	0.0593143	1.93676	0.665585	0.640141	0.818071	1.04678e-05	0.0208494
CTB	Fibroblast	EFNA1	EPHA3	0.411634	0	0.0591257	1.66527	0.762458	0.39213	0.817834	1.04678e-05	0.020936
CTB	CTB	SEMA3E	NRP2	0.294633	0	0.0710413	1.23861	0.500666	0.270679	0.831113	1.04678e-05	0.0210519
Fibroblast	STB-a	TGFB3	TGFBR3	0.458568	0	0.0588098	0.655945	0.191172	0.139832	0.817434	2.43705e-05	0.0210905
Fibroblast	STB-b	SPON1	LRP8	0.294479	0	0.0727087	0.978456	0.441327	0.265294	0.832735	1.04678e-05	0.0211292
Fibroblast	STB-b	HLA-A	ERBB2	0.300053	0	0.0584869	0.660054	0.201042	0.138852	0.817023	2.21735e-05	0.0212359
Endo-1	Hofbauer cells	RTN4	RTN4RL1	0.293969	0	0.0672579	1.40227	0.3914	0.196777	0.827237	1.04678e-05	0.0212747
Endo-1	Endo-1	LAMA4	ITGA2_ITGB1	0.378717	0	0.058363	1.66608	0.640812	0.427755	0.816864	1.04678e-05	0.0212747
Endo-1	Endo-1	VWF	SELP	0.517677	0	0.0582533	2.14452	0.928476	0.845091	0.816724	6.73664e-06	0.0213038
Fibroblast	Endo-1	DLK1	NOTCH1	0.293804	0	0.0857419	1.82419	0.506779	0.37262	0.843905	1.04678e-05	0.0213136
Endo-1	STB-c	VWF	SIRPA	0.517636	0	0.0581729	1.57858	0.878205	0.115764	0.81662	1.04678e-05	0.0213622
Fibroblast	Endo-1	VCAN	SELP	0.515047	0	0.0579393	2.00617	0.974884	0.796263	0.816319	4.27824e-06	0.0214304
STB-a	Endo-1	CGA	RAMP3	0.292201	0	0.069467	0.994945	0.284703	0.358904	0.829534	1.04678e-05	0.0215279
Fibroblast	Hofbauer cells	CCN2	ITGB2	0.292083	0	0.0652791	2.25108	0.569189	0.818538	0.825093	1.04678e-05	0.0215573
Fibroblast	STB-a	CNTN4	LVRN	0.380926	0	0.0576969	0.390834	0.493955	0.122348	0.816004	3.52124e-05	0.0215768
CTB	CTB	SEMA4B	DCBLD2	0.291557	0	0.0800734	0.728244	0.289496	0.102141	0.839347	1.04678e-05	0.0216257
STB-a	STB-c	FN1	NT5E	0.351127	0	0.0576034	0.623061	0.662027	0.124288	0.815883	1.15863e-05	0.0216257
Fibroblast	CTB	CCN2	ERBB4	0.291543	0	0.0648108	1.36708	0.544402	0.43831	0.824573	1.04678e-05	0.0216355
Fibroblast	STB-a	COL6A1	ITGA3_ITGB1	0.336136	0	0.0573663	1.36165	0.472911	0.135428	0.815573	1.04678e-05	0.021763
Fibroblast	STB-c	COL5A2	DDR1	0.330013	0	0.0573514	1.21815	0.506382	0.170411	0.815553	1.04678e-05	0.0217728
STB-a	Fibroblast	CGA	PTH1R	0.290709	0	0.0682187	0.982443	0.262528	0.30757	0.828249	1.14707e-05	0.0217925
Endo-1	Hofbauer cells	ADAM15	ITGA9	0.364147	0	0.0573023	1.8594	0.63095	0.339244	0.815489	1.04678e-05	0.0218121
STB-b	CTB	SEMA4B	DCBLD2	0.290599	0	0.0793802	0.72578	0.331128	0.101257	0.83876	1.04678e-05	0.0218121
Fibroblast	CTB	TGFB2	ACVR1_TGFBR2	0.290533	0	0.0644032	1.08526	0.487623	0.126782	0.824116	1.04678e-05	0.0218367
Fibroblast	CTB	TGFB2	ACVR1_TGFBR1_TGFBR2	0.290533	0	0.0644032	1.08526	0.487623	0.126782	0.824116	1.04678e-05	0.0218367
Fibroblast	Hofbauer cells	COPA	CD74	0.290375	0	0.0842631	1.37495	0.327234	0.143928	0.842756	1.04678e-05	0.0219105
STB-c	Hofbauer cells	IRAK4	TLR4	0.290179	0	0.057955	1.68011	0.439101	0.169738	0.816339	1.04678e-05	0.0219303
Endo-1	Hofbauer cells	COPA	CD74	0.290162	0	0.0841365	1.37436	0.330371	0.143712	0.842656	1.04678e-05	0.0219401
Fibroblast	Fibroblast	EFNA5	EPHA5	0.319301	0	0.0569541	1.64331	0.645991	0.721492	0.81503	1.04678e-05	0.0219697
Fibroblast	STB-b	COL1A2	GP6	0.290014	0	0.0595927	1.26013	0.526552	0.349802	0.818419	1.04678e-05	0.0220092
Fibroblast	CTB	SERPING1	LRP1	0.291926	0	0.0568851	1.05103	0.349774	0.148897	0.814938	1.04678e-05	0.0220092
Fibroblast	STB-a	TGFB2	ENG	0.289929	0	0.063881	1.13975	0.547935	0.119974	0.823525	1.04678e-05	0.0220388
Fibroblast	Endo-1	LAMC3	ITGA2_ITGB1	0.369909	0	0.0568293	1.96648	0.650404	0.680344	0.814864	1.04678e-05	0.0220487
Endo-1	STB-a	JAG1	NOTCH3	0.379782	0	0.056814	1.35216	0.608932	0.138124	0.814844	1.04678e-05	0.0220586
Fibroblast	Hofbauer cells	TGFB2	ACVR1_TGFBR2	0.28853	0	0.0626728	1.07812	0.487694	0.123375	0.822133	1.04678e-05	0.0222517
Fibroblast	Hofbauer cells	TGFB2	ACVR1_TGFBR1_TGFBR2	0.28853	0	0.0626728	1.07812	0.487694	0.123375	0.822133	1.04678e-05	0.0222517
Endo-1	Fibroblast	EFNA1	EPHA3	0.409812	0	0.0564149	1.64802	0.755707	0.374152	0.814312	1.04678e-05	0.0222567
Fibroblast	STB-a	COL6A1	ITGA1_ITGB1	0.335259	0	0.0563625	1.48552	0.535942	0.102166	0.814241	1.04678e-05	0.0222964
Fibroblast	CTB	APOE	LRP1	0.291297	0	0.0563066	1.13339	0.357375	0.189378	0.814166	1.04678e-05	0.0223262
Endo-1	STB-c	COL18A1	ITGA3	0.28936	0	0.0562697	1.18457	0.447524	0.15613	0.814117	1.04678e-05	0.022356
Endo-1	Fibroblast	VIM	CD44	0.287648	0	0.0661887	1.39944	0.459526	0.141778	0.826089	1.04678e-05	0.0223859
Endo-1	Endo-1	ANGPT2	TEK	0.396709	0	0.0556181	1.78338	0.674211	0.387885	0.813234	1.04678e-05	0.0226054
Fibroblast	Fibroblast	COL1A2	ITGA9_ITGB1	0.286305	0	0.0562802	1.37355	0.524826	0.126635	0.814131	1.04678e-05	0.0226154
Fibroblast	Hofbauer cells	FN1	PLAUR	0.285704	0	0.0611725	1.14371	0.478915	0.162202	0.820355	1.04678e-05	0.0226755
Endo-1	Endo-1	LAMC1	ITGA2_ITGB1	0.36213	0	0.0554749	1.09896	0.436724	0.18691	0.813038	1.04678e-05	0.0226955
Hofbauer cells	CTB	SEMA3D	NRP2_PLXNA1	0.285581	0	0.0634342	1.57723	0.496232	0.297444	0.823015	1.04678e-05	0.0227055
Hofbauer cells	CTB	SEMA3D	NRP2_PLXNA2	0.285581	0	0.0634342	1.57723	0.496232	0.297444	0.823015	1.04678e-05	0.0227055
Hofbauer cells	CTB	SEMA3D	NRP2_PLXNA3	0.285581	0	0.0634342	1.57723	0.496232	0.297444	0.823015	1.04678e-05	0.0227055
Hofbauer cells	CTB	TGFB1	ITGB8	0.285314	0	0.0812469	1.065	0.407173	0.216165	0.840325	1.04678e-05	0.0227557
Endo-1	Fibroblast	JAG1	NOTCH3	0.378251	0	0.0547455	1.34384	0.592923	0.133095	0.81203	1.04678e-05	0.0229568
CTB	Hofbauer cells	HMGB1	HAVCR2	0.284076	0	0.0782576	1.27322	0.352791	0.157044	0.837794	1.04678e-05	0.0229668
Fibroblast	CTB	PLA2G2A	ITGB1	0.284016	0	0.0577134	1.21731	0.431342	0.227924	0.816026	1.04678e-05	0.0229769
Fibroblast	Fibroblast	TGFB2	ENG	0.283213	0	0.0580789	1.1145	0.493842	0.109077	0.816499	1.04678e-05	0.0231182
STB-a	Hofbauer cells	HSPA4	TLR4	0.286256	0	0.0544067	1.63809	0.411436	0.118624	0.811556	1.04678e-05	0.0231587
STB-c	Endo-1	CGA	RAMP3	0.281615	0	0.0659515	0.973515	0.380785	0.340741	0.825831	1.04678e-05	0.0233716
Fibroblast	STB-a	RSPO2	LGR5	0.325839	0	0.0538993	1.12414	0.655321	0.103948	0.810838	1.04678e-05	0.0234123
Fibroblast	STB-a	COL11A1	DDR1	0.347723	0	0.0538412	1.22384	0.604674	0.179922	0.810755	1.04678e-05	0.0234225
Fibroblast	Fibroblast	FGF2	FGFR1	0.281042	0	0.0577508	1.11954	0.379159	0.173925	0.816074	1.04678e-05	0.0234327
Fibroblast	Endo-1	COL6A2	ITGA2_ITGB1	0.35111	0	0.0535559	2.01171	0.600008	0.672017	0.810347	1.04678e-05	0.0235957
STB-c	Fibroblast	CGA	PTH1R	0.280123	0	0.0647664	0.961013	0.35861	0.292005	0.824523	1.04678e-05	0.0236162
CTB	Endo-1	HRAS	CAV1	0.36792	0	0.0535404	1.57045	0.63695	0.371772	0.810325	1.04678e-05	0.0236264
Fibroblast	Endo-1	PLA2G2A	ITGAV	0.279983	0	0.0566442	0.885826	0.260487	0.172773	0.814618	1.1781e-05	0.0236468
STB-c	Hofbauer cells	LAMB2	ITGA9_ITGB1	0.361175	0	0.053507	1.58266	0.569125	0.115507	0.810277	1.04678e-05	0.0236468
Fibroblast	STB-a	MFGE8	ITGAV	0.27966	0	0.0766952	1.0625	0.278344	0.129987	0.83642	1.04678e-05	0.0236877
Fibroblast	Endo-1	VEGFA	CD44	0.27911	0	0.0759729	1.44974	0.508356	0.314515	0.835771	1.04678e-05	0.0237696
Endo-1	STB-c	EFNB2	EPHB2	0.278379	0	0.0774801	1.00838	0.499214	0.287709	0.837115	1.04678e-05	0.0238722
STB-a	Fibroblast	PSG9	AXL	0.278235	0	0.0622453	0.735364	0.188332	0.170087	0.821632	2.51686e-05	0.0238927
STB-a	Endo-1	FN1	ITGA2	0.347241	0	0.0528823	1.10228	0.666131	0.213792	0.809373	1.04678e-05	0.0239647
Fibroblast	STB-a	TGFB2	ACVR1_TGFBR1_TGFBR2	0.277714	0	0.0533284	1.03959	0.47536	0.10498	0.81002	1.04678e-05	0.0239904
Fibroblast	STB-a	TGFB2	ACVR1_TGFBR2	0.277714	0	0.0533284	1.03959	0.47536	0.10498	0.81002	1.04678e-05	0.0239904
Fibroblast	Endo-1	COL11A1	ITGA2_ITGB1	0.346881	0	0.0528196	1.83307	0.700579	0.739032	0.809281	1.04678e-05	0.0240058
CTB	CTB	FAM3B	LRP5	0.414186	0	0.0527939	1.25086	0.654544	0.261531	0.809244	1.04678e-05	0.024047
STB-a	Hofbauer cells	LAMB2	ITGA9_ITGB1	0.360577	0	0.0527433	1.58015	0.564003	0.113859	0.80917	1.04678e-05	0.0240573
STB-a	Endo-1	ANXA2	ROBO4	0.277333	0	0.0752342	1.38594	0.358833	0.170049	0.8351	1.04678e-05	0.0241192
Hofbauer cells	Hofbauer cells	ADAM17	IL6R	0.277238	0	0.0757957	1.22652	0.27908	0.10786	0.835611	1.04678e-05	0.0241295
Fibroblast	Endo-1	ANXA2	ROBO4	0.277164	0	0.0751267	1.3854	0.340163	0.169806	0.835001	1.04678e-05	0.0241399
Fibroblast	STB-a	VEGFA	ITGAV	0.276878	0	0.0749232	0.896212	0.30505	0.117894	0.834814	1.04678e-05	0.0241708
Fibroblast	STB-a	COL6A3	ITGA3_ITGB1	0.311265	0	0.0523773	1.14122	0.495933	0.131585	0.808631	1.04678e-05	0.0242742
Fibroblast	CTB	MFGE8	ITGB5	0.276509	0	0.0751783	1.45121	0.444457	0.221303	0.835048	1.04678e-05	0.0242742
Fibroblast	Hofbauer cells	HMGB1	HAVCR2	0.275967	0	0.0744516	1.25008	0.314931	0.149407	0.834378	1.04678e-05	0.0243986
Fibroblast	STB-a	IL1RAPL1	PTPRD	0.275943	0	0.071604	0.795875	0.394207	0.163027	0.831666	1.04678e-05	0.024409
Fibroblast	STB-b	EFNA5	EPHB6	0.314869	0	0.0522443	1.10283	0.588491	0.330614	0.808435	1.04678e-05	0.024409
STB-a	Fibroblast	POSTN	PTK7	0.275607	0	0.0751561	0.91386	0.265144	0.213336	0.835028	1.11916e-05	0.0244401
Fibroblast	STB-c	TGFB3	TGFBR3	0.409576	0	0.0520126	0.583138	0.142522	0.12367	0.80809	4.2794e-05	0.024544
Endo-1	STB-c	COL18A1	ITGB3	0.284652	0	0.0519851	1.20816	0.463494	0.263742	0.808049	1.04678e-05	0.0245753
Hofbauer cells	Hofbauer cells	COPA	CD74	0.274956	0	0.075081	1.33251	0.303202	0.128245	0.834959	1.04678e-05	0.0245857
CTB	Endo-1	CDH1	ITGA2_ITGB1	0.341418	0	0.0518685	1.32675	0.536257	0.49115	0.807875	1.04678e-05	0.0246482
STB-c	Hofbauer cells	HSPA1A	TLR4	0.283308	0	0.0517406	1.68742	0.456378	0.247695	0.807683	1.04678e-05	0.0247004
Endo-1	Hofbauer cells	ADAM17	IL6R	0.274113	0	0.0738591	1.21812	0.271081	0.105104	0.833825	1.05402e-05	0.0247004
STB-c	Hofbauer cells	HSPA4	TLR4	0.283104	0	0.0515564	1.62677	0.392131	0.112409	0.807406	1.04678e-05	0.0247526
Endo-1	CTB	SEMA3A	NRP2	0.273525	0	0.0533022	0.970782	0.434059	0.116568	0.809982	1.04678e-05	0.0247839
STB-a	Endo-1	CALM1	GRM7	0.273377	0	0.0740428	0.425298	0.183279	0.108203	0.833998	2.97963e-05	0.0248048
Fibroblast	Fibroblast	SERPING1	LRP1	0.273304	0	0.0522821	0.997889	0.293942	0.136848	0.808491	1.04678e-05	0.0248153
Hofbauer cells	Endo-1	CD209	CEACAM1	0.28576	0	0.0514427	2.24559	0.52886	0.877288	0.807235	1.04678e-05	0.0248467
Fibroblast	Hofbauer cells	FN1	ITGA4_ITGB1	0.274306	0	0.0513991	1.19711	0.434707	0.167394	0.807168	1.04678e-05	0.0248886
STB-a	STB-c	PTN	SDC1	0.27283	0	0.0574796	0.274778	0.23364	0.136539	0.815721	6.44998e-05	0.0248886
Fibroblast	Fibroblast	APOE	LRP1	0.272676	0	0.0517505	1.08025	0.301542	0.174054	0.807698	1.04678e-05	0.0249095
Fibroblast	STB-b	EFNA5	EPHB2	0.314002	0	0.051322	0.931746	0.429924	0.111689	0.807052	1.04678e-05	0.02492
Fibroblast	STB-a	COL1A1	GP6	0.378278	0	0.051271	1.35237	0.584898	0.19748	0.806974	1.04678e-05	0.0249619
Fibroblast	STB-c	COL1A2	ITGB3	0.280412	0	0.0510163	1.1766	0.455772	0.262094	0.806586	1.04678e-05	0.02513
Fibroblast	STB-c	CNTN4	LVRN	0.341637	0	0.050996	0.327	0.443414	0.108139	0.806555	4.84877e-05	0.0251722
STB-c	Endo-1	CALM1	GRM7	0.270644	0	0.0726925	0.419557	0.169626	0.10623	0.83272	3.15358e-05	0.0252354
CTB	Hofbauer cells	ADAM17	IL6R	0.270633	0	0.0717024	1.20875	0.265888	0.102035	0.831762	1.10914e-05	0.0252459
STB-b	Hofbauer cells	ADAM17	IL6R	0.270083	0	0.0713614	1.20727	0.308052	0.10155	0.831428	1.04678e-05	0.0253409
Hofbauer cells	STB-a	RTN4	LINGO1	0.326074	0	0.0507062	0.789305	0.40636	0.150623	0.80611	1.04678e-05	0.0253832
Fibroblast	CTB	HLA-A	APLP2	0.269878	0	0.0510975	1.20654	0.416181	0.13617	0.80671	1.04678e-05	0.0254255
STB-a	STB-b	PTN	SDC1	0.269736	0	0.0565972	0.268181	0.226411	0.134443	0.814555	6.66773e-05	0.0254467
Fibroblast	Fibroblast	NRG2	NRP2	0.269387	0	0.0718378	1.1175	0.476662	0.179854	0.831894	1.04678e-05	0.0254785
Fibroblast	STB-c	FGF2	SDC1	0.269185	0	0.0545416	0.768981	0.271916	0.227122	0.811745	1.04678e-05	0.0255421
Fibroblast	STB-c	COL1A1	GP6	0.377469	0	0.0501689	1.34918	0.582368	0.193235	0.805276	1.04678e-05	0.0256589
STB-c	STB-c	ANGPTL4	SDC1	0.268487	0	0.0539788	0.184228	0.209414	0.116298	0.810951	0.000101934	0.0257121
Fibroblast	Fibroblast	VEGFA	ITGB1	0.268441	0	0.0709546	1.12893	0.397934	0.14456	0.831027	1.04678e-05	0.0257333
Fibroblast	Endo-1	COL6A1	ITGA2_ITGB1	0.329519	0	0.0497966	1.97945	0.573452	0.688156	0.804692	1.04678e-05	0.0258826
Fibroblast	Hofbauer cells	JAM3	ITGAM_ITGB2	0.26721	0	0.0693091	1.62266	0.368027	0.144851	0.829374	1.04678e-05	0.025968
CTB	Endo-1	LGALS3	ENG	0.283831	0	0.0496929	1.02839	0.421617	0.169427	0.804528	1.04678e-05	0.0259787
STB-b	Fibroblast	INHBA	BAMBI	0.375981	0	0.0496433	0.761384	0.37992	0.344855	0.804449	1.04678e-05	0.0260108
Fibroblast	STB-a	COL5A2	DDR1	0.32291	0	0.0494372	1.19143	0.486775	0.146895	0.804122	1.04678e-05	0.0260858
Endo-1	Fibroblast	PDGFB	ADGRV1	0.266484	0	0.0531503	0.966086	0.39866	0.224402	0.809763	1.04678e-05	0.0261394
Endo-1	Endo-1	ANXA2	ROBO4	0.266259	0	0.068184	1.35074	0.320358	0.154114	0.828212	1.04678e-05	0.026193
Fibroblast	STB-b	FGF2	SDC1	0.266091	0	0.0537044	0.762384	0.264687	0.223635	0.81056	1.12168e-05	0.0262145
Endo-1	Hofbauer cells	HSPA4	TLR4	0.280288	0	0.0490099	1.61666	0.37468	0.106857	0.803437	1.04678e-05	0.0262575
Hofbauer cells	Hofbauer cells	GRN	TNFRSF1B	0.301211	0	0.0489812	1.47544	0.466778	0.170544	0.803391	1.04678e-05	0.026279
STB-c	Hofbauer cells	BGN	TLR2	0.34056	0	0.0489696	1.89161	0.594942	0.276295	0.803372	1.04678e-05	0.0262897
Fibroblast	STB-a	CCN1	ITGB3	0.372739	0	0.0489048	1.07945	0.606656	0.140128	0.803268	1.04678e-05	0.0263112
Fibroblast	Fibroblast	VEGFA	NRP2	0.265809	0	0.0697167	1.20885	0.450437	0.169742	0.829788	1.04678e-05	0.0263327
STB-c	Fibroblast	PSG9	AXL	0.265676	0	0.0583504	0.711549	0.184018	0.159444	0.816848	2.65342e-05	0.0263758
CTB	Hofbauer cells	SEMA3A	NRP2	0.3302	0	0.048785	1.10415	0.511773	0.106689	0.803074	1.04678e-05	0.0264297
STB-c	STB-b	ANGPTL4	SDC1	0.265393	0	0.0531502	0.177631	0.202185	0.114513	0.809762	0.000105066	0.0264405
STB-a	Hofbauer cells	COPA	CD74	0.264598	0	0.0689127	1.304	0.306623	0.117709	0.828967	1.04678e-05	0.02657
Fibroblast	Endo-1	COL5A2	ITGA2_ITGB1	0.322068	0	0.0484991	1.80065	0.58268	0.603373	0.802609	1.04678e-05	0.0266349
Fibroblast	Endo-1	PLA2G2A	ITGB1	0.264269	0	0.0524797	1.14975	0.37527	0.207255	0.808783	1.04678e-05	0.0266566
Hofbauer cells	STB-a	TGFA	PTPRD	0.264241	0	0.0635688	1.28928	0.285147	0.183084	0.823169	1.04678e-05	0.0266674
Fibroblast	Endo-1	COL5A3	ITGA1_ITGB1	0.264193	0	0.064028	1.36981	0.446032	0.190983	0.823692	1.04678e-05	0.0266891
STB-a	Hofbauer cells	GRN	TNFRSF1B	0.300519	0	0.0482824	1.47168	0.48175	0.168111	0.802254	1.04678e-05	0.0267432
Fibroblast	Hofbauer cells	MFGE8	ITGAV	0.262998	0	0.0686726	1.02267	0.232382	0.11639	0.82872	1.54656e-05	0.0268409
Hofbauer cells	Fibroblast	CD14	ITGB1	0.261991	0	0.0670624	1.5369	0.348353	0.170293	0.827029	1.04678e-05	0.0270259
Fibroblast	Fibroblast	WNT2	FZD6_LRP6	0.261846	0	0.0546572	1.66898	0.472997	0.412988	0.811907	1.04678e-05	0.0270749
Fibroblast	Fibroblast	WNT2	FZD6_LRP5	0.261846	0	0.0546572	1.66898	0.472997	0.412988	0.811907	1.04678e-05	0.0270749
STB-a	STB-a	FN1	NT5E	0.34301	0	0.047742	0.580384	0.613843	0.103011	0.801359	1.4329e-05	0.0271459
STB-b	STB-c	ANGPTL4	SDC1	0.261079	0	0.0480073	0.156651	0.181612	0.103433	0.8018	0.000119804	0.0272224
Fibroblast	Hofbauer cells	VEGFA	ITGAV	0.260216	0	0.0670859	0.856376	0.259088	0.105562	0.827054	1.20179e-05	0.0273318
CTB	Endo-1	LAMC1	ITGA2_ITGB1	0.314014	0	0.0470969	0.990855	0.348703	0.158682	0.800274	1.04678e-05	0.0274854
CTB	Hofbauer cells	IRAK4	TLR4	0.278168	0	0.047092	1.63369	0.39024	0.137923	0.800266	1.04678e-05	0.0274964
STB-b	Hofbauer cells	HSPA4	TLR4	0.278136	0	0.0470636	1.60893	0.391979	0.102614	0.800218	1.04678e-05	0.0275294
STB-c	Hofbauer cells	COPA	CD74	0.258948	0	0.0655483	1.28845	0.285708	0.111962	0.82539	1.04678e-05	0.0275844
STB-b	STB-b	ANGPTL4	SDC1	0.257985	0	0.0472704	0.150054	0.174383	0.101845	0.800568	0.000123566	0.0277608
Fibroblast	STB-a	COL6A2	GP6	0.345207	0	0.0462935	1.42731	0.519322	0.207314	0.798896	1.04678e-05	0.0278712
Fibroblast	Fibroblast	CCN2	FGFR2	0.269944	0	0.0460794	1.26117	0.4872	0.174533	0.798523	1.04678e-05	0.0279709
Hofbauer cells	Hofbauer cells	CD14	TLR1	0.256582	0	0.0646581	2.77962	0.460882	0.903367	0.824402	3.87385e-06	0.0280818
Hofbauer cells	Fibroblast	ANOS1	SDC2	0.348779	0	0.0457435	1.81118	0.67678	0.610723	0.797934	1.04678e-05	0.0281262
Endo-1	CTB	FABP5	RXRA	0.255869	0	0.0573753	1.08195	0.274468	0.246477	0.815584	1.04678e-05	0.0281929
Endo-1	STB-a	COL18A1	ITGA3	0.277681	0	0.0456408	1.14354	0.414486	0.126638	0.797753	1.04678e-05	0.0282151
STB-c	STB-c	PTN	SDC1	0.258112	0	0.0456155	0.208469	0.21516	0.108357	0.797708	8.97396e-05	0.0282374
Fibroblast	Fibroblast	LUM	ITGB1	0.255325	0	0.0630402	1.30914	0.33805	0.172421	0.82256	1.04678e-05	0.0283265
Fibroblast	Endo-1	COL6A3	ITGA2_ITGB1	0.304648	0	0.0454659	1.75903	0.596475	0.668626	0.797443	1.04678e-05	0.0283376
Fibroblast	Hofbauer cells	IL16	GRIN2C	0.255245	0	0.0634215	2.16816	0.473596	0.565888	0.823	1.04678e-05	0.0283599
Fibroblast	STB-c	VEGFA	EPHB2	0.254861	0	0.0645668	0.981091	0.475071	0.348873	0.8243	1.04678e-05	0.0284269
Fibroblast	Fibroblast	BMP4	ACVR2A_BMPR1A	0.25476	0	0.0539366	1.57728	0.435306	0.370256	0.810891	1.04678e-05	0.028438
Fibroblast	STB-c	COL6A2	GP6	0.344398	0	0.0452984	1.42413	0.516791	0.202858	0.797144	1.04678e-05	0.0284827
Fibroblast	Fibroblast	BMP4	BMPR1A_BMPR2	0.254346	0	0.0538123	1.23627	0.34229	0.251539	0.810714	1.04678e-05	0.0285051
Fibroblast	Fibroblast	BDNF	SORT1	0.254237	0	0.049474	0.759079	0.361731	0.193533	0.80418	1.04678e-05	0.0285386
Hofbauer cells	Hofbauer cells	LGALS9	LRP1	0.314094	0	0.0451362	1.1279	0.371312	0.179843	0.796854	1.04678e-05	0.0285498
Fibroblast	Hofbauer cells	FGF2	FGFR1	0.254181	0	0.0504809	1.03363	0.332915	0.152031	0.805762	1.04678e-05	0.0285498
STB-c	Hofbauer cells	BGN	LY96	0.316057	0	0.0449662	1.76692	0.551891	0.25375	0.796549	1.04678e-05	0.028617
STB-c	STB-b	PTN	SDC1	0.255018	0	0.0449153	0.201872	0.207931	0.106694	0.796457	9.31405e-05	0.0286506
STB-c	CTB	FGF12	FGFR2	0.253567	0	0.0542553	0.859891	0.37106	0.18905	0.811342	1.04678e-05	0.028673
Fibroblast	STB-a	COL1A2	ITGA3_ITGB1	0.273441	0	0.0447903	1.11198	0.406764	0.125847	0.796231	1.04678e-05	0.0287067
Fibroblast	STB-c	VEGFA	GPC1	0.2527	0	0.0635504	0.887109	0.32602	0.19292	0.823148	1.04678e-05	0.0287852
Fibroblast	Endo-1	LAMB1	ITGA2_ITGB1	0.298734	0	0.0444362	1.07338	0.459629	0.236819	0.795586	1.04678e-05	0.0289539
STB-b	CTB	FGF12	FGFR2	0.250318	0	0.0519568	0.850393	0.382247	0.181041	0.808007	1.04678e-05	0.0293155
STB-a	STB-a	PTN	SDC1	0.250112	0	0.0509998	0.226335	0.130444	0.121147	0.806561	8.26535e-05	0.0293721
Fibroblast	Fibroblast	TGFB3	TGFBR1_TGFBR2	0.350143	0	0.0437669	0.982495	0.514448	0.209544	0.794349	1.04678e-05	0.0294062
STB-b	Endo-1	ADM	CALCRL	0.249762	0	0.0537322	1.04799	0.29577	0.185552	0.8106	1.04678e-05	0.0294629
CTB	Endo-1	MFAP5	NOTCH1	0.249187	0	0.061672	1.05182	0.338226	0.196506	0.820953	1.04678e-05	0.0296222
CTB	Endo-1	BMP7	ACVR1B	0.356454	0	0.0434102	1.42089	0.598074	0.259633	0.79368	1.04678e-05	0.0297818
Fibroblast	Endo-1	LAMA4	ITGA2_ITGB1	0.291853	0	0.0432381	1.35245	0.484308	0.316901	0.793355	1.04678e-05	0.0299533
STB-c	Endo-1	ADM	RAMP3	0.247036	0	0.0544679	1.00725	0.377717	0.39573	0.811641	1.04678e-05	0.0299533
Hofbauer cells	Hofbauer cells	HMGB1	HAVCR2	0.247028	0	0.0608698	1.16748	0.266293	0.122151	0.819989	1.1054e-05	0.0299647
Hofbauer cells	CTB	SEMA4D	PLXNB1	0.246907	0	0.0577578	0.925764	0.367062	0.233159	0.816083	1.04678e-05	0.0300105
Fibroblast	STB-a	COL6A1	GP6	0.323616	0	0.043044	1.39506	0.492766	0.212293	0.792986	1.04678e-05	0.0301138
Fibroblast	STB-a	FGF2	SDC1	0.246467	0	0.0483931	0.720537	0.16872	0.201518	0.802435	3.18375e-05	0.0301712
Hofbauer cells	Endo-1	TGFB1	ACVRL1	0.246401	0	0.0600183	0.779133	0.304172	0.17803	0.818947	1.04678e-05	0.0301941
STB-b	Fibroblast	WNT2B	FZD6_LRP5	0.246302	0	0.0501828	0.647081	0.306848	0.120655	0.805298	1.04678e-05	0.0302574
STB-b	Fibroblast	WNT2B	FZD6_LRP6	0.246302	0	0.0501828	0.647081	0.306848	0.120655	0.805298	1.04678e-05	0.0302574
Endo-1	Fibroblast	VEGFC	ITGA9	0.24607	0	0.0461391	1.13826	0.481121	0.1019	0.798627	1.04678e-05	0.0303092
CTB	Fibroblast	BMP7	ACVR1B	0.355921	0	0.0427211	1.41388	0.595847	0.255511	0.792367	1.04678e-05	0.0303207
CTB	Endo-1	LAMA5	ITGA2_ITGB1	0.28844	0	0.0426438	0.947284	0.313089	0.255613	0.792218	1.04678e-05	0.0303783
Endo-1	CTB	TGFB1	ITGB8	0.245903	0	0.0577685	0.938187	0.325358	0.153699	0.816097	1.04678e-05	0.0303898
Fibroblast	STB-a	VEGFA	ITGB1	0.24584	0	0.0603238	1.05161	0.401127	0.122902	0.819323	1.04678e-05	0.0304013
STB-c	STB-a	ANGPTL4	SDC1	0.245769	0	0.0478937	0.135784	0.106218	0.103188	0.801612	0.000134979	0.0304244
STB-a	Hofbauer cells	CALM1	KCNQ3	0.245616	0	0.0574038	0.892021	0.259591	0.182784	0.815622	1.19122e-05	0.0304475
STB-c	Fibroblast	ADM	PTH1R	0.245544	0	0.0534891	0.994744	0.355542	0.339129	0.810251	1.04678e-05	0.030459
Hofbauer cells	Hofbauer cells	SIRPB2	CD47	0.245132	0	0.0599644	1.40435	0.338883	0.192436	0.818881	1.04678e-05	0.0305514
Endo-1	Hofbauer cells	SEMA3G	NRP2_PLXNA2	0.324502	0	0.0422257	1.39423	0.520382	0.266025	0.791406	1.04678e-05	0.0305976
Fibroblast	CTB	FGF2	FGFR2	0.244547	0	0.0478736	1.4697	0.448495	0.458881	0.801578	1.04678e-05	0.0306439
Fibroblast	STB-c	COL6A1	GP6	0.322808	0	0.0421187	1.39187	0.490235	0.207729	0.791196	1.04678e-05	0.0306555
Fibroblast	STB-a	RTN4	LINGO1	0.278482	0	0.0421169	0.654014	0.323148	0.125109	0.791193	1.04678e-05	0.0306671
Fibroblast	CTB	SPON1	LRP8	0.256842	0	0.0416331	0.862124	0.320633	0.151908	0.790237	1.04678e-05	0.0309572
STB-b	Hofbauer cells	IRAK4	TLR4	0.272131	0	0.0416327	1.61037	0.392531	0.121934	0.790236	1.04678e-05	0.0309688
Fibroblast	STB-a	BDNF	ERBB2	0.243322	0.001	0.0466122	0.268946	0.0658114	0.118642	0.799446	0.000172101	0.0309804
STB-c	Hofbauer cells	CALM1	KCNQ3	0.242883	0	0.0563569	0.88628	0.245938	0.17945	0.814234	1.36603e-05	0.0310386
Endo-1	Endo-1	IGSF1	ACVR1B	0.342255	0	0.0415009	0.793133	0.365202	0.126204	0.789973	1.04678e-05	0.0310852
Fibroblast	Endo-1	MFGE8	ITGB5	0.242703	0	0.0589008	1.31495	0.377805	0.173387	0.81755	1.04678e-05	0.0310852
Hofbauer cells	CTB	LGALS9	PTPRK	0.291709	0	0.0414313	0.996411	0.329365	0.121359	0.789834	1.04678e-05	0.0311435
Fibroblast	CTB	EFNA5	EPHA2	0.304685	0	0.0414196	1.37771	0.592188	0.340025	0.78981	1.04678e-05	0.0311669
Hofbauer cells	Fibroblast	GNAI2	EDNRB	0.241318	0	0.0566486	0.991011	0.342014	0.152691	0.814624	1.04678e-05	0.0313304
Fibroblast	STB-a	DLK1	NOTCH2	0.240556	0	0.05189	1.0307	0.327062	0.100735	0.807907	1.04678e-05	0.0314475
Endo-1	Fibroblast	IGSF1	ACVR1B	0.341721	0	0.040842	0.786119	0.362976	0.124201	0.788642	1.04678e-05	0.0315882
Hofbauer cells	STB-a	CD14	ITGB1	0.23939	0	0.0570147	1.45957	0.351545	0.144779	0.81511	1.04678e-05	0.0316587
Fibroblast	Hofbauer cells	VEGFA	ITGB1	0.239047	0	0.0571287	1.02837	0.345429	0.116392	0.81526	1.04678e-05	0.0317293
Fibroblast	STB-a	HLA-A	ERBB2	0.238993	0	0.0435341	0.543533	0.0503847	0.103353	0.793913	0.000123947	0.0317529
Fibroblast	Hofbauer cells	VEGFA	SIRPA	0.238708	0	0.0569692	1.29974	0.419277	0.387893	0.81505	1.04678e-05	0.0318353
Hofbauer cells	CTB	SIRPB2	CD47	0.2387	0	0.0566673	1.38067	0.33185	0.181855	0.814649	1.04678e-05	0.0318471
Hofbauer cells	Endo-1	ANOS1	FGFR1	0.313109	0	0.0405161	1.32119	0.460693	0.294655	0.787974	1.04678e-05	0.0319061
STB-a	CTB	FGF12	FGFR2	0.238615	0	0.0436763	0.816176	0.311914	0.152188	0.79418	1.04678e-05	0.0319297
Fibroblast	STB-c	APOE	SCARB1	0.238495	0	0.0433872	0.751482	0.0613765	0.102074	0.793637	0.000110144	0.0319769
STB-a	Hofbauer cells	IRAK4	TLR4	0.270647	0	0.0402904	1.60463	0.388359	0.118002	0.787507	1.04678e-05	0.0320478
Fibroblast	STB-c	EFNA5	EPHB6	0.303613	0	0.04028	1.05123	0.548114	0.254901	0.787485	1.04678e-05	0.0320596
Hofbauer cells	Hofbauer cells	CD47	SIRPA	0.238086	0	0.0566679	0.676384	0.261911	0.105571	0.81465	1.15284e-05	0.0321129
Hofbauer cells	Hofbauer cells	SIRPA	CD47	0.238086	0	0.0566679	0.676384	0.261911	0.105571	0.81465	1.15284e-05	0.0321129
Fibroblast	Hofbauer cells	CSF1	CSF2RA	0.237983	0	0.0458835	0.949923	0.201857	0.174558	0.79818	2.18189e-05	0.0321543
STB-a	Fibroblast	INHBA	BAMBI	0.31006	0	0.0400016	0.650675	0.156906	0.277877	0.786904	3.69971e-05	0.0322491
Hofbauer cells	STB-a	C1QB	LRP1	0.237297	0	0.0560808	1.52287	0.270992	0.112981	0.813862	1.05523e-05	0.0322847
Fibroblast	CTB	DLK1	NOTCH3	0.237288	0	0.0498126	1.25731	0.385137	0.273114	0.804717	1.04678e-05	0.0322966
Endo-1	Endo-1	CD34	SELP	0.361899	0	0.0396511	2.09496	0.620971	0.82742	0.786165	1.04678e-05	0.0325939
Endo-1	Endo-1	COL18A1	ITGA2_ITGB1	0.271064	0	0.0396184	1.76134	0.515027	0.64349	0.786096	1.04678e-05	0.0326178
Endo-1	CTB	LAMA5	BCAM	0.235742	0	0.0509145	0.525923	0.18466	0.110793	0.80643	2.62234e-05	0.0326416
Endo-1	Fibroblast	GNAI2	EDNRB	0.235297	0	0.0542223	0.962951	0.341709	0.146151	0.811296	1.04678e-05	0.0327371
Fibroblast	STB-a	COL6A3	GP6	0.298745	0	0.0393006	1.17463	0.515788	0.206268	0.785418	1.04678e-05	0.0329165
Fibroblast	CTB	GDF6	BMPR1A_BMPR2	0.280581	0	0.0391842	1.26633	0.40979	0.353284	0.785168	1.04678e-05	0.0330004
Hofbauer cells	Endo-1	C1QA	CD93	0.233982	0	0.0546303	2.14278	0.409454	0.472688	0.811869	1.04678e-05	0.0330124
Endo-1	CTB	ADAM15	ITGB1	0.262626	0	0.039082	0.810692	0.357446	0.113432	0.784948	1.04678e-05	0.0330364
CTB	Fibroblast	PTN	SDC2	0.343401	0	0.0390295	1.13666	0.585016	0.123095	0.784834	1.04678e-05	0.0330724
Endo-1	STB-a	RTN4	LINGO1	0.261313	0	0.0390183	0.605207	0.303661	0.115904	0.78481	1.26808e-05	0.0330964
CTB	Hofbauer cells	SERPINE1	PLAUR	0.233173	0	0.0461817	0.838877	0.0474253	0.110428	0.798701	0.000128432	0.0331685
Fibroblast	Endo-1	COL1A2	ITGA2_ITGB1	0.266824	0	0.0388801	1.72979	0.507305	0.639471	0.78451	1.04678e-05	0.0332406
CTB	Fibroblast	SEMA3E	NRP2	0.23275	0	0.0501169	1.01141	0.372622	0.190954	0.805195	1.04678e-05	0.0332647
Fibroblast	STB-a	LUM	ITGB1	0.232724	0	0.0535952	1.23181	0.341243	0.146588	0.810404	1.04678e-05	0.0332767
CTB	CTB	FGF12	FGFR2	0.232649	0	0.0394551	0.798734	0.29125	0.137479	0.785749	1.04678e-05	0.0333249
CTB	Fibroblast	WNT7A	ADGRA2	0.23263	0	0.0435857	1.36137	0.40171	0.398716	0.79401	1.04678e-05	0.033337
Hofbauer cells	Hofbauer cells	CD14	ITGB1	0.232597	0	0.0539949	1.43633	0.295847	0.13711	0.810974	1.04678e-05	0.0333611
CTB	Hofbauer cells	SEMA3C	NRP2_PLXNA2	0.321421	0	0.0386783	1.13556	0.507477	0.155453	0.78407	1.04678e-05	0.0333731
STB-c	Hofbauer cells	SERPINE1	PLAUR	0.232416	0	0.0459656	0.837663	0.0492465	0.109911	0.798324	0.000125634	0.0334213
Fibroblast	Endo-1	ANGPTL1	ITGA1_ITGB1	0.232227	0	0.0519939	1.34408	0.37605	0.18097	0.808062	1.04678e-05	0.0334334
Endo-1	Fibroblast	SEMA6B	PLXNA4	0.400554	0	0.0385065	1.72643	0.786634	0.472191	0.783693	1.04678e-05	0.0334696
Fibroblast	STB-c	COL6A3	GP6	0.297936	0	0.0384558	1.17145	0.513257	0.201834	0.783581	1.04678e-05	0.03353
Endo-1	Endo-1	EFNB2	EPHA4	0.231503	0	0.0510217	1.74448	0.454343	0.615032	0.806594	1.04678e-05	0.033663
Hofbauer cells	Hofbauer cells	GNAI2	C5AR1	0.231296	0	0.0510137	0.858026	0.329345	0.165198	0.806582	1.04678e-05	0.0337115
Fibroblast	Endo-1	LGALS3	ENG	0.27141	0	0.0382772	0.926224	0.390296	0.130506	0.783186	1.04678e-05	0.0337357
STB-b	Endo-1	CGA	RAMP3	0.231136	0	0.0491874	0.871343	0.202918	0.254129	0.803723	2.16329e-05	0.0337357
Fibroblast	Endo-1	EFNA5	EPHA2	0.301698	0	0.0382452	1.34413	0.582947	0.313966	0.783115	1.04678e-05	0.0337478
STB-c	CTB	TFPI	VLDLR	0.406538	0	0.0382266	0.46994	0.237548	0.157428	0.783074	2.41684e-05	0.0337599
Hofbauer cells	CTB	LGALS9	LRP1	0.271505	0	0.0380875	1.00635	0.314996	0.151758	0.782764	1.04678e-05	0.0338448
CTB	Endo-1	LRPAP1	LDLR	0.230093	0	0.0529227	0.671901	0.29511	0.146866	0.809432	1.04678e-05	0.0338691
Fibroblast	CTB	RSPO3	RNF43	0.229909	0	0.0436544	1.13582	0.383367	0.187154	0.794139	1.04678e-05	0.0339177
STB-b	Fibroblast	CGA	PTH1R	0.229644	0	0.0483036	0.858841	0.180742	0.217781	0.802288	2.78549e-05	0.0340393
Fibroblast	Fibroblast	MFGE8	PDGFRB	0.229281	0	0.0524383	1.90824	0.419461	0.735436	0.808722	1.04678e-05	0.0340758
Fibroblast	Endo-1	FGF2	CD44	0.22918	0	0.0437145	1.27889	0.385003	0.266227	0.794252	1.04678e-05	0.0341489
STB-c	Fibroblast	INHBA	BAMBI	0.29397	0	0.0376483	0.623651	0.167097	0.261529	0.781776	3.26715e-05	0.0341977
STB-b	Hofbauer cells	PSG9	AXL	0.30765	0	0.0375812	0.463046	0.355197	0.102692	0.781624	2.51456e-05	0.0342343
STB-b	CTB	TFPI	VLDLR	0.400004	0	0.0375719	0.459887	0.220203	0.154732	0.781603	2.53538e-05	0.0342465
STB-c	Endo-1	ANXA2	ROBO4	0.228881	0	0.0443881	1.23197	0.236875	0.100329	0.795498	1.48658e-05	0.0342465
Fibroblast	Hofbauer cells	DLK1	NOTCH1	0.228588	0	0.0442813	1.35847	0.38021	0.192439	0.795302	1.04678e-05	0.0343197
Hofbauer cells	Endo-1	HBEGF	CD44	0.227969	0	0.0429317	1.52069	0.392738	0.347998	0.792771	1.04678e-05	0.0344053
Fibroblast	Endo-1	FN1	ITGA2	0.257892	0	0.0373248	0.906147	0.39805	0.150896	0.781039	1.04678e-05	0.034442
Fibroblast	STB-b	FBLN2	ITGB3	0.227755	0	0.0464302	1.20648	0.358105	0.376133	0.799132	1.04678e-05	0.034491
STB-c	Endo-1	ANGPTL4	TIE1	0.227735	0	0.0430634	1.30481	0.353957	0.334058	0.793023	1.04678e-05	0.0345155
Endo-1	Endo-1	SEMA6B	PLXNA2	0.387123	0	0.0371269	1.18745	0.551946	0.199336	0.780585	1.04678e-05	0.034724
Endo-1	Hofbauer cells	CCN1	ITGAM	0.226445	0	0.0437939	1.56821	0.367084	0.138334	0.7944	1.04678e-05	0.0348347
STB-c	Hofbauer cells	BGN	TLR4	0.266944	0	0.0369417	1.70546	0.44939	0.24578	0.780156	1.04678e-05	0.034847
Fibroblast	Fibroblast	COL8A2	ITGA1_ITGB1	0.306666	0	0.036927	1.73004	0.581291	0.610068	0.780122	1.04678e-05	0.0348593
Endo-1	STB-a	EFNB2	EPHB2	0.22614	0	0.0479946	0.869208	0.278517	0.178219	0.801779	1.04678e-05	0.0349208
STB-c	Fibroblast	COL7A1	ITGA1_ITGB1	0.306625	0	0.0368824	1.1184	0.548218	0.178767	0.780018	1.04678e-05	0.0349332
Fibroblast	Hofbauer cells	LUM	ITGB1	0.225931	0	0.0507565	1.20857	0.285545	0.138824	0.806188	1.04678e-05	0.0349825
CTB	CTB	SEMA4D	PLXNB1	0.225727	0	0.0449004	0.801673	0.324823	0.181256	0.79643	1.04678e-05	0.0350071
Fibroblast	STB-a	PLA2G2A	ITGAV	0.225545	0	0.0422165	0.755676	0.194133	0.128767	0.791388	2.37237e-05	0.0350441
Endo-1	Hofbauer cells	GNAI2	C5AR1	0.225275	0	0.0488287	0.829965	0.329039	0.158122	0.803144	1.04678e-05	0.0351059
Fibroblast	STB-b	VEGFA	GPC1	0.225274	0	0.05065	0.818176	0.264047	0.153758	0.806024	1.12925e-05	0.0351182
Hofbauer cells	Hofbauer cells	ICAM1	ITGAM_ITGB2	0.225146	0	0.0429809	2.29193	0.422661	0.686594	0.792865	1.04678e-05	0.0351429
STB-b	Hofbauer cells	ENTPD1	TMIGD3	0.235506	0	0.0366345	1.01321	0.229949	0.251715	0.779439	1.59682e-05	0.0351924
STB-c	Endo-1	HSPA8	LDLR	0.224875	0	0.0505682	0.465154	0.24825	0.114487	0.805897	2.48471e-05	0.0352047
STB-a	CTB	TFPI	VLDLR	0.390491	0	0.0366186	0.445252	0.119492	0.150806	0.779402	5.4897e-05	0.0352047
Fibroblast	Endo-1	COL5A1	SDC3	0.404087	0	0.0365916	1.50306	0.65911	0.162239	0.779338	1.04678e-05	0.0352542
STB-c	Endo-1	POSTN	PTK7	0.255992	0	0.0365592	0.442583	0.372973	0.103776	0.779262	2.7311e-05	0.0353037
Fibroblast	STB-c	IL1RAPL1	PTPRD	0.223818	0	0.0498618	0.69246	0.365317	0.113525	0.804794	1.04678e-05	0.035378
Hofbauer cells	Fibroblast	CD14	RIPK1	0.22377	0	0.0500707	1.30248	0.226885	0.161073	0.805123	1.66685e-05	0.0353904
Fibroblast	Fibroblast	FGF10	FGFR2	0.224739	0	0.0364718	1.17564	0.425067	0.196081	0.779056	1.04678e-05	0.0354152
Hofbauer cells	Fibroblast	SEMA3D	NRP2_PLXNA4	0.223699	0	0.0447504	1.35004	0.368189	0.209835	0.796158	1.04678e-05	0.0354338
Hofbauer cells	Fibroblast	SEMA3D	NRP2_PLXNA3	0.223699	0	0.0447504	1.35004	0.368189	0.209835	0.796158	1.04678e-05	0.0354338
Hofbauer cells	Fibroblast	SEMA3D	NRP2_PLXNA1	0.223699	0	0.0447504	1.35004	0.368189	0.209835	0.796158	1.04678e-05	0.0354338
Hofbauer cells	Fibroblast	SEMA3D	NRP2_PLXNA2	0.223699	0	0.0447504	1.35004	0.368189	0.209835	0.796158	1.04678e-05	0.0354338
Hofbauer cells	Hofbauer cells	HLA-DRB1	CD4	0.223682	0	0.0377308	2.45112	0.415219	0.887018	0.781963	1.04678e-05	0.0354649
Endo-1	CTB	FARP2	PLXNA1	0.223215	0	0.0478677	0.54702	0.213228	0.102895	0.801569	1.9397e-05	0.0355891
Endo-1	Endo-1	EFNB2	EPHB4	0.222432	0	0.0459017	0.989119	0.33282	0.139148	0.798212	1.04678e-05	0.0357633
STB-a	Endo-1	ADM	RAMP3	0.222357	0	0.046272	0.94468	0.239585	0.336184	0.798858	1.44352e-05	0.0357758
Endo-1	Endo-1	ANGPTL1	TEK	0.382949	0	0.0359221	1.63729	0.627046	0.131834	0.777746	1.04678e-05	0.0358007
Endo-1	Hofbauer cells	IL16	CD4	0.221969	0	0.0365845	1.81502	0.373956	0.205232	0.779322	1.04678e-05	0.035863
Fibroblast	CTB	SPON2	ITGB1	0.258952	0	0.0358815	1.00701	0.366686	0.187843	0.777649	1.04678e-05	0.035863
STB-b	CTB	TGFB1	ITGB8	0.221761	0	0.0433865	0.860511	0.344606	0.115434	0.793635	1.04678e-05	0.035913
Hofbauer cells	CTB	TGFA	ERBB3	0.221575	0	0.0477691	1.26617	0.24211	0.28509	0.801404	1.40885e-05	0.0359629
STB-b	Fibroblast	CALM1	FAS	0.288574	0	0.0357145	0.781201	0.341415	0.217315	0.777245	1.04678e-05	0.0360254
STB-a	Hofbauer cells	HSPA1A	TLR4	0.265576	0	0.0357044	1.62651	0.374999	0.170926	0.777221	1.04678e-05	0.0360379
STB-a	Fibroblast	ADM	PTH1R	0.220865	0	0.0454406	0.932178	0.21741	0.2881	0.797398	1.84651e-05	0.036113
STB-a	Hofbauer cells	PLAU	ITGB5	0.266749	0	0.0356548	0.839513	0.374954	0.10864	0.7771	1.04678e-05	0.036138
Fibroblast	Fibroblast	PROS1	AXL	0.220776	0	0.044425	1.44969	0.402572	0.27411	0.795566	1.04678e-05	0.0361505
Endo-1	Endo-1	ADAM15	ITGB1	0.242879	0	0.0355379	0.743133	0.301374	0.103146	0.776816	1.04678e-05	0.0363135
STB-b	Endo-1	ANGPTL4	TIE1	0.220327	0	0.0382994	1.27723	0.326156	0.297102	0.783236	1.04678e-05	0.0363512
Fibroblast	CTB	WNT2	FZD6_LRP5	0.236496	0	0.035403	1.45795	0.433457	0.267504	0.776486	1.04678e-05	0.0364077
Fibroblast	CTB	WNT2	FZD6_LRP6	0.236496	0	0.035403	1.45795	0.433457	0.267504	0.776486	1.04678e-05	0.0364077
Fibroblast	Endo-1	COL16A1	ITGA1_ITGB1	0.220025	0	0.0474005	1.36253	0.352802	0.203141	0.800787	1.04678e-05	0.0364643
Fibroblast	Hofbauer cells	VEGFA	CD44	0.219316	0	0.0478478	1.16727	0.414706	0.198082	0.801535	1.04678e-05	0.0365523
Fibroblast	STB-a	VEGFA	GPC1	0.218678	0	0.0475475	0.801594	0.222342	0.14434	0.801034	1.7532e-05	0.0366783
Hofbauer cells	Fibroblast	LGALS9	LRP1	0.252884	0	0.0350056	0.953204	0.259163	0.139478	0.775505	1.19649e-05	0.0367035
Hofbauer cells	Hofbauer cells	CD14	RIPK1	0.217892	0	0.0474575	1.28516	0.219346	0.152666	0.800883	1.8156e-05	0.0368551
Fibroblast	Hofbauer cells	RARRES2	CMKLR1	0.316905	0	0.0348212	1.97422	0.552926	0.613778	0.775045	1.04678e-05	0.0368677
STB-b	Endo-1	LAMA3	ITGA2_ITGB1	0.242736	0	0.0346859	0.732428	0.260358	0.299534	0.774705	1.18072e-05	0.0369309
Hofbauer cells	Hofbauer cells	C1QB	CD33	0.217318	0	0.0459933	2.77751	0.391084	0.943526	0.798373	4.3291e-06	0.0369689
Hofbauer cells	Hofbauer cells	HLA-DMB	CD4	0.219071	0	0.0346454	2.48869	0.391023	0.74431	0.774603	1.04678e-05	0.0369816
Fibroblast	Fibroblast	PLA2G2A	ITGB1	0.217108	0	0.0399804	0.988399	0.287017	0.157892	0.78686	1.04678e-05	0.0370069
Endo-1	Fibroblast	TNFSF10	RIPK1	0.216707	0	0.0468888	0.968823	0.214237	0.128682	0.79992	1.91891e-05	0.0370576
STB-a	Hofbauer cells	BGN	TLR1	0.216196	0	0.0411626	1.76225	0.350871	0.467137	0.789293	1.04678e-05	0.037159
Hofbauer cells	Hofbauer cells	GRN	TNFRSF1A	0.225312	0	0.0342735	0.711882	0.281304	0.109535	0.77366	1.04678e-05	0.0373877
Fibroblast	Fibroblast	FGF7	FGFR2	0.215037	0	0.0344099	1.09273	0.445252	0.198941	0.774007	1.04678e-05	0.0374259
Endo-1	Hofbauer cells	ICAM2	ITGAM_ITGB2	0.214967	0	0.0366101	2.24036	0.401639	0.93059	0.779382	1.04678e-05	0.0374896
CTB	Fibroblast	COL7A1	ITGA1_ITGB1	0.303909	0	0.033918	1.10471	0.52488	0.164398	0.772745	1.04678e-05	0.0376554
STB-a	Endo-1	MFAP5	NOTCH1	0.214189	0	0.0427912	0.930136	0.276084	0.136346	0.792502	1.04678e-05	0.0376682
STB-a	CTB	TGFB1	ITGB8	0.213478	0	0.0384524	0.833861	0.292033	0.102306	0.783574	1.04678e-05	0.037796
Fibroblast	CTB	TGFB1	ITGB8	0.213408	0	0.0384108	0.833636	0.273263	0.102196	0.783482	1.04678e-05	0.0378088
Fibroblast	Endo-1	COL27A1	ITGA1_ITGB1	0.213404	0	0.0449077	0.846132	0.320891	0.144975	0.796443	1.04678e-05	0.0378216
Hofbauer cells	STB-b	TGFB1	ITGB3	0.213375	0	0.0420015	0.374594	0.229332	0.120915	0.790966	3.79301e-05	0.0378344
STB-a	Hofbauer cells	GRN	TNFRSF1A	0.224621	0	0.0337846	0.708112	0.296276	0.107973	0.772399	1.04678e-05	0.0378472
Hofbauer cells	Fibroblast	SIRPB2	CD47	0.213272	0	0.0436314	1.28706	0.27625	0.14002	0.794096	1.04678e-05	0.0378856
STB-b	Endo-1	HSPA8	LDLR	0.213226	0	0.0453125	0.434329	0.231331	0.102588	0.79717	2.82806e-05	0.0378984
Hofbauer cells	Fibroblast	GAS6	TYRO3	0.26112	0	0.0336899	1.7603	0.428739	0.384497	0.772152	1.04678e-05	0.0379496
Fibroblast	STB-a	COL1A2	GP6	0.260921	0	0.0336078	1.1454	0.426619	0.197274	0.771938	1.04678e-05	0.0380394
Hofbauer cells	STB-c	TGFA	PTPRD	0.212116	0	0.0442664	1.18587	0.256256	0.127491	0.795275	1.23799e-05	0.0381421
Fibroblast	STB-a	SPON1	LRP8	0.246764	0	0.0333112	0.830971	0.310284	0.121543	0.771156	1.04678e-05	0.0382578
Endo-1	STB-c	EFNB1	ERBB2	0.31231	0	0.0332949	0.280166	0.263955	0.118637	0.771113	6.25131e-05	0.0382835
Fibroblast	Hofbauer cells	TGFB3	TGFBR1_TGFBR2	0.273888	0	0.0331871	0.79632	0.255474	0.158891	0.770827	1.2475e-05	0.0383737
Endo-1	Fibroblast	HSPG2	PTPRS	0.210879	0	0.0394206	0.696362	0.210142	0.197955	0.785675	2.01286e-05	0.0383737
Endo-1	Hofbauer cells	TNFSF10	RIPK1	0.210829	0	0.0444417	0.951504	0.206699	0.121966	0.795596	2.09007e-05	0.0383866
STB-c	Endo-1	ARPC5	LDLR	0.210826	0	0.0442297	0.500948	0.272057	0.103909	0.795207	2.10012e-05	0.0383995
Fibroblast	CTB	EFNB2	EPHB4	0.222847	0	0.0331744	0.728679	0.315572	0.100566	0.770793	1.04678e-05	0.0383995
STB-c	Endo-1	MFAP5	NOTCH1	0.210634	0	0.0408732	0.917769	0.289522	0.130235	0.788706	1.04678e-05	0.0384639
Endo-1	Hofbauer cells	SEMA3G	FCGR2A	0.262463	0	0.0331241	1.69177	0.470932	0.377667	0.770659	1.04678e-05	0.0384768
Endo-1	STB-a	COL18A1	ITGB3	0.263879	0	0.0330788	1.13132	0.408654	0.167822	0.770538	1.04678e-05	0.0385155
STB-c	Hofbauer cells	ENTPD1	TMIGD3	0.21722	0	0.0330399	0.972209	0.177945	0.227017	0.770434	2.86604e-05	0.038593
Hofbauer cells	Endo-1	CD14	RIPK1	0.209748	0	0.0438372	1.26116	0.203182	0.14102	0.79448	2.15506e-05	0.0387094
Fibroblast	STB-c	COL1A2	GP6	0.260112	0	0.0328854	1.14221	0.424088	0.193033	0.770019	1.04678e-05	0.0387611
CTB	STB-c	LRPAP1	LRP8	0.209437	0	0.0432309	0.341294	0.200681	0.117969	0.793341	4.52867e-05	0.038787
Fibroblast	Hofbauer cells	PLA2G2A	ITGAV	0.208883	0	0.0378005	0.71584	0.148171	0.115297	0.78212	4.06036e-05	0.0388777
STB-a	Endo-1	ANGPTL4	TIE1	0.211572	0	0.0326691	1.24464	0.289287	0.253426	0.769434	1.04678e-05	0.0389426
Fibroblast	Endo-1	SPON2	ITGB1	0.239205	0	0.0326276	0.939447	0.310614	0.170809	0.769322	1.04678e-05	0.0389685
Hofbauer cells	CTB	GNAI2	PTPRU	0.208285	0	0.0380752	0.798193	0.28338	0.146156	0.782737	1.04678e-05	0.0390724
Hofbauer cells	CTB	DNAJB11	PRTG	0.237905	0	0.0324751	0.939648	0.383822	0.16059	0.768906	1.04678e-05	0.0391504
Fibroblast	STB-a	COL1A2	ITGB3	0.259639	0	0.0324623	1.09977	0.400932	0.166774	0.768871	1.04678e-05	0.0391634
Fibroblast	STB-c	FBLN2	ITGB3	0.207882	0	0.0344453	1.13298	0.296383	0.279043	0.774097	1.04678e-05	0.0391894
Hofbauer cells	Hofbauer cells	GSTO1	RYR1	0.32772	0	0.0323061	2.12152	0.579388	0.340908	0.768442	1.04678e-05	0.039424
Endo-1	Endo-1	TGFB1	ACVRL1	0.206989	0	0.0426745	0.652325	0.222357	0.126584	0.792277	1.75144e-05	0.0394371
Fibroblast	STB-c	PLA2G2A	ITGA5	0.206913	0	0.0372783	0.777777	0.249436	0.240834	0.780933	1.30576e-05	0.0394632
Endo-1	Hofbauer cells	CALM1	KCNQ3	0.206823	0	0.0425423	0.810516	0.153548	0.135462	0.792022	3.84983e-05	0.0394893
STB-c	Hofbauer cells	ANXA1	FPR1	0.450429	0	0.0321886	0.317511	0.379063	0.141688	0.768118	5.09095e-05	0.0395416
STB-c	Hofbauer cells	GRN	TNFRSF1B	0.284586	0	0.0321724	1.38478	0.453786	0.112018	0.768073	1.04678e-05	0.0395546
Fibroblast	Fibroblast	BSG	SLC16A7	0.205758	0	0.0378107	1.25446	0.336475	0.245832	0.782143	1.04678e-05	0.0396854
CTB	Fibroblast	BSG	SLC16A7	0.205416	0	0.0376239	1.25259	0.346128	0.244618	0.781721	1.04678e-05	0.0397771
CTB	STB-b	LRPAP1	LRP8	0.205357	0	0.0413164	0.328682	0.190187	0.112745	0.789603	4.80364e-05	0.0397902
Endo-1	Endo-1	EDN1	ADGRL4	0.227474	0	0.0319166	1.6008	0.437081	0.654841	0.767361	1.04678e-05	0.0398558
Endo-1	Endo-1	TNFSF10	TNFRSF10B	0.205084	0	0.0420499	1.49931	0.364922	0.31468	0.791061	1.04678e-05	0.0399083
Fibroblast	Endo-1	TGFB3	ENG	0.264446	0	0.0318772	1.19023	0.399698	0.288828	0.767251	1.04678e-05	0.0399345
Hofbauer cells	STB-a	SIRPB2	CD47	0.2049	0	0.0393394	1.25625	0.285504	0.126247	0.785501	1.04678e-05	0.0399608
STB-a	Hofbauer cells	RTN4	RTN4RL1	0.204357	0	0.0393796	1.14752	0.237648	0.115213	0.785587	1.47727e-05	0.0401054
Fibroblast	Hofbauer cells	TGFB3	ITGB5	0.262267	0	0.0315748	1.25228	0.400897	0.250272	0.766399	1.04678e-05	0.040303
Endo-1	Endo-1	TNFSF10	RIPK1	0.202685	0	0.0410514	0.92751	0.190534	0.112662	0.789068	2.45966e-05	0.0405275
Hofbauer cells	Hofbauer cells	C1QA	CD33	0.202672	0	0.0406568	2.54794	0.366648	0.865835	0.788263	1.04678e-05	0.0405407
Fibroblast	STB-a	VEGFA	EPHB2	0.202622	0	0.0399955	0.841924	0.254374	0.216107	0.786892	1.25982e-05	0.0405672
Hofbauer cells	Fibroblast	ANOS1	FGFR1	0.250017	0	0.0312703	1.1194	0.329702	0.227414	0.76553	1.04678e-05	0.0405804
STB-a	Hofbauer cells	ANXA1	FPR1	0.436665	0	0.0311626	0.298351	0.141313	0.137171	0.76522	5.70829e-05	0.0406466
Endo-1	CTB	GNAI2	PTPRU	0.202264	0	0.0364443	0.770133	0.283074	0.139896	0.778991	1.04678e-05	0.0406863
STB-a	CTB	FBN1	ITGB6	0.230106	0	0.0310627	0.657092	0.213135	0.133346	0.764931	1.9416e-05	0.0407526
Hofbauer cells	CTB	CD14	RIPK1	0.20177	0	0.0402905	1.23766	0.187369	0.12961	0.787507	2.54467e-05	0.040872
Endo-1	CTB	SEMA3G	NRP2_PLXNA2	0.246777	0	0.0308229	1.10886	0.398118	0.194187	0.764234	1.04678e-05	0.0409251
Endo-1	CTB	SEMA3G	NRP2_PLXNA1	0.246777	0	0.0308229	1.10886	0.398118	0.194187	0.764234	1.04678e-05	0.0409251
Endo-1	CTB	SEMA3G	NRP2_PLXNA3	0.246777	0	0.0308229	1.10886	0.398118	0.194187	0.764234	1.04678e-05	0.0409251
Hofbauer cells	STB-b	TGFA	ERBB3	0.201216	0	0.0402298	1.20924	0.25171	0.240095	0.787381	1.28751e-05	0.0409782
Hofbauer cells	Hofbauer cells	GAS6	AXL	0.257803	0	0.030726	1.68248	0.432314	0.176663	0.76395	1.04678e-05	0.0410846
Hofbauer cells	Hofbauer cells	C1QA	CD93	0.200667	0	0.0397616	1.87161	0.342033	0.344037	0.786399	1.04678e-05	0.0410979
CTB	CTB	LRPAP1	LDLR	0.200523	0	0.0390487	0.530044	0.24147	0.108364	0.784876	1.83738e-05	0.0411645
Fibroblast	Fibroblast	PDGFC	PDGFRB	0.200164	0	0.0397539	1.113	0.277192	0.103452	0.786383	1.04678e-05	0.0412178
Hofbauer cells	STB-b	CD14	RIPK1	0.1996	0	0.0393259	1.23126	0.216317	0.126507	0.785472	1.87596e-05	0.041418
Fibroblast	CTB	TGFB3	ITGB1	0.252443	0	0.0302118	1.03724	0.352581	0.178516	0.762425	1.04678e-05	0.0414581
Fibroblast	Hofbauer cells	BMP4	ACVR2A_BMPR1A	0.199384	0	0.0373194	1.30918	0.335425	0.256185	0.781027	1.04678e-05	0.0414982
STB-c	Endo-1	LAMA3	ITGA2_ITGB1	0.215519	0	0.0299467	0.675285	0.195021	0.258608	0.761626	2.34818e-05	0.041632
Hofbauer cells	STB-c	TGFA	ERBB3	0.198819	0	0.0393425	1.20255	0.227057	0.2348	0.785508	1.65333e-05	0.0416454
Fibroblast	STB-c	CSF1	CSF2RA	0.198271	0	0.0352177	0.855356	0.125329	0.133981	0.77603	5.11447e-05	0.0417928
Endo-1	Endo-1	DLL4	NOTCH4	0.242137	0	0.0296795	1.89204	0.435116	0.804962	0.760812	1.04678e-05	0.0418331
Hofbauer cells	Hofbauer cells	CD99	PILRA	0.19825	0	0.0318391	0.870801	0.304437	0.163908	0.767144	1.04678e-05	0.0418331
Fibroblast	Endo-1	COL5A3	ITGA2_ITGB1	0.213606	0	0.0296138	1.66769	0.400494	0.673428	0.76061	1.04678e-05	0.0419271
Fibroblast	STB-a	CSF1	CSF2RA	0.197904	0	0.035119	0.85448	0.12632	0.133606	0.775786	5.07921e-05	0.0419405
Fibroblast	STB-b	MFGE8	ITGB3	0.197364	0	0.0370708	1.10604	0.318012	0.378867	0.780455	1.04678e-05	0.0420885
Fibroblast	Fibroblast	VEGFA	CD44	0.197087	0	0.0373919	1.06225	0.350684	0.154796	0.781193	1.04678e-05	0.0421424
Fibroblast	Endo-1	WNT2	FZD4_LRP5	0.228604	0	0.0294082	1.71721	0.430383	0.593417	0.759975	1.04678e-05	0.0421895
Fibroblast	Endo-1	WNT2	FZD4_LRP6	0.228604	0	0.0294082	1.71721	0.430383	0.593417	0.759975	1.04678e-05	0.0421895
Hofbauer cells	STB-c	CD14	RIPK1	0.196821	0	0.0380903	1.22307	0.194174	0.122533	0.782771	2.37016e-05	0.0422097
Fibroblast	Fibroblast	GDF6	ACVR2A_BMPR1A	0.220604	0	0.0293803	1.40782	0.37146	0.389013	0.759889	1.04678e-05	0.0422232
Endo-1	Endo-1	ARF1	CHRM3	0.196697	0	0.0386486	0.771325	0.234463	0.122906	0.784005	1.51951e-05	0.0422367
Fibroblast	Fibroblast	GDF6	BMPR1A_BMPR2	0.22019	0	0.0293127	1.0668	0.278444	0.264282	0.759678	1.04678e-05	0.0423311
Endo-1	Endo-1	MMRN2	CD93	0.195277	0	0.0356794	1.5966	0.336083	0.390727	0.77716	1.04678e-05	0.0425068
Fibroblast	CTB	PLA2G2A	ERBB3	0.195255	0	0.0341886	0.791945	0.196335	0.254886	0.773442	2.31115e-05	0.0425474
Hofbauer cells	Endo-1	YBX1	NOTCH1	0.195238	0	0.0325671	1.16861	0.312836	0.131636	0.769157	1.04678e-05	0.0425609
Fibroblast	Endo-1	TGFB2	ACVR1B_TGFBR2	0.249605	0	0.0290427	1.41451	0.528326	0.325857	0.758833	1.04678e-05	0.0426015
Hofbauer cells	Endo-1	SIRPB2	CD47	0.195002	0	0.0342656	1.21981	0.247442	0.109964	0.773639	1.33995e-05	0.0426286
Endo-1	CTB	TNFSF10	RIPK1	0.194707	0	0.0377301	0.904004	0.174721	0.103547	0.781962	2.96917e-05	0.0426963
STB-a	Hofbauer cells	CD55	ADGRE5	0.198816	0	0.0289548	0.631611	0.275364	0.124779	0.758555	1.10914e-05	0.0426963
Fibroblast	STB-b	VEGFA	ITGB3	0.194583	0	0.0362142	0.93975	0.344718	0.34362	0.778446	1.04678e-05	0.0427234
Fibroblast	STB-a	PLA2G2A	ITGB1	0.194507	0	0.0339903	0.911074	0.29021	0.134236	0.772932	1.04678e-05	0.0427506
STB-a	Fibroblast	BSG	SLC16A7	0.193716	0	0.0312351	1.18875	0.332105	0.20308	0.765429	1.04678e-05	0.0429406
Endo-1	STB-c	FABP5	RXRA	0.193306	0	0.0366164	0.91261	0.172198	0.157299	0.779397	3.03768e-05	0.0430358
Hofbauer cells	STB-c	SIRPB2	CD47	0.193272	0	0.0333783	1.21344	0.258672	0.107116	0.771334	1.2071e-05	0.0430494
Fibroblast	Fibroblast	TGFB2	ACVR1B_TGFBR2	0.249071	0	0.0285817	1.4075	0.526099	0.320684	0.757365	1.04678e-05	0.0432265
Endo-1	STB-b	TNFSF10	RIPK1	0.192538	0	0.0368268	0.89761	0.203669	0.101068	0.779889	2.14685e-05	0.0432401
CTB	Endo-1	YBX1	NOTCH1	0.192207	0	0.030932	1.14697	0.313133	0.125027	0.764552	1.04678e-05	0.0433629
Fibroblast	Hofbauer cells	BMP4	BMPR1A_BMPR2	0.191477	0	0.0349465	1.02855	0.242792	0.163353	0.775358	1.39842e-05	0.0435406
Fibroblast	STB-b	CADM3	NECTIN1	0.191392	0	0.0285388	1.12594	0.313988	0.308275	0.757227	1.04678e-05	0.0435542
CTB	CTB	SEMA3C	NRP2_PLXNA3	0.243696	0	0.0282335	0.850182	0.385213	0.113474	0.756237	1.04678e-05	0.0437049
CTB	CTB	SEMA3C	NRP2_PLXNA1	0.243696	0	0.0282335	0.850182	0.385213	0.113474	0.756237	1.04678e-05	0.0437049
CTB	CTB	SEMA3C	NRP2_PLXNA2	0.243696	0	0.0282335	0.850182	0.385213	0.113474	0.756237	1.04678e-05	0.0437049
Endo-1	STB-b	EFNB1	ERBB2	0.268255	0	0.0281098	0.196094	0.128992	0.100161	0.755832	9.66372e-05	0.0439381
Fibroblast	Hofbauer cells	ANGPTL1	LILRB3	0.18938	0	0.0283237	1.94398	0.35114	0.787439	0.756531	1.04678e-05	0.0441031
Fibroblast	STB-a	PLA2G2A	ITGA5	0.189198	0	0.0325832	0.731953	0.170298	0.210501	0.769201	3.12091e-05	0.044172
Endo-1	STB-b	EFNB2	EPHB6	0.190264	0	0.0277447	0.942417	0.339942	0.299585	0.754624	1.04678e-05	0.0442822
Fibroblast	Hofbauer cells	COL5A3	SDC3	0.210659	0	0.0276087	1.2385	0.364074	0.269311	0.754169	1.04678e-05	0.0443374
Fibroblast	Hofbauer cells	CSF1	SIRPA	0.188261	0	0.0325291	1.31318	0.286106	0.410731	0.769053	1.04678e-05	0.044434
STB-c	Fibroblast	HSPG2	PTPRS	0.188014	0	0.0330267	0.632711	0.229484	0.165847	0.770399	1.60503e-05	0.0444893
Fibroblast	STB-a	CADM3	CADM1	0.189528	0	0.0274904	1.16428	0.318464	0.154024	0.75377	1.04678e-05	0.0445031
Endo-1	Endo-1	YBX1	NOTCH1	0.187716	0	0.0285092	1.1149	0.298339	0.115234	0.757132	1.04678e-05	0.0445446
Fibroblast	Hofbauer cells	PLA2G2A	ITGB1	0.187714	0	0.03219	0.887833	0.234512	0.127126	0.768121	1.51793e-05	0.0445722
Fibroblast	Endo-1	TGFB3	ITGB1	0.232696	0	0.0274721	0.96968	0.296508	0.162328	0.753709	1.04678e-05	0.0446137
Hofbauer cells	STB-a	CD14	RIPK1	0.187153	0	0.0337922	1.19459	0.174082	0.108706	0.772419	2.99012e-05	0.0446968
Hofbauer cells	Hofbauer cells	ANOS1	FGFR1	0.223156	0	0.0273339	1.03348	0.283458	0.198787	0.75324	1.04678e-05	0.0447938
Fibroblast	STB-c	CADM3	NECTIN1	0.189113	0	0.0272565	1.11633	0.305333	0.294424	0.752977	1.04678e-05	0.0448493
Endo-1	STB-b	EFNB2	EPHB2	0.189397	0	0.0272549	0.77133	0.181375	0.101206	0.752971	2.76562e-05	0.0448632
STB-a	Endo-1	CRH	RAMP3	0.186528	0	0.0343734	1.04832	0.289091	0.440202	0.773914	1.04678e-05	0.0449187
Hofbauer cells	Hofbauer cells	CD14	ITGB2	0.186413	0	0.0334632	2.38632	0.341771	0.899643	0.771558	1.04678e-05	0.0449603
Hofbauer cells	STB-a	TGFA	ERBB3	0.185577	0	0.0344387	1.16551	0.182387	0.205533	0.77408	2.70177e-05	0.0451828
STB-b	Endo-1	WNT2B	FZD4_LRP6	0.213059	0	0.0270007	0.695302	0.264235	0.173367	0.752099	1.12735e-05	0.0452733
STB-b	Endo-1	WNT2B	FZD4_LRP5	0.213059	0	0.0270007	0.695302	0.264235	0.173367	0.752099	1.12735e-05	0.0452733
Hofbauer cells	Hofbauer cells	IL16	CD4	0.207607	0	0.0269734	1.7191	0.347552	0.151316	0.752005	1.04678e-05	0.0453221
CTB	CTB	SPINT1	ST14	0.185329	0	0.0286848	0.680836	0.262546	0.231976	0.757696	1.14579e-05	0.0453221
Endo-1	Endo-1	DLL1	NOTCH4	0.23873	0	0.0268697	1.78642	0.424546	0.676897	0.751645	1.04678e-05	0.0453919
STB-a	Fibroblast	CRH	PTH1R	0.185037	0	0.0337558	1.03582	0.266916	0.37724	0.772324	1.10291e-05	0.0454337
Fibroblast	Fibroblast	HSPG2	PTPRS	0.185018	0	0.0321889	0.624381	0.139853	0.16164	0.768118	4.38694e-05	0.0454477
Endo-1	STB-b	FABP5	RXRA	0.184942	0	0.033841	0.88997	0.176128	0.145376	0.772546	2.92759e-05	0.0454896
Fibroblast	Endo-1	KITLG	KIT	0.187209	0	0.026789	1.40668	0.351983	0.458036	0.751364	1.04678e-05	0.0455035
Endo-1	Endo-1	JAG2	NOTCH4	0.238619	0	0.0267782	1.66243	0.418873	0.43705	0.751327	1.04678e-05	0.0455175
Fibroblast	STB-a	DLK1	NOTCH3	0.200991	0	0.0267368	1.06017	0.316477	0.146593	0.751182	1.04678e-05	0.0455874
Hofbauer cells	Endo-1	LGALS9	CD44	0.202895	0	0.0267322	1.23854	0.328599	0.243904	0.751166	1.04678e-05	0.0456014
Endo-1	Fibroblast	MFNG	NOTCH2	0.214842	0	0.0266016	1.03129	0.257522	0.252227	0.750708	1.21644e-05	0.0457973
Endo-1	Endo-1	LAMA5	ITGA2_ITGB1	0.195532	0	0.0264666	0.707202	0.135866	0.158644	0.750231	4.56102e-05	0.0459095
CTB	Hofbauer cells	MFAP5	NOTCH1	0.183971	0	0.0318504	0.586097	0.211657	0.101485	0.767176	1.98567e-05	0.0459796
Fibroblast	STB-b	PLA2G2A	ITGA5	0.183649	0	0.0311125	0.717598	0.186345	0.201	0.765076	2.57271e-05	0.0461342
Hofbauer cells	Hofbauer cells	LILRB4	LAIR1	0.192236	0	0.0262645	2.46419	0.351409	0.942277	0.749513	1.04678e-05	0.0461623
Fibroblast	Endo-1	WNT2	FZD6_LRP6	0.224348	0	0.0261758	1.35682	0.403924	0.197783	0.749195	1.04678e-05	0.0462256
Fibroblast	Endo-1	WNT2	FZD6_LRP5	0.224348	0	0.0261758	1.35682	0.403924	0.197783	0.749195	1.04678e-05	0.0462256
STB-a	Endo-1	ARF1	CHRM3	0.182906	0	0.033047	0.722399	0.227965	0.105093	0.770453	1.6399e-05	0.0463735
Fibroblast	Hofbauer cells	SPON2	ITGAM	0.19767	0	0.0257836	1.90621	0.366451	0.693012	0.747774	1.04678e-05	0.0467264
Fibroblast	Fibroblast	DLK1	NOTCH3	0.19946	0	0.0257634	1.05185	0.300468	0.141256	0.7477	1.04678e-05	0.0467547
Endo-1	Fibroblast	DLL4	NOTCH2	0.213336	0	0.0255328	0.966116	0.26146	0.269305	0.746851	1.16639e-05	0.0469955
STB-b	Endo-1	CD96	PVR	0.180638	0	0.026876	0.377415	0.424848	0.185795	0.751667	3.75237e-05	0.0471659
Fibroblast	Fibroblast	VEGFA	ITGA9	0.180603	0	0.0296384	1.06319	0.35205	0.12317	0.760686	1.04678e-05	0.0471943
Endo-1	STB-c	ADAM15	ITGA5	0.185523	0	0.0252439	0.371161	0.17554	0.119857	0.745774	3.85619e-05	0.0472654
Endo-1	Hofbauer cells	MFNG	NOTCH2	0.205044	0	0.0251319	0.997503	0.254753	0.238292	0.745352	1.2557e-05	0.0473365
Fibroblast	CTB	BMP2	BMPR1A_BMPR2	0.265826	0	0.0250364	1.04223	0.385244	0.285756	0.74499	1.04678e-05	0.0475217
Endo-1	Endo-1	ANGPT2	TIE1	0.199627	0	0.0249874	1.4984	0.361264	0.42274	0.744804	1.04678e-05	0.0475858
Fibroblast	Fibroblast	SPON2	ITGB1	0.192044	0	0.0248566	0.778097	0.222361	0.130127	0.744305	1.74968e-05	0.0477786
Hofbauer cells	Fibroblast	PROS1	AXL	0.179047	0	0.031483	1.19004	0.304093	0.194255	0.766138	1.04678e-05	0.0478358
STB-b	STB-b	NECTIN1	CD96	0.178965	0	0.0260177	0.302909	0.426747	0.206491	0.748625	5.54583e-05	0.0478716
STB-b	STB-b	CD96	NECTIN1	0.178965	0	0.0260177	0.302909	0.426747	0.206491	0.748625	5.54583e-05	0.0478716
Fibroblast	Endo-1	APOE	LRP5	0.178731	0	0.0287646	0.961936	0.221519	0.152646	0.757951	1.77086e-05	0.0479789
CTB	Hofbauer cells	CD55	ADGRE5	0.17817	0	0.0249911	0.569504	0.16755	0.107698	0.744819	3.25034e-05	0.0481223
CTB	Endo-1	WNT7A	LDLR	0.177801	0	0.0293291	0.806491	0.284663	0.279277	0.759729	1.04678e-05	0.0482083
Endo-1	Endo-1	HSPG2	ITGA2	0.184498	0	0.0245455	0.745382	0.177445	0.209315	0.743105	2.88133e-05	0.0482227
Endo-1	STB-a	FABP5	RXRA	0.177772	0	0.0314619	0.870563	0.135682	0.135156	0.766078	4.57546e-05	0.0482514
STB-a	Hofbauer cells	PLAU	ITGAM	0.195643	0	0.0245147	1.52368	0.326403	0.285892	0.742985	1.04678e-05	0.0482658
Fibroblast	STB-c	MFGE8	ITGB3	0.177491	0	0.0275018	1.03254	0.25629	0.281071	0.753809	1.23663e-05	0.0483664
STB-b	STB-c	CD96	NECTIN1	0.176686	0	0.0248487	0.293296	0.418092	0.197213	0.744275	5.83083e-05	0.0485462
STB-c	STB-b	NECTIN1	CD96	0.176686	0	0.0248487	0.293296	0.418092	0.197213	0.744275	5.83083e-05	0.0485462
Endo-1	Endo-1	FAT4	DCHS1	0.205342	0	0.0242167	1.50134	0.37476	0.404891	0.741815	1.04678e-05	0.0486255
STB-b	Endo-1	COL28A1	ITGA2_ITGB1	0.182347	0	0.0241708	0.702536	0.21372	0.263223	0.741634	1.92645e-05	0.0486831
Endo-1	Hofbauer cells	DLL4	NOTCH2	0.203538	0	0.0241222	0.932333	0.258691	0.254426	0.741441	1.20577e-05	0.0487264
Hofbauer cells	Hofbauer cells	HLA-DPB1	CD4	0.203256	0	0.0240621	2.20777	0.37624	0.783913	0.741202	1.04678e-05	0.0488563
Fibroblast	STB-a	COL16A1	ITGA1_ITGB1	0.175179	0	0.024814	1.16647	0.269754	0.106344	0.744142	1.0746e-05	0.0489575
Fibroblast	Endo-1	BMP2	ENG	0.255871	0	0.0239967	1.14059	0.391172	0.336005	0.740941	1.04678e-05	0.0489719
Fibroblast	STB-b	PLA2G2A	ERBB3	0.174896	0	0.0287927	0.735012	0.205935	0.214658	0.75804	2.09811e-05	0.0490443
Fibroblast	STB-c	VEGFA	ITGB3	0.17471	0	0.0268664	0.866245	0.282996	0.254922	0.751633	1.04678e-05	0.0491746
Fibroblast	Fibroblast	IL1RAPL1	PTPRS	0.174191	0	0.0291612	1.21069	0.411145	0.639874	0.759205	1.04678e-05	0.0492906
Fibroblast	Hofbauer cells	BMP2	ACTR2	0.254177	0	0.0238197	1.00445	0.322454	0.256695	0.740229	1.04678e-05	0.0492906
STB-c	Hofbauer cells	BGN	TLR1	0.186289	0	0.0237635	1.61335	0.307297	0.269682	0.740002	1.04678e-05	0.0493922
Fibroblast	Endo-1	APOE	LDLR	0.173965	0	0.0275983	1.14357	0.282673	0.322197	0.754134	1.04678e-05	0.0493922
Fibroblast	Hofbauer cells	TNFSF15	TNFRSF25	0.184226	0	0.0236828	1.25779	0.325817	0.386235	0.739675	1.04678e-05	0.0495084
STB-c	Fibroblast	ADM	RAMP1	0.199989	0	0.0236027	0.691197	0.278739	0.328268	0.739349	1.04678e-05	0.0495811
Fibroblast	STB-c	PLA2G2A	ERBB3	0.1725	0	0.0281576	0.728321	0.181282	0.209924	0.755989	2.76809e-05	0.0498141
Fibroblast	STB-c	SPON2	ITGA5	0.181849	0	0.0231766	0.567474	0.18478	0.198483	0.73759	2.61996e-05	0.0501206
Endo-1	Endo-1	TNFSF10	TNFRSF10D	0.171675	0	0.0281413	1.60128	0.314727	0.454815	0.755936	1.04678e-05	0.0501791
Endo-1	Fibroblast	DLL1	NOTCH2	0.209928	0	0.0231156	0.860493	0.25089	0.22646	0.737334	1.29311e-05	0.0501791
Endo-1	Fibroblast	JAG2	NOTCH2	0.209817	0	0.0230369	0.736504	0.245217	0.146218	0.737004	1.37188e-05	0.0502962
Fibroblast	Endo-1	PLA2G2A	ITGA5	0.171378	0	0.0278602	0.685852	0.115198	0.179989	0.755009	5.74678e-05	0.0503841
Hofbauer cells	Hofbauer cells	CD14	ITGA4	0.171086	0	0.0266491	2.11835	0.321604	0.81279	0.750875	1.04678e-05	0.0504574
Fibroblast	Endo-1	COL21A1	ITGA2_ITGB1	0.174482	0	0.0228015	0.734237	0.172198	0.125445	0.736007	3.03502e-05	0.0506776
STB-a	Hofbauer cells	CD55	ADGRE2	0.188458	0	0.0227061	0.939613	0.277697	0.244163	0.7356	1.04678e-05	0.0508983
Fibroblast	Hofbauer cells	FGF2	CD44	0.169386	0	0.0275314	0.996414	0.291353	0.16767	0.753909	1.04678e-05	0.0510899
Fibroblast	STB-a	CADM3	NECTIN1	0.180789	0	0.0225729	1.0812	0.277535	0.243833	0.735027	1.04678e-05	0.0511637
Fibroblast	STB-b	CSF1	CSF2RA	0.168433	0	0.0272038	0.784301	0.0744711	0.103493	0.752797	9.52519e-05	0.051415
Hofbauer cells	Hofbauer cells	HBEGF	CD44	0.168175	0	0.0270384	1.23822	0.299088	0.21917	0.752229	1.04678e-05	0.0515334
Hofbauer cells	Hofbauer cells	HLA-DRA	CD4	0.200314	0	0.022093	2.26046	0.364999	0.896138	0.732929	1.04678e-05	0.0516668
Endo-1	Endo-1	SEMA3G	FCGR2A	0.187105	0	0.0220687	1.25859	0.323414	0.251618	0.732821	1.04678e-05	0.0516965
[truncated: 419 more rows]

## Sheet: O-A
source	target	ligand_complex	receptor_complex	lr_means	cellphone_pvals	expr_prod	scaled_weight	lr_logfc	spec_weight	lrscore	specificity_rank	magnitude_rank
Hofbauer cells	CTB	FGF13	EGFR	2.41397	0	5.80782	2.22941	2.59568	0.305392	0.977787	1.7562e-06	2.1208e-08
STB-c	Hofbauer cells	ADAM12	ITGA9	2.57273	0	2.80526	1.58502	1.68431	0.260309	0.968347	5.55049e-06	1.07361e-07
STB-a	Fibroblast	CSH1	PRLR	2.18062	0	4.75509	1.50957	1.8374	0.199267	0.975508	5.63302e-06	1.07361e-07
STB-c	Fibroblast	CSH1	PRLR	2.09632	0	4.38687	1.44541	2.05773	0.183837	0.974527	5.63302e-06	1.32543e-07
Hofbauer cells	STB-c	FGF13	EGFR	2.04282	0	4.11939	1.90468	2.07979	0.21661	0.973734	5.63302e-06	1.90859e-07
Hofbauer cells	STB-b	FGF13	EGFR	2.00479	0	3.94635	1.8714	2.01131	0.20751	0.97318	5.63302e-06	2.98211e-07
STB-b	Hofbauer cells	ADAM12	ITGA9	2.08114	0	2.19582	1.34207	0.454275	0.203757	0.96437	5.63302e-06	2.98211e-07
STB-c	CTB	ADAM12	ITGB1	2.50493	0	2.19157	0.834494	1.43941	0.109273	0.964337	5.63302e-06	3.83029e-07
Hofbauer cells	STB-a	FGF13	EGFR	1.94894	0	3.69229	1.82253	1.99954	0.194151	0.972297	5.63302e-06	4.29413e-07
STB-a	Hofbauer cells	ADAM12	ITGA9	2.03156	0	2.13435	1.31757	0.316386	0.198054	0.963879	5.63302e-06	4.29413e-07
Hofbauer cells	Hofbauer cells	F13A1	ITGA9	2.00273	0	2.09862	3.11466	3.15961	0.659717	0.963584	1.41387e-08	5.30131e-07
STB-b	Fibroblast	CSH1	PRLR	1.83697	0	3.25395	1.24798	1.12907	0.136361	0.970544	5.63302e-06	9.66109e-07
Hofbauer cells	CTB	ST6GAL1	EGFR	1.81588	0	2.75362	1.75255	1.56472	0.218849	0.968061	5.63302e-06	1.27353e-06
STB-c	Fibroblast	CSHL1	PRLR	1.76187	0	2.92593	1.46783	2.0458	0.233482	0.968986	5.63302e-06	1.81412e-06
Hofbauer cells	CTB	F13A1	ITGB1	1.93493	0	1.63952	2.36414	2.91471	0.276937	0.958996	3.64453e-06	1.91349e-06
Fibroblast	CTB	VCAN	EGFR	1.75048	0	2.41966	1.92117	1.56401	0.291116	0.966001	2.52688e-06	1.91349e-06
Endo-1	CTB	NRG3	EGFR	1.72539	0	2.29156	1.49723	1.70036	0.31807	0.965096	3.32917e-06	2.2275e-06
Hofbauer cells	CTB	FGL1	EGFR	1.70592	0	2.19213	1.97706	1.44503	0.319905	0.964341	1.29699e-06	2.45007e-06
CTB	CTB	CDH1	EGFR	1.63792	0	1.84489	1.24458	1.21207	0.214615	0.961254	5.63302e-06	2.68324e-06
Fibroblast	CTB	DCN	EGFR	1.62828	0	1.79562	2.01236	1.27177	0.312574	0.960747	1.50299e-06	2.8038e-06
STB-a	Fibroblast	CSH2	PRLR	1.57821	0	2.12365	1.54612	1.75176	0.243495	0.963791	5.63302e-06	2.92701e-06
STB-b	Fibroblast	CSHL1	PRLR	1.55609	0	2.02704	1.24582	1.36247	0.161753	0.96297	5.63302e-06	3.05286e-06
STB-a	Fibroblast	CSHL1	PRLR	1.49158	0	1.74524	1.17622	1.20587	0.139266	0.960207	5.63302e-06	3.18136e-06
Hofbauer cells	Endo-1	FGF13	FGFR1	1.46153	0	1.47494	2.44403	2.44279	0.353928	0.956865	7.02867e-07	3.86359e-06
Hofbauer cells	STB-c	ST6GAL1	EGFR	1.44473	0	1.9531	1.42782	1.04883	0.155226	0.962302	5.63302e-06	4.3047e-06
STB-c	Fibroblast	CSH2	PRLR	1.44139	0	1.526	1.35704	1.74944	0.17497	0.957562	5.63302e-06	4.61201e-06
Hofbauer cells	STB-b	ST6GAL1	EGFR	1.4067	0	1.87105	1.39454	0.980356	0.148705	0.961516	5.63302e-06	4.92991e-06
Fibroblast	STB-c	VCAN	EGFR	1.37934	0	1.71623	1.59644	1.04812	0.206483	0.959885	5.63302e-06	5.42661e-06
Endo-1	STB-c	NRG3	EGFR	1.35425	0	1.62536	1.1725	1.18447	0.225602	0.958825	5.63302e-06	6.67822e-06
Hofbauer cells	STB-a	ST6GAL1	EGFR	1.35085	0	1.7506	1.34567	0.96858	0.139132	0.960265	5.63302e-06	7.05964e-06
Hofbauer cells	Endo-1	F13A1	ITGB1	1.86805	0	1.18666	2.17617	2.78882	0.200444	0.952147	5.63302e-06	8.69118e-06
Fibroblast	STB-b	VCAN	EGFR	1.3413	0	1.64413	1.56315	0.979643	0.19781	0.959051	5.63302e-06	9.57045e-06
Hofbauer cells	STB-c	FGL1	EGFR	1.33478	0	1.55484	1.65232	0.929136	0.226903	0.95794	5.63302e-06	1.07291e-05
Endo-1	STB-b	NRG3	EGFR	1.31621	0	1.55709	1.13922	1.116	0.216125	0.957969	5.63302e-06	1.32447e-05
STB-b	Fibroblast	CSH2	PRLR	1.32833	0	1.03215	1.20079	1.26114	0.118345	0.948867	5.63302e-06	1.5163e-05
STB-c	Endo-1	BMP1	BMPR2	1.30879	0	1.70216	0.866074	1.18392	0.113215	0.959727	5.63302e-06	1.5163e-05
Fibroblast	CTB	GPC3	LRP2	1.30622	0	1.68509	1.50728	1.42613	0.275242	0.959531	3.79826e-06	1.57349e-05
Hofbauer cells	Fibroblast	FGF13	FGFR1	1.35793	0	1.0036	2.16406	2.21167	0.240825	0.948182	5.63302e-06	1.72108e-05
Hofbauer cells	STB-b	FGL1	EGFR	1.29674	0	1.48953	1.61904	0.860663	0.217371	0.957067	5.63302e-06	1.72108e-05
STB-b	Fibroblast	PSG5	PDGFRA	1.29558	0	1.67788	2.01802	1.53751	0.346695	0.959448	7.54771e-07	1.7514e-05
Fibroblast	STB-a	VCAN	EGFR	1.28545	0	1.53828	1.51429	0.967867	0.185075	0.957724	5.63302e-06	1.78197e-05
CTB	CTB	EFEMP1	EGFR	1.46772	0	0.975746	1.21088	0.995018	0.229299	0.947486	5.63302e-06	1.81282e-05
CTB	STB-c	CDH1	EGFR	1.26678	0	1.30855	0.919843	0.696182	0.152223	0.954326	5.63302e-06	1.87529e-05
Endo-1	CTB	GNAI2	EGFR	1.46428	0	0.958154	0.920674	0.9226	0.114913	0.947032	5.63302e-06	1.93883e-05
Endo-1	STB-a	NRG3	EGFR	1.26037	0	1.45684	1.09035	1.10422	0.202211	0.956609	5.63302e-06	1.97099e-05
Fibroblast	STB-c	DCN	EGFR	1.25713	0	1.27361	1.68763	0.755877	0.221704	0.953732	5.63302e-06	2.03611e-05
Hofbauer cells	STB-a	FGL1	EGFR	1.2409	0	1.39364	1.57017	0.848887	0.203378	0.955679	5.63302e-06	2.16952e-05
Fibroblast	CTB	SLIT2	APP	1.23912	0	1.33935	2.47576	2.05137	0.333346	0.95483	1.01539e-06	2.20353e-05
CTB	STB-b	CDH1	EGFR	1.22874	0	1.25358	0.886561	0.627709	0.145829	0.953381	5.63302e-06	2.27235e-05
Fibroblast	Endo-1	SLIT2	APP	1.22751	0	1.3003	2.45031	2.00673	0.323627	0.954188	1.20145e-06	2.30716e-05
STB-c	Fibroblast	PSG5	PDGFRA	1.22246	0	1.48475	1.92291	1.57857	0.306788	0.957001	1.67747e-06	2.34223e-05
Fibroblast	STB-b	DCN	EGFR	1.2191	0	1.2201	1.65434	0.687404	0.21239	0.952776	5.63302e-06	2.37756e-05
Endo-1	Hofbauer cells	COL4A2	ITGA9_ITGB1	1.20955	0	1.11528	2.23134	1.71331	0.298871	0.950714	2.03632e-06	2.41316e-05
STB-c	CTB	PSG4	DSCAM	1.20766	0	1.13619	1.19306	1.1669	0.283922	0.951147	5.63302e-06	2.44902e-05
STB-b	Fibroblast	INHBA	TGFBR3	1.20028	0	1.3843	0.751759	0.907645	0.126668	0.955537	5.63302e-06	2.52154e-05
Fibroblast	Endo-1	LAMA2	ITGA6_ITGB1	1.19857	0	1.33891	1.96014	1.87141	0.26263	0.954823	5.21363e-06	2.5582e-05
Endo-1	CTB	CEACAM1	EGFR	1.45087	0	0.889689	1.35466	0.989453	0.308046	0.945141	5.63302e-06	2.6323e-05
STB-b	CTB	PSG4	DSCAM	1.19581	0	1.12101	1.18089	0.883364	0.280129	0.950834	5.63302e-06	2.6323e-05
Endo-1	Hofbauer cells	COL4A1	ITGA9_ITGB1	1.18097	0	1.07986	2.26494	1.72584	0.320961	0.949952	1.25393e-06	2.78368e-05
STB-c	CTB	GPC3	LRP2	1.17646	0	1.38382	1.36208	1.31527	0.226033	0.955529	5.63302e-06	2.82219e-05
CTB	STB-a	CDH1	EGFR	1.1729	0	1.17288	0.837697	0.615933	0.13644	0.95188	5.63302e-06	2.97885e-05
Fibroblast	CTB	CCN2	EGFR	1.44229	0	0.845864	1.47146	0.985816	0.283967	0.943817	4.94353e-06	3.01867e-05
Endo-1	CTB	COL4A2	ITGAV_ITGB8	1.16865	0	0.968129	1.29247	1.38827	0.11102	0.947291	5.63302e-06	3.01867e-05
Fibroblast	STB-a	DCN	EGFR	1.16325	0	1.14156	1.60548	0.675628	0.198717	0.951256	5.63302e-06	3.09912e-05
Endo-1	Fibroblast	COL4A2	ITGA1_ITGB1	1.16024	0	0.937845	2.03011	1.64893	0.26853	0.946492	4.55611e-06	3.18062e-05
CTB	Endo-1	CDH1	PTPRM	1.15497	0	1.14697	1.55801	1.42324	0.209174	0.951366	5.63302e-06	3.22177e-05
STB-c	Fibroblast	INHBA	TGFBR3	1.15058	0	1.24139	0.683554	0.964755	0.113592	0.953164	5.63302e-06	3.26318e-05
Fibroblast	Endo-1	THBS1	SCARB1	1.14048	0	1.22213	1.9986	1.93579	0.391954	0.952813	4.19638e-07	3.30485e-05
Endo-1	CTB	COL4A1	ITGAV_ITGB8	1.14008	0	0.937382	1.32606	1.4008	0.119225	0.946479	5.63302e-06	3.34679e-05
Endo-1	Fibroblast	COL4A1	ITGA1_ITGB1	1.13167	0	0.90806	2.06371	1.66147	0.288378	0.945669	2.77203e-06	3.47419e-05
STB-a	Fibroblast	PSG5	PDGFRA	1.13081	0	1.24267	1.8037	1.28914	0.256768	0.953187	5.63302e-06	3.51719e-05
STB-b	CTB	GPC3	LRP2	1.12928	0	1.27429	1.30929	1.13689	0.208142	0.953744	5.63302e-06	3.56045e-05
Endo-1	Hofbauer cells	COL4A2	ITGB5	1.12255	0	0.802213	1.55938	1.47121	0.142776	0.942395	5.63302e-06	3.64776e-05
Fibroblast	CTB	SERPINE1	LRP2	1.12074	0	1.25444	1.62918	1.97264	0.332845	0.953397	1.06234e-06	3.69181e-05
Fibroblast	CTB	TIMP3	MET	1.11317	0	0.927794	1.68425	1.86267	0.278947	0.946218	3.49499e-06	3.82555e-05
Hofbauer cells	Fibroblast	PDGFC	PDGFRA	1.09998	0	1.16123	3.07301	2.03783	0.711793	0.951651	8.21707e-09	4.10015e-05
Endo-1	Endo-1	LAMA2	ITGA6_ITGB1	1.09868	0	1.1619	1.79098	1.64135	0.227908	0.951664	5.63302e-06	4.14684e-05
Hofbauer cells	Fibroblast	F13A1	ITGB1	1.80565	0	0.764143	2.00079	2.65293	0.129074	0.941061	5.63302e-06	4.1938e-05
Fibroblast	CTB	LAMA2	ITGA6_ITGB4	1.09763	0	1.03383	1.72441	1.64404	0.202788	0.948906	5.63302e-06	4.21737e-05
Fibroblast	CTB	LAMA2	ITGA6_ITGB1	1.09763	0	1.03383	1.72441	1.64404	0.202788	0.948906	5.63302e-06	4.21737e-05
Hofbauer cells	STB-a	F13A1	ITGB1	1.80475	0	0.758015	1.99824	2.69302	0.128039	0.940838	5.63302e-06	4.48107e-05
Hofbauer cells	Hofbauer cells	MRC1	PTPRC	1.08601	0	0.989983	3.22318	1.8632	0.892509	0.947845	8.51743e-10	4.57894e-05
Endo-1	STB-b	COL4A2	SDC1	1.10927	0	0.754453	1.13745	1.25983	0.133827	0.940706	5.63302e-06	4.57894e-05
Hofbauer cells	CTB	FGF13	FGFR2	1.30288	0	0.753205	2.47922	2.28709	0.636125	0.94066	3.59907e-08	4.62827e-05
Endo-1	STB-c	COL4A2	SDC1	1.1072	0	0.746992	1.13313	1.34963	0.132503	0.940429	5.63302e-06	4.77785e-05
Fibroblast	Hofbauer cells	COL4A1	ITGA9_ITGB1	1.06805	0	0.939858	2.10231	1.59011	0.27935	0.946546	3.47397e-06	5.08413e-05
Hofbauer cells	Hofbauer cells	FGF13	FGFR1	1.29798	0	0.730917	2.00209	2.10128	0.175391	0.939816	5.63302e-06	5.08413e-05
Endo-1	STB-b	COL4A1	SDC1	1.0807	0	0.730492	1.17105	1.27237	0.143718	0.9398	5.63302e-06	5.1361e-05
Fibroblast	Hofbauer cells	LAMA2	ITGA9_ITGB1	1.06547	0	0.936669	2.33158	1.73334	0.371855	0.94646	5.36956e-07	5.1361e-05
Fibroblast	Fibroblast	SLIT2	ROBO1	1.06416	0	0.750785	2.81172	1.93313	0.696114	0.94057	1.20568e-08	5.18833e-05
Fibroblast	Fibroblast	THBS1	CD36	1.06295	0	1.08876	2.3838	2.10134	0.425479	0.950147	2.7583e-07	5.24083e-05
Fibroblast	Hofbauer cells	THBS1	PTPRJ	1.05856	0	1.08119	1.76448	1.71049	0.286625	0.949981	2.90033e-06	5.34661e-05
Endo-1	STB-c	COL4A1	SDC1	1.07863	0	0.723268	1.16672	1.36217	0.142297	0.939518	5.63302e-06	5.45345e-05
Fibroblast	Fibroblast	BMP5	PTPRD	1.04944	0	1.03422	2.93103	1.98169	0.771595	0.948915	1.44812e-09	5.56135e-05
Fibroblast	Hofbauer cells	COL4A2	ITGA9_ITGB1	1.04102	0	0.906354	1.99697	1.4074	0.242883	0.94562	5.63302e-06	5.89137e-05
Endo-1	CTB	COL4A2	ITGB5	1.09633	0	0.707861	1.47306	1.42848	0.125984	0.938903	5.63302e-06	5.89137e-05
Hofbauer cells	Hofbauer cells	F13A1	ITGB1	1.79705	0	0.705905	1.97661	2.63912	0.119237	0.938824	5.63302e-06	5.9473e-05
Fibroblast	STB-b	SLIT2	SDC1	1.05062	0	0.705267	1.94473	1.61266	0.318312	0.938798	1.34103e-06	6.05994e-05
CTB	Endo-1	APP	LRP6	1.03167	0	1.00895	1.99995	1.61463	0.288835	0.948312	2.70044e-06	6.17364e-05
Fibroblast	Hofbauer cells	HGF	NRP1	1.02791	0	1.01571	2.34286	1.6276	0.320802	0.948476	1.27534e-06	6.23088e-05
Fibroblast	CTB	COL4A1	ITGAV_ITGB8	1.02716	0	0.815854	1.16343	1.26507	0.103768	0.942851	5.63302e-06	6.4042e-05
Fibroblast	STB-c	SLIT2	SDC1	1.04855	0	0.698292	1.9404	1.70247	0.315164	0.938512	1.40894e-06	6.4042e-05
Fibroblast	CTB	LAMA2	ITGAV_ITGB8	1.02458	0	0.813086	1.3927	1.4083	0.138131	0.94276	5.63302e-06	6.4625e-05
Fibroblast	Hofbauer cells	GPC3	LRP1	1.02293	0	0.862626	0.849952	0.808981	0.100569	0.944335	5.63302e-06	6.52107e-05
Hofbauer cells	Hofbauer cells	PLTP	ABCA1	1.02258	0	1.04535	2.26516	1.58927	0.305479	0.949174	1.74291e-06	6.57989e-05
Endo-1	Endo-1	APP	LRP6	1.02006	0	0.979531	1.97451	1.56999	0.280413	0.947582	3.3496e-06	6.69834e-05
CTB	STB-c	EFEMP1	EGFR	1.09658	0	0.692081	0.886142	0.479125	0.162638	0.938254	5.63302e-06	6.69834e-05
Endo-1	STB-a	COL4A2	SDC1	1.09129	0	0.689749	1.09997	1.24944	0.12235	0.938156	5.63302e-06	6.75796e-05
Fibroblast	Fibroblast	COL4A1	ITGA1_ITGB1	1.01874	0	0.790334	1.90107	1.52574	0.250991	0.941989	5.63302e-06	6.81784e-05
Fibroblast	Fibroblast	LAMA2	ITGA1	1.01617	0	0.787652	2.13034	1.66897	0.334106	0.941896	1.00617e-06	6.87798e-05
Fibroblast	Endo-1	LAMC1	ITGA6_ITGB1	1.01503	0	1.01366	1.90561	1.51786	0.236548	0.948426	5.63302e-06	6.99907e-05
Fibroblast	Hofbauer cells	GPC3	UNC5C	1.00783	0	0.818789	1.47528	1.06794	0.266498	0.942948	4.76012e-06	7.18267e-05
Endo-1	STB-a	COL4A1	SDC1	1.06272	0	0.667843	1.13357	1.26198	0.131393	0.937213	5.63302e-06	7.55699e-05
CTB	STB-b	EFEMP1	EGFR	1.05854	0	0.663008	0.852861	0.410652	0.155806	0.936999	5.63302e-06	7.7477e-05
STB-c	CTB	PSG6	DSCAM	0.997902	0	0.867704	1.16283	1.10688	0.288487	0.944489	5.63302e-06	8.07084e-05
Endo-1	CTB	LAMA2	ITGA6_ITGB1	0.997738	0	0.897153	1.55526	1.41398	0.175978	0.945357	5.63302e-06	8.16906e-05
Endo-1	CTB	LAMA2	ITGA6_ITGB4	0.997738	0	0.897153	1.55526	1.41398	0.175978	0.945357	5.63302e-06	8.16906e-05
CTB	CTB	CDH1	PTPRM	0.99737	0	0.919221	1.34311	1.20217	0.167639	0.945982	5.63302e-06	8.26788e-05
Fibroblast	STB-a	SLIT2	SDC1	1.03264	0	0.644782	1.90725	1.60227	0.291013	0.936171	2.56098e-06	8.46729e-05
Fibroblast	Fibroblast	COL4A2	ITGA1_ITGB1	0.991714	0	0.76216	1.79574	1.34303	0.218227	0.940989	5.63302e-06	8.60155e-05
Endo-1	Endo-1	EFNB2	PECAM1	1.16643	0	0.632275	2.16308	1.86333	0.542389	0.935583	1.08418e-07	8.73687e-05
Endo-1	STB-c	CEACAM1	EGFR	1.07973	0	0.631042	1.02993	0.473561	0.218492	0.935524	5.63302e-06	8.87323e-05
Fibroblast	CTB	SLIT2	GPC1	1.02729	0	0.626783	2.08749	1.69552	0.380131	0.93532	4.67565e-07	9.14913e-05
CTB	STB-a	EFEMP1	EGFR	1.0027	0	0.620325	0.803997	0.398876	0.145776	0.935006	5.63302e-06	9.57088e-05
STB-a	CTB	GPC3	LRP2	0.978756	0	0.924809	1.14085	0.849006	0.151059	0.946136	5.63302e-06	9.71357e-05
Fibroblast	Endo-1	TIMP3	KDR	1.02003	0	0.616495	1.75782	1.72679	0.357194	0.934817	6.53397e-07	9.92957e-05
Endo-1	STB-b	CEACAM1	EGFR	1.04169	0	0.604533	0.996644	0.405088	0.209313	0.934218	5.63302e-06	0.000106667
STB-a	CTB	PSG4	DSCAM	0.971526	0	0.833943	0.95085	0.568006	0.208393	0.943439	5.63302e-06	0.00010969
Fibroblast	STB-c	CCN2	EGFR	1.07115	0	0.599957	1.14673	0.469924	0.201413	0.933984	5.63302e-06	0.00010969
Fibroblast	STB-b	COL4A1	SDC1	0.967776	0	0.635787	1.00842	1.13664	0.125086	0.93575	5.63302e-06	0.000116644
STB-c	Hofbauer cells	SEMA3B	NRP1_PLXNA2	0.967669	0	0.867519	1.03874	1.13997	0.120434	0.944483	5.63302e-06	0.00011743
STB-b	Hofbauer cells	SEMA3B	NRP1_PLXNA2	0.965777	0	0.862864	1.03561	1.0016	0.119788	0.944342	5.63302e-06	0.000119009
Fibroblast	STB-c	COL4A1	SDC1	0.965702	0	0.629499	1.00409	1.22644	0.123849	0.93545	5.63302e-06	0.000119803
Endo-1	Hofbauer cells	LAMA2	ITGA9_ITGB1	0.965587	0	0.812835	2.16242	1.50328	0.322694	0.942751	1.21183e-06	0.000120599
Fibroblast	STB-b	CCN2	EGFR	1.03311	0	0.574754	1.11344	0.40145	0.192952	0.932649	5.63302e-06	0.0001222
STB-b	CTB	PSG6	DSCAM	0.961868	0	0.821581	1.12044	0.823092	0.273152	0.943039	5.63302e-06	0.000124621
Endo-1	Fibroblast	SORBS1	ITGA1	0.959755	0	0.728843	1.54494	1.11352	0.219004	0.939736	5.63302e-06	0.000127065
Endo-1	STB-a	CEACAM1	EGFR	0.985845	0	0.565615	0.94778	0.393312	0.195838	0.932143	5.63302e-06	0.000127885
Fibroblast	Hofbauer cells	COL4A2	ITGB5	0.954022	0	0.651935	1.32502	1.16531	0.11603	0.9365	5.63302e-06	0.000132025
Fibroblast	STB-a	COL4A1	SDC1	0.949795	0	0.581261	0.970936	1.12625	0.114358	0.933001	5.63302e-06	0.000138785
Fibroblast	STB-a	CCN2	EGFR	0.977263	0	0.537753	1.06458	0.389674	0.18053	0.930528	5.63302e-06	0.000146592
Fibroblast	STB-b	COL4A2	SDC1	0.94075	0	0.613122	0.903083	0.953927	0.108757	0.93465	5.63302e-06	0.000152811
CTB	CTB	CDH1	IGF1R	0.940298	0	0.836747	1.37402	1.19138	0.179819	0.943529	5.63302e-06	0.000156423
Fibroblast	Endo-1	SLIT2	ROBO4	0.996579	0	0.523469	2.70004	1.8012	0.899032	0.929653	1.33386e-09	0.000159159
Hofbauer cells	Fibroblast	F13A1	ITGA9	1.76953	0	0.519527	2.11533	2.71299	0.163318	0.929405	5.63302e-06	0.000160996
Fibroblast	STB-c	COL4A2	SDC1	0.938677	0	0.607059	0.898758	1.04373	0.107682	0.934346	5.63302e-06	0.000161919
Fibroblast	CTB	LAMA2	DAG1	0.936412	0	0.54662	1.32986	1.32493	0.16379	0.931055	5.63302e-06	0.000169395
STB-b	CTB	NECTIN3	CADM1	0.93605	0	0.668625	1.14812	0.855568	0.27412	0.937247	5.63302e-06	0.00017129
Fibroblast	Fibroblast	TGFB2	TGFBR3	0.935298	0	0.622359	1.59658	1.10505	0.294734	0.935105	2.28071e-06	0.000173196
Fibroblast	Fibroblast	SLIT2	ROBO2	0.990015	0	0.501388	2.50629	1.83051	0.763426	0.928231	2.27291e-09	0.000180923
STB-c	CTB	CSHL1	GHR	0.928652	0	0.69347	0.770472	1.12277	0.202462	0.938312	5.63302e-06	0.000183865
STB-c	Hofbauer cells	PGF	NRP1	0.928086	0	0.770139	1.04936	1.20081	0.137515	0.941278	5.63302e-06	0.000185839
Fibroblast	CTB	COL4A2	ITGB5	0.927802	0	0.575258	1.2387	1.12257	0.102383	0.932676	5.63302e-06	0.00018683
Fibroblast	Fibroblast	COL1A1	CD36	0.927101	0	0.744852	2.55434	1.58434	0.455804	0.940348	2.05236e-07	0.000187823
Fibroblast	Hofbauer cells	SDC2	PTPRJ	0.924997	0	0.745445	1.58734	1.22642	0.214974	0.940371	5.63302e-06	0.00019082
STB-a	Hofbauer cells	SEMA3B	NRP1_PLXNA2	0.924791	0	0.762033	0.967943	0.946469	0.10579	0.940985	5.63302e-06	0.000191824
Endo-1	CTB	LAMA2	ITGAV_ITGB8	0.924695	0	0.705591	1.22355	1.17824	0.119869	0.938811	5.63302e-06	0.00019384
Endo-1	Hofbauer cells	SORBS1	ITGB5	0.922063	0	0.623436	1.07421	0.935797	0.116443	0.935158	5.63302e-06	0.000199951
Endo-1	Fibroblast	LAMA2	ITGA1	0.916279	0	0.683519	1.96119	1.43891	0.289935	0.937892	2.63009e-06	0.000206157
Fibroblast	CTB	LAMC1	ITGA6_ITGB4	0.914088	0	0.782693	1.66989	1.29049	0.182649	0.941723	5.63302e-06	0.000211928
Fibroblast	CTB	LAMC1	ITGA6_ITGB1	0.914088	0	0.782693	1.66989	1.29049	0.182649	0.941723	5.63302e-06	0.000211928
STB-b	Endo-1	NECTIN3	NECTIN2	0.90845	0	0.591806	0.908505	0.730916	0.168666	0.933561	5.63302e-06	0.000223167
Fibroblast	Fibroblast	SLIT2	APP	0.978892	0	0.463971	1.90535	1.53304	0.115476	0.925604	5.63302e-06	0.000226432
Fibroblast	CTB	VEGFA	EGFR	1.36688	0	0.460764	1.14552	0.84163	0.247716	0.925365	5.63302e-06	0.00023414
Endo-1	Endo-1	COL4A2	CD44	1.0274	0	0.459825	1.45154	1.37009	0.139666	0.925294	5.63302e-06	0.000235252
CTB	Endo-1	CDH1	IGF1R	0.899112	0	0.777229	1.30994	1.13811	0.167028	0.94153	5.63302e-06	0.000236366
STB-a	Hofbauer cells	CD59	STAB1	0.898301	0	0.551717	1.7817	1.32176	0.251864	0.931352	5.63302e-06	0.000238603
CTB	Endo-1	SEMA6A	PLXNA2	0.897491	0	0.794372	1.30403	1.12029	0.179388	0.942128	5.63302e-06	0.000239725
CTB	Fibroblast	CDH1	IGF1R	0.897343	0	0.774672	1.30719	1.09203	0.166479	0.94144	5.63302e-06	0.00024085
Endo-1	CTB	SORBS1	ITGB5	0.895843	0	0.550111	0.987893	0.893064	0.102748	0.931259	5.63302e-06	0.000245375
STB-b	Fibroblast	TFPI	F3	0.889768	0	0.759493	1.86602	1.09495	0.258055	0.940892	5.63302e-06	0.000253396
Fibroblast	Hofbauer cells	SERPINE2	LRP1	0.886142	0	0.700049	2.1449	1.5007	0.298406	0.938584	2.08075e-06	0.000256873
Endo-1	Endo-1	COL4A1	CD44	0.998826	0	0.445221	1.48514	1.38262	0.149989	0.924171	5.63302e-06	0.000259204
Fibroblast	Hofbauer cells	SLIT2	APP	0.972952	0	0.443989	1.89233	1.6047	0.110503	0.924074	5.63302e-06	0.00026272
Fibroblast	Hofbauer cells	LAMC1	ITGA9_ITGB1	0.881938	0	0.709132	2.27705	1.37979	0.334926	0.938955	9.78836e-07	0.00026626
STB-c	Hofbauer cells	CD59	STAB1	0.881216	0	0.50376	1.74296	1.32577	0.229971	0.928388	5.63302e-06	0.000271016
STB-a	CTB	SERPINE1	LRP2	0.880392	0	0.696438	1.30789	1.07026	0.184788	0.938435	5.63302e-06	0.000275814
STB-c	Fibroblast	TFPI	F3	0.880301	0	0.739249	1.85085	1.18388	0.251176	0.940136	5.63302e-06	0.000277021
STB-c	Hofbauer cells	GPC3	UNC5C	0.878068	0	0.672401	1.33007	0.95708	0.218851	0.937413	5.63302e-06	0.000279441
Fibroblast	CTB	BMP5	BMPR1A_BMPR2	0.876949	0	0.582803	2.14891	1.53287	0.347274	0.933084	7.3969e-07	0.000283091
Fibroblast	Endo-1	TIMP3	CD44	0.963364	0	0.427095	1.31285	1.58565	0.137164	0.922702	5.63302e-06	0.000285537
Fibroblast	Endo-1	THBS1	ITGA6	0.873123	0	0.762177	2.05549	1.78462	0.433308	0.94099	2.45922e-07	0.000291699
Endo-1	CTB	JAM3	ITGB1	0.863351	0	0.601666	1.73397	1.41591	0.234098	0.934072	5.63302e-06	0.000300435
STB-a	Fibroblast	TFPI	F3	0.862836	0	0.701901	1.82288	1.06132	0.238487	0.93866	5.63302e-06	0.000301694
Endo-1	Fibroblast	PDGFB	PDGFRA_PDGFRB	0.862281	0	0.53339	2.28045	1.56155	0.47949	0.930264	1.69303e-07	0.000302955
STB-b	Hofbauer cells	CD59	STAB1	0.861747	0	0.449111	1.6988	1.22373	0.205023	0.924475	5.63302e-06	0.000305485
Endo-1	Hofbauer cells	VWF	ITGA9	0.860455	0	0.682499	2.4901	1.58424	0.691523	0.937849	1.25455e-08	0.000310577
STB-a	Hofbauer cells	PGF	NRP1	0.858207	0	0.598225	0.929104	0.90057	0.106818	0.933895	5.63302e-06	0.000318293
Fibroblast	Hofbauer cells	THBS1	CD36	0.854487	0	0.730116	1.94482	1.83764	0.285324	0.939785	2.9565e-06	0.000324796
Fibroblast	Endo-1	HGF	NRP1	0.853013	0	0.726886	2.02653	1.31744	0.229579	0.93966	5.63302e-06	0.000327415
Fibroblast	Fibroblast	COL1A2	CD36	0.851095	0	0.552448	2.30955	1.49403	0.443949	0.931395	2.28373e-07	0.000330045
Endo-1	Hofbauer cells	VWF	LRP1	0.84765	0	0.654302	1.80007	1.37629	0.303023	0.936607	1.89281e-06	0.000336665
Fibroblast	CTB	THBS1	LRP5	0.844639	0	0.713174	2.1781	1.77047	0.549154	0.939117	9.83286e-08	0.000346043
CTB	Fibroblast	SEMA6A	PLXNA4	0.843479	0	0.686032	1.8482	1.30239	0.389848	0.937999	4.29991e-07	0.000348746
Fibroblast	CTB	LAMC1	ITGAV_ITGB8	0.841045	0	0.61557	1.33818	1.05475	0.124413	0.934772	5.63302e-06	0.000350102
STB-c	CTB	NECTIN3	CADM1	0.839683	0	0.576024	1.02786	0.820204	0.236156	0.932718	5.63302e-06	0.00035146
STB-a	CTB	PSG6	DSCAM	0.839606	0	0.665089	0.976633	0.652793	0.221123	0.937091	5.63302e-06	0.000352821
Fibroblast	Hofbauer cells	SERPINE1	LRP1	0.837444	0	0.642172	0.97185	1.35549	0.121616	0.93605	5.63302e-06	0.000356918
Endo-1	CTB	LAMA2	DAG1	0.836525	0	0.474353	1.16071	1.09487	0.142136	0.926362	5.63302e-06	0.000359663
Hofbauer cells	CTB	PDGFC	FLT1	0.834441	0	0.694283	1.45866	0.768241	0.167845	0.938345	5.63302e-06	0.000365185
Fibroblast	Fibroblast	LAMC1	ITGA1	0.83263	0	0.596315	2.07582	1.31542	0.300926	0.933796	1.97808e-06	0.000369353
STB-b	Hofbauer cells	GPC3	UNC5C	0.830892	0	0.61918	1.27728	0.778698	0.201529	0.93495	5.63302e-06	0.000373545
Fibroblast	Endo-1	COL4A1	CD44	0.885899	0	0.3875	1.32251	1.2469	0.130543	0.91916	5.63302e-06	0.000384839
Hofbauer cells	STB-a	PDGFC	FLT1	0.82644	0	0.680212	1.44905	0.867857	0.164443	0.937751	5.63302e-06	0.000387689
STB-c	CTB	SERPINE1	LRP2	0.825736	0	0.569546	1.23482	0.967211	0.151119	0.932362	5.63302e-06	0.000389118
Fibroblast	Endo-1	LAMA2	CD44	0.883326	0	0.386185	1.55178	1.39012	0.173772	0.919034	5.63302e-06	0.000389118
STB-c	CTB	BMP1	BMPR1A	0.825207	0	0.536711	0.719848	0.850651	0.131421	0.930466	5.63302e-06	0.00039342
Fibroblast	Fibroblast	BMP5	ACVR2A_BMPR1A	0.822554	0	0.44045	2.32946	1.51163	0.419417	0.923793	2.91653e-07	0.000399192
Hofbauer cells	STB-c	PDGFC	FLT1	0.820861	0	0.670402	1.44235	1.21681	0.162072	0.937325	5.63302e-06	0.000405006
Fibroblast	Hofbauer cells	FGF7	NRP1	0.820771	0	0.506124	2.02986	1.29696	0.354288	0.928543	6.95653e-07	0.000406467
Endo-1	Endo-1	MAML2	NOTCH4	0.819208	0	0.58653	1.30806	0.813384	0.184466	0.933283	5.63302e-06	0.000410863
Endo-1	STB-b	COL4A2	ITGB3	1.00351	0	0.373859	1.13381	1.23772	0.155437	0.917819	5.63302e-06	0.000415282
Fibroblast	CTB	SERPINE2	LRP1	0.818085	0	0.539703	1.96727	1.41315	0.230056	0.930645	5.63302e-06	0.000415282
Fibroblast	Endo-1	COL4A2	CD44	0.858874	0	0.373686	1.21718	1.06418	0.113502	0.917801	5.63302e-06	0.000416761
STB-c	Endo-1	NECTIN3	NECTIN2	0.812083	0	0.509844	0.788239	0.695553	0.145307	0.928786	5.63302e-06	0.000421212
Fibroblast	Fibroblast	BMP5	BMPR1A_BMPR2	0.811156	0	0.410623	1.94997	1.37888	0.244677	0.921287	5.63302e-06	0.000427183
Hofbauer cells	Endo-1	MAML2	NOTCH4	0.80952	0	0.576291	1.295	0.799271	0.181246	0.932732	5.63302e-06	0.000431689
Endo-1	CTB	BMP6	BMPR1A_BMPR2	0.808833	0	0.522126	1.62993	1.43142	0.281633	0.929569	3.20829e-06	0.000433196
Endo-1	Hofbauer cells	COL4A2	CD44	1.00259	0	0.370542	1.34099	1.30429	0.112547	0.917482	5.63302e-06	0.000434706
CTB	CTB	PTPN6	EGFR	1.34917	0	0.370351	0.61041	0.71556	0.100981	0.917462	5.63302e-06	0.000437733
STB-c	Hofbauer cells	TGM2	ITGA9	0.80797	0	0.617432	1.41195	0.936793	0.213007	0.934864	5.63302e-06	0.000437733
Endo-1	Fibroblast	COL4A2	CD44	1.00214	0	0.368926	1.33899	1.29589	0.112056	0.917316	5.63302e-06	0.000440771
Fibroblast	Endo-1	CCN2	LRP6	0.799151	0	0.419742	2.35722	1.40613	0.723634	0.92208	4.81412e-08	0.000449948
CTB	Endo-1	LAMB1	ITGA6_ITGB1	0.798802	0	0.63047	1.64467	1.28391	0.239558	0.935497	5.63302e-06	0.000453028
Endo-1	Endo-1	JAM3	ITGB1	0.796472	0	0.435479	1.54599	1.29001	0.169437	0.923392	5.63302e-06	0.00046233
STB-c	Fibroblast	PAM	DPP4	0.796452	0	0.550148	0.997641	0.853917	0.155817	0.931261	5.63302e-06	0.000463889
Fibroblast	CTB	SLIT2	PLXNA1	0.948485	0	0.361688	2.31085	1.68829	0.562771	0.916562	8.52833e-08	0.000471726
Endo-1	Endo-1	RSPO3	LRP6	0.794117	0	0.406987	2.10834	1.38557	0.578914	0.920964	6.87275e-08	0.000473301
Endo-1	Hofbauer cells	JAM3	ITGAM_ITGB2	0.794051	0	0.429463	2.37633	1.42421	0.70184	0.922899	3.69994e-08	0.000474878
CTB	Hofbauer cells	CDH1	PTPRM	0.793087	0	0.624011	1.06455	0.778412	0.113801	0.935186	5.63302e-06	0.000478042
Endo-1	CTB	VWF	ITGB1	0.792653	0	0.533194	1.73958	1.33934	0.290288	0.930252	2.59538e-06	0.000481216
Endo-1	Hofbauer cells	COL4A1	CD44	0.974014	0	0.358773	1.37459	1.31683	0.120866	0.916252	5.63302e-06	0.000485996
Hofbauer cells	CTB	ICAM1	EGFR	1.34687	0	0.358616	1.06466	0.783778	0.237205	0.916235	5.63302e-06	0.000489196
Endo-1	Endo-1	FN1	ITGA6	0.790101	0	0.615051	1.57485	1.33185	0.238515	0.934746	5.63302e-06	0.0004908
CTB	CTB	FBN1	ITGB1	0.788095	0	0.528779	1.30821	1.0828	0.133479	0.929982	5.63302e-06	0.000495627
Endo-1	Fibroblast	COL4A1	CD44	0.973565	0	0.357209	1.37259	1.30842	0.120339	0.916084	5.63302e-06	0.000500478
Endo-1	Hofbauer cells	VEGFC	LYVE1	0.786191	0	0.553596	2.5369	1.50234	0.727017	0.931461	2.08314e-08	0.0005021
Endo-1	Endo-1	COL4A2	CD93	0.998526	0	0.355934	1.51726	1.32917	0.184063	0.915947	5.63302e-06	0.000506982
Fibroblast	Endo-1	LAMC3	ITGA6_ITGB1	0.78182	0	0.600377	2.23001	1.33623	0.444362	0.934006	2.24967e-07	0.000516817
STB-b	CTB	SERPINE1	LRP2	0.780107	0	0.463608	1.17382	0.876221	0.123011	0.925577	5.63302e-06	0.00052177
Endo-1	CTB	VWF	LRP1	0.779593	0	0.504434	1.62244	1.28873	0.233616	0.928432	5.63302e-06	0.000523426
Fibroblast	Fibroblast	COL3A1	ITGA1_ITGB1	0.777978	0	0.53934	2.54802	1.47268	0.569023	0.930623	7.83748e-08	0.000526746
Hofbauer cells	STB-c	TGFA	EGFR_ERBB2	1.00176	0	0.348623	1.00813	0.315749	0.218244	0.915144	5.63302e-06	0.000530076
CTB	CTB	CDH1	LRP5	0.775822	0	0.599062	1.7686	1.27294	0.436462	0.933938	3.51778e-07	0.000535092
Fibroblast	Fibroblast	SERPINE2	LRP1	0.775697	0	0.439835	1.85663	1.28848	0.187486	0.923744	5.63302e-06	0.000536769
CTB	Fibroblast	COL21A1	ITGA1_ITGB1	0.775101	0	0.536341	2.08816	1.42882	0.493964	0.930443	1.45295e-07	0.000538448
Endo-1	Endo-1	IGFBP4	LRP6	0.77474	0	0.357884	2.0093	1.33635	0.505403	0.916157	1.42777e-07	0.000543503
Endo-1	Endo-1	COL4A1	CD93	0.969955	0	0.34463	1.55086	1.3417	0.197668	0.914696	5.63302e-06	0.000543503
Fibroblast	Hofbauer cells	TIMP3	CD44	0.938553	0	0.344167	1.20229	1.51985	0.110531	0.914643	5.63302e-06	0.000545193
Fibroblast	CTB	THBS1	ITGA6	0.772177	0	0.588511	1.81977	1.55725	0.334576	0.933388	9.8789e-07	0.000555388
Fibroblast	Endo-1	APP	LRP6	0.771438	0	0.349516	1.42955	1.09629	0.100057	0.915243	5.63302e-06	0.000558807
Fibroblast	Fibroblast	TIMP3	CD44	0.938104	0	0.342667	1.20029	1.51144	0.110049	0.914473	5.63302e-06	0.000562237
Hofbauer cells	CTB	PLTP	ABCA1	0.769557	0	0.518717	1.75868	1.11473	0.151583	0.929354	5.63302e-06	0.000563955
Fibroblast	Fibroblast	COL15A1	ITGA1_ITGB1	0.766743	0	0.527627	2.23605	1.35941	0.404284	0.929911	3.75101e-07	0.000569127
CTB	CTB	TIMP3	MET	0.765761	0	0.542046	1.20718	0.852636	0.162969	0.930785	5.63302e-06	0.000572588
CTB	Fibroblast	BMP7	PTPRK	0.765682	0	0.575292	1.75726	1.25987	0.281341	0.932678	3.24825e-06	0.000574323
Endo-1	Hofbauer cells	COL4A2	CD93	0.9938	0	0.338926	1.48836	1.3088	0.175268	0.914042	5.63302e-06	0.00057606
Fibroblast	Endo-1	MAML2	NOTCH4	0.764289	0	0.528492	1.23403	0.729504	0.166213	0.929965	5.63302e-06	0.000581286
Fibroblast	STB-b	LAMA2	DAG1	0.866926	0	0.336622	1.14524	1.19275	0.100866	0.913774	5.63302e-06	0.000584784
Fibroblast	Hofbauer cells	SERPINE1	ITGB5	0.763249	0	0.481817	0.989923	1.32135	0.132585	0.926893	5.63302e-06	0.000586536
Hofbauer cells	Endo-1	PLTP	ABCA1	0.762089	0	0.503175	1.74373	1.11	0.147041	0.928349	5.63302e-06	0.00059005
STB-c	Fibroblast	PAM	FAP	0.761172	0	0.473479	1.34785	0.822042	0.283166	0.926299	5.63302e-06	0.000597107
Fibroblast	CTB	FBN1	ITGB1	0.76091	0	0.50245	1.25598	1.04868	0.126833	0.928301	5.63302e-06	0.000598878
Endo-1	Endo-1	LAMA2	CD44	0.783439	0	0.335129	1.38263	1.16006	0.150798	0.913599	5.63302e-06	0.000598878
Hofbauer cells	CTB	ACTR2	LRP2	0.759097	0	0.414831	1.47829	1.17229	0.249453	0.921656	5.63302e-06	0.000607772
Hofbauer cells	STB-b	TGFA	EGFR_ERBB2	0.963718	0	0.333978	0.974852	0.247276	0.209076	0.913463	1.08889e-05	0.000609558
Endo-1	CTB	HSPG2	LRP2	0.75859	0	0.413654	1.38176	1.13972	0.264786	0.921554	5.63302e-06	0.000613139
Fibroblast	Hofbauer cells	VCAN	TLR2	0.757031	0	0.536757	2.84124	1.47029	0.86449	0.930468	2.60782e-08	0.00061853
STB-b	Fibroblast	PAM	DPP4	0.755664	0	0.508847	0.944133	0.591329	0.14412	0.928721	5.63302e-06	0.000622137
Fibroblast	CTB	RSPO2	ZNRF3	0.754987	0	0.486553	2.246	1.48819	0.753499	0.927224	2.29841e-08	0.000627567
Fibroblast	Endo-1	LAMB1	ITGA6_ITGB1	0.754477	0	0.551921	1.52569	1.22393	0.209712	0.931364	5.63302e-06	0.000629382
Endo-1	Fibroblast	BMP6	ACVR2A_BMPR1A	0.754438	0	0.394594	1.81048	1.41018	0.34014	0.919832	8.82861e-07	0.0006312
Endo-1	Endo-1	LAMC1	ITGA6_ITGB1	0.753984	0	0.551048	1.33106	1.1136	0.128592	0.931314	5.63302e-06	0.000633021
Fibroblast	CTB	LAMC1	DAG1	0.752875	0	0.413834	1.27533	0.971384	0.147524	0.921569	5.63302e-06	0.000638498
Fibroblast	STB-c	SLIT2	GPC1	0.938552	0	0.328273	1.84714	1.53868	0.19909	0.912779	5.63302e-06	0.000643998
Endo-1	Hofbauer cells	COL4A1	CD93	0.965228	0	0.328162	1.52195	1.32134	0.188222	0.912766	5.63302e-06	0.000645837
Fibroblast	STB-c	VEGFA	EGFR	0.995735	0	0.326813	0.820781	0.325738	0.175701	0.912602	5.63302e-06	0.000656924
Endo-1	CTB	CUBN	LRP2	0.749597	0	0.392774	2.03492	1.32877	0.758847	0.919661	1.00294e-07	0.000658781
Hofbauer cells	CTB	IGF1	IGF1R	0.747204	0	0.389525	1.29989	0.937561	0.151832	0.919354	5.63302e-06	0.00066064
Endo-1	Fibroblast	BMP6	BMPR1A_BMPR2	0.743041	0	0.367872	1.43099	1.27743	0.198429	0.917208	5.63302e-06	0.000671852
Hofbauer cells	STB-c	PDGFC	FLT4	0.73876	0	0.526026	1.51973	1.13076	0.272914	0.929812	4.07173e-06	0.000700292
Hofbauer cells	Fibroblast	PLTP	ABCA1	0.737691	0	0.452393	1.69489	1.04967	0.132201	0.924729	5.63302e-06	0.000704129
Endo-1	Fibroblast	VWF	LRP1	0.737205	0	0.411093	1.5118	1.16407	0.190387	0.921329	5.63302e-06	0.000706051
Fibroblast	CTB	SERPINE1	ITGB5	0.737029	0	0.425148	0.903603	1.27861	0.116991	0.922539	5.63302e-06	0.000707975
Endo-1	Fibroblast	SPTAN1	PTPRA	0.73641	0	0.495565	1.1535	0.877116	0.104214	0.927841	5.63302e-06	0.000711832
Endo-1	STB-c	COL4A2	ITGB3	0.988226	0	0.318868	1.08564	1.238	0.132573	0.911615	5.63302e-06	0.000713765
CTB	CTB	LRPAP1	LRP2	0.73477	0	0.35835	1.58932	1.21225	0.382445	0.916207	1.42047e-06	0.000719578
Fibroblast	CTB	HGF	NRP1	0.730859	0	0.525155	1.80559	1.07112	0.165864	0.929758	5.63302e-06	0.000733233
Hofbauer cells	STB-c	NAMPT	INSR	0.730653	0	0.454696	0.714052	0.83547	0.120937	0.924906	5.63302e-06	0.000735194
Endo-1	STB-b	COL4A2	GP6	0.987293	0	0.315512	1.17664	1.25371	0.197015	0.911188	5.63302e-06	0.000739124
Hofbauer cells	STB-b	PDGFC	FLT4	0.729483	0	0.509712	1.50344	0.980647	0.26445	0.928777	5.1316e-06	0.000743064
STB-b	Endo-1	INHBA	ENG	0.729177	0	0.477098	0.709759	0.640825	0.146907	0.926559	5.63302e-06	0.000747015
Fibroblast	Hofbauer cells	THBS1	LRP1	0.727221	0	0.511171	1.7369	1.4386	0.268842	0.928872	4.53102e-06	0.000752961
Fibroblast	STB-b	VEGFA	EGFR	0.957697	0	0.313084	0.787499	0.257265	0.16832	0.910875	9.72819e-06	0.000754948
CTB	Endo-1	LAMC1	ITGA6_ITGB1	0.727086	0	0.503381	1.27186	1.02926	0.117469	0.928363	5.63302e-06	0.000756938
Hofbauer cells	STB-a	TGFA	EGFR_ERBB2	0.907873	0	0.312477	0.925988	0.2355	0.195617	0.910796	1.22782e-05	0.000762923
Endo-1	Endo-1	VWF	ITGB1	0.725774	0	0.38592	1.55161	1.21345	0.210107	0.919008	5.63302e-06	0.000764923
Fibroblast	Hofbauer cells	COL4A1	CD44	0.861088	0	0.31226	1.21196	1.1811	0.105196	0.910768	5.63302e-06	0.000764923
Fibroblast	Hofbauer cells	LAMA2	CD44	0.858515	0	0.3112	1.44123	1.32432	0.140031	0.91063	5.63302e-06	0.000774962
STB-a	CTB	NECTIN3	CADM1	0.725341	0	0.466152	0.885162	0.509746	0.191111	0.925765	5.63302e-06	0.000774962
Fibroblast	Fibroblast	COL4A1	CD44	0.860639	0	0.310899	1.20996	1.17269	0.104737	0.91059	5.63302e-06	0.000781018
STB-b	CTB	CSHL1	GHR	0.722871	0	0.480426	0.548467	0.439447	0.140262	0.926795	6.92573e-06	0.000783041
STB-b	CTB	PSG9	DSCAM	0.721331	0	0.513701	1.20912	1.02383	0.327736	0.929035	5.63302e-06	0.000787096
Fibroblast	Fibroblast	LAMA2	CD44	0.858066	0	0.309843	1.43923	1.31592	0.139421	0.910452	5.63302e-06	0.000787096
Fibroblast	Fibroblast	COL5A1	ITGA1_ITGB1	0.720387	0	0.479301	2.61116	1.33586	0.606683	0.926715	9.25861e-08	0.000797279
STB-b	Fibroblast	PAM	FAP	0.720385	0	0.437933	1.29434	0.559454	0.261908	0.923591	5.63302e-06	0.000799323
Endo-1	STB-b	COL4A1	GP6	0.958722	0	0.305492	1.21024	1.26625	0.211577	0.909874	5.63302e-06	0.000809584
Fibroblast	Hofbauer cells	COL1A1	CD36	0.718634	0	0.499495	2.11537	1.32063	0.30566	0.928105	1.72969e-06	0.000809584
Fibroblast	CTB	VCAN	ITGB1	0.715961	0	0.458916	1.94351	1.25606	0.277656	0.925226	3.57993e-06	0.00081991
Fibroblast	STB-b	COL4A2	ITGB3	0.834984	0	0.303825	0.899445	0.931817	0.126319	0.909649	5.63302e-06	0.000821983
Hofbauer cells	Fibroblast	PDGFC	FLT1	0.714878	0	0.484029	1.31507	0.592302	0.117015	0.927048	5.63302e-06	0.000828217
Hofbauer cells	Fibroblast	HBEGF	PRLR	1.16109	0	0.301607	1.80918	1.50933	0.430986	0.909348	2.6059e-07	0.000834475
Endo-1	CTB	IGF2	IGF1R	0.711596	0	0.307053	1.17545	0.871632	0.135405	0.910083	5.63302e-06	0.00083866
CTB	Hofbauer cells	COL4A2	ITGA9_ITGB1	0.711422	0	0.497739	1.5386	0.817585	0.133383	0.927987	5.63302e-06	0.000840757
Endo-1	Endo-1	MAML2	NOTCH1	0.710443	0	0.345067	0.952674	0.585695	0.111976	0.914745	5.63302e-06	0.000842856
Fibroblast	Endo-1	FN1	ITGA6	0.710192	0	0.473443	1.37717	1.22069	0.1836	0.926297	5.63302e-06	0.000844957
Fibroblast	Fibroblast	HGF	SDC2	0.709398	0	0.489713	2.4998	1.38211	0.546645	0.927442	1.04304e-07	0.000851278
STB-c	CTB	HSPG2	LRP2	0.709878	0	0.30056	1.26066	1.08773	0.192393	0.909204	5.63302e-06	0.00085339
Fibroblast	STB-c	THBS1	PTPRJ	0.708568	0	0.47908	1.22753	1.07823	0.127005	0.9267	5.63302e-06	0.000855504
CTB	Fibroblast	GNAS	ADCY9	0.708075	0	0.459546	1.51233	1.04926	0.195729	0.925273	5.63302e-06	0.000859741
Fibroblast	Endo-1	COL4A1	CD93	0.857028	0	0.29995	1.38823	1.20597	0.172041	0.90912	5.63302e-06	0.000859741
STB-b	CTB	BMP1	BMPR1A	0.707548	0	0.431901	0.566379	0.39874	0.105757	0.9231	6.15391e-06	0.000863988
Hofbauer cells	Endo-1	IGF1	IGF1R	0.706018	0	0.361818	1.23581	0.884289	0.141032	0.916576	5.63302e-06	0.000872514
Hofbauer cells	Fibroblast	IGF1	IGF1R	0.704249	0	0.360628	1.23306	0.83821	0.140568	0.916449	5.63302e-06	0.000881082
Endo-1	Endo-1	LAMA4	ITGA6_ITGB1	0.704142	0	0.462723	1.66499	1.1849	0.267616	0.925511	4.63191e-06	0.00088323
Fibroblast	STB-b	THBS1	PTPRJ	0.70136	0	0.466679	1.21647	1.06609	0.123717	0.925804	5.63302e-06	0.000894011
Fibroblast	Hofbauer cells	ALCAM	NRP1	0.734781	0	0.294573	1.52054	1.08263	0.212124	0.90837	5.63302e-06	0.000898341
Fibroblast	STB-a	SLIT2	GPC1	0.928531	0	0.294564	1.82	1.50817	0.178647	0.908369	5.63302e-06	0.00090051
Hofbauer cells	Endo-1	MAML2	NOTCH1	0.700755	0	0.339043	0.939614	0.571582	0.110021	0.914056	5.63302e-06	0.00090051
Endo-1	Fibroblast	TFPI	F3	0.69984	0	0.353354	1.5618	0.737173	0.12006	0.915666	5.63302e-06	0.000904857
Fibroblast	STB-a	VEGFA	EGFR	0.901851	0	0.292928	0.738635	0.245489	0.157484	0.908137	1.11383e-05	0.00091358
CTB	CTB	LAMB1	ITGA6_ITGB1	0.697855	0	0.486814	1.40894	1.05654	0.184973	0.927242	5.63302e-06	0.000916862
CTB	CTB	LAMB1	ITGA6_ITGB4	0.697855	0	0.486814	1.40894	1.05654	0.184973	0.927242	5.63302e-06	0.000916862
Fibroblast	CTB	HSPG2	LRP2	0.706392	0	0.292466	1.25199	1.00848	0.187212	0.908071	5.63302e-06	0.00092015
STB-a	Endo-1	NECTIN3	NECTIN2	0.697741	0	0.412595	0.645546	0.385095	0.11759	0.921461	5.63302e-06	0.00092015
Endo-1	STB-a	VWF	ITGAV_ITGB3	0.697489	0	0.323634	1.27836	1.05193	0.140322	0.912211	5.63302e-06	0.000922345
Fibroblast	Endo-1	LAMC1	CD44	0.699789	0	0.292372	1.49725	1.03658	0.156515	0.908058	5.63302e-06	0.000924542
Fibroblast	CTB	NID1	PTPRF	0.696814	0	0.470427	1.623	0.914774	0.232299	0.926078	5.63302e-06	0.000926743
Endo-1	CTB	JAG1	CD46	0.695642	0	0.481867	1.28113	0.806343	0.195198	0.926897	5.63302e-06	0.000933359
CTB	Hofbauer cells	APP	LRP1	0.695287	0	0.473216	1.19702	0.923308	0.112846	0.92628	5.63302e-06	0.000939999
Fibroblast	Endo-1	COL6A1	ITGA6	0.694476	0	0.445592	2.11171	1.17122	0.44099	0.9242	8.5782e-07	0.000946662
Fibroblast	Endo-1	COL4A2	CD93	0.830003	0	0.289258	1.2829	1.02326	0.149583	0.90761	5.63302e-06	0.000953349
Fibroblast	Endo-1	MMP2	PECAM1	1.08118	0	0.287872	2.23084	1.65669	0.672105	0.907408	2.15333e-08	0.000966792
Fibroblast	STB-a	THBS1	PTPRJ	0.691839	0	0.450299	1.20187	1.05803	0.119375	0.924568	5.63302e-06	0.000966792
Endo-1	STB-c	VWF	ITGAV_ITGB3	0.690975	0	0.309288	1.2638	0.991088	0.134102	0.910379	5.63302e-06	0.000973549
Fibroblast	CTB	HGF	MET	0.690452	0	0.458426	2.29153	1.29946	0.620024	0.925189	1.45295e-07	0.000975807
Endo-1	Endo-1	COL4A2	ITGA3_ITGB1	0.97936	0	0.286964	1.12703	1.20798	0.107543	0.907275	5.63302e-06	0.000978067
CTB	Hofbauer cells	TGM2	ITGA9	0.690367	0	0.471636	1.24298	0.554138	0.162709	0.926166	5.63302e-06	0.000978067
Endo-1	CTB	FN1	ITGA6	0.689154	0	0.474908	1.33912	1.10448	0.184168	0.926402	5.63302e-06	0.000989406
Fibroblast	Hofbauer cells	COL4A1	CD93	0.852302	0	0.285617	1.35932	1.18561	0.16382	0.907077	5.63302e-06	0.000991681
STB-a	Hofbauer cells	TGM2	ITGA9	0.686657	0	0.467037	1.23765	0.592104	0.161122	0.92583	5.63302e-06	0.00099624
CTB	Hofbauer cells	SEMA3F	NRP1	0.730184	0	0.283264	1.24726	1.01401	0.188258	0.906728	5.63302e-06	0.00101228
Endo-1	Hofbauer cells	VWF	SIRPA	0.684371	0	0.294746	1.81341	1.23376	0.505635	0.908395	3.47232e-07	0.00101228
Endo-1	Hofbauer cells	APP	LRP1	0.683677	0	0.459418	1.17158	0.878667	0.109556	0.925264	5.63302e-06	0.00101458
Endo-1	CTB	RSPO3	ZNRF3	0.682541	0	0.335306	1.88578	1.23562	0.539779	0.91362	3.42726e-07	0.00103076
Endo-1	Fibroblast	JAM3	ITGB1	0.734072	0	0.280423	1.37062	1.15412	0.109108	0.906301	5.63302e-06	0.00103309
Fibroblast	CTB	LAMC3	ITGA6_ITGB4	0.680874	0	0.463578	1.99428	1.10887	0.343112	0.925575	1.68394e-06	0.0010389
Fibroblast	CTB	LAMC3	ITGA6_ITGB1	0.680874	0	0.463578	1.99428	1.10887	0.343112	0.925575	1.68394e-06	0.0010389
STB-a	Hofbauer cells	GPC3	UNC5C	0.680364	0	0.449368	1.10884	0.490813	0.146259	0.924495	5.63302e-06	0.0010424
STB-c	Endo-1	INHBA	ENG	0.679477	0	0.427845	0.641553	0.697935	0.131741	0.922764	5.63302e-06	0.00104941
Fibroblast	CTB	NID1	ITGAV	0.678935	0	0.441112	1.71541	0.989606	0.220453	0.923846	5.63302e-06	0.0010541
Endo-1	STB-a	JAM3	ITGB1	0.733167	0	0.278175	1.36807	1.19421	0.108233	0.905958	5.63302e-06	0.00105645
CTB	Endo-1	LAMA5	ITGA6_ITGB1	0.678534	0	0.417341	1.20381	0.968349	0.177423	0.921874	5.63302e-06	0.00105645
Endo-1	Endo-1	COL4A1	ITGA3_ITGB1	0.950788	0	0.277851	1.16062	1.22051	0.115491	0.905909	5.63302e-06	0.0010588
Fibroblast	Hofbauer cells	BMP5	ACVR2A_BMPR1A	0.760418	0	0.277841	2.04469	1.4028	0.264573	0.905907	4.99679e-06	0.00106116
Fibroblast	CTB	THBS1	PTPRJ	0.677964	0	0.42643	1.18058	1.02023	0.113047	0.922646	5.63302e-06	0.00106823
Fibroblast	Hofbauer cells	COL4A2	CD93	0.825276	0	0.275435	1.25399	1.0029	0.142435	0.905536	5.63302e-06	0.0010777
Fibroblast	STB-b	BMP5	ACVR2B_BMPR1A	0.759322	0	0.274974	1.79685	1.3061	0.260427	0.905464	5.52188e-06	0.00108483
Hofbauer cells	Endo-1	ADAM9	ITGA6	0.675119	0	0.411289	1.37302	1.02819	0.166169	0.921346	5.63302e-06	0.0010896
Fibroblast	Fibroblast	CNTN4	PTPRG	0.698212	0	0.274223	1.01762	0.892842	0.167156	0.905347	5.63302e-06	0.00109199
CTB	Fibroblast	PDGFD	PDGFRA_PDGFRB	0.763627	0	0.272809	1.98536	1.3787	0.37681	0.905125	4.95702e-07	0.00109916
Hofbauer cells	STB-c	IGF1	INSR	0.674184	0	0.340402	0.909559	0.707174	0.157805	0.914213	5.63302e-06	0.00110156
CTB	Endo-1	TIMP3	KDR	0.672623	0	0.360175	1.28075	0.716751	0.208683	0.916401	5.63302e-06	0.00111842
Hofbauer cells	STB-b	NAMPT	INSR	0.67197	0	0.401963	0.631508	0.553274	0.106911	0.920511	5.63302e-06	0.00112326
Endo-1	Hofbauer cells	LAMA2	CD44	0.758627	0	0.270058	1.27207	1.09426	0.121518	0.904689	5.63302e-06	0.0011281
Endo-1	Fibroblast	LAMA2	CD44	0.758178	0	0.26888	1.27007	1.08586	0.120988	0.904501	5.63302e-06	0.00113783
Endo-1	Endo-1	IGF2	IGF1R	0.67041	0	0.285212	1.11137	0.81836	0.125773	0.907017	5.63302e-06	0.00114027
CTB	STB-c	FBN1	ITGA5	0.669765	0	0.270363	0.913651	0.862042	0.113086	0.904738	5.63302e-06	0.00114272
Endo-1	Fibroblast	IGF2	IGF1R	0.66864	0	0.284274	1.10862	0.772282	0.12536	0.906878	5.63302e-06	0.00115742
CTB	Hofbauer cells	LAMB1	ITGA9_ITGB1	0.665704	0	0.441061	2.01611	1.14584	0.339189	0.923842	1.04339e-06	0.00116727
Fibroblast	Fibroblast	PDGFC	PDGFRA	0.761243	0	0.266511	1.94055	1.32881	0.163361	0.904118	5.63302e-06	0.00117222
Fibroblast	STB-c	THBS1	SCARB1	0.665111	0	0.404319	1.21736	0.980531	0.129671	0.920725	5.63302e-06	0.00117222
Fibroblast	Hofbauer cells	SERPINF1	PLXDC2	0.746829	0	0.266202	2.02924	1.26584	0.462714	0.904068	2.45922e-07	0.00117469
Fibroblast	STB-b	COL4A1	GP6	0.845795	0	0.265886	1.04761	1.13052	0.184147	0.904016	5.63302e-06	0.00118462
CTB	Hofbauer cells	CD55	CR1	0.668781	0	0.26558	1.70344	1.08891	0.226691	0.903966	5.63302e-06	0.00118711
CTB	Fibroblast	COL4A2	ITGA1_ITGB1	0.662114	0	0.418553	1.33736	0.753213	0.119843	0.921978	5.63302e-06	0.00119709
Endo-1	CTB	VEGFC	FLT1	0.660921	0	0.420254	0.99072	0.534976	0.168465	0.922124	5.63302e-06	0.00119959
STB-b	Hofbauer cells	INHBA	ACTR2	0.6601	0	0.344077	0.528176	0.485242	0.106696	0.914633	8.02359e-06	0.00120209
Fibroblast	Endo-1	LAMA4	ITGA6_ITGB1	0.659347	0	0.38334	1.50364	1.08086	0.221705	0.918758	5.63302e-06	0.00120962
Fibroblast	CTB	THBS1	LRP1	0.659164	0	0.394087	1.55927	1.35105	0.207264	0.919784	5.63302e-06	0.00121213
STB-a	CTB	CSHL1	GHR	0.65836	0	0.413638	0.478869	0.28285	0.120763	0.921552	1.07336e-05	0.00122727
Fibroblast	Fibroblast	COL3A1	DDR2	0.657263	0	0.289531	1.98777	1.23637	0.416639	0.907649	3.38258e-07	0.0012425
Endo-1	Hofbauer cells	FN1	ITGA9	0.657004	0	0.430274	1.94629	1.19378	0.337713	0.922966	9.16999e-07	0.0012476
Fibroblast	STB-c	COL4A2	ITGB3	0.819702	0	0.259135	0.851274	0.932093	0.107739	0.902894	5.63302e-06	0.0012476
Endo-1	Hofbauer cells	JAM3	ITGB1	0.725471	0	0.259051	1.34644	1.14031	0.100792	0.90288	5.63302e-06	0.00125015
Fibroblast	Endo-1	MAML2	NOTCH1	0.655524	0	0.310922	0.878643	0.501815	0.100896	0.910594	5.63302e-06	0.00126039
Fibroblast	CTB	HGF	ITGB1	0.654993	0	0.399867	1.9494	1.12075	0.273869	0.92032	3.95624e-06	0.00126296
Endo-1	Fibroblast	VEGFC	VIPR2	0.654201	0	0.413101	2.4074	1.36418	0.748822	0.921505	7.02771e-08	0.00127067
Fibroblast	STB-b	COL4A2	GP6	0.81877	0	0.256408	0.942277	0.947806	0.160109	0.90243	5.63302e-06	0.00127582
Fibroblast	CTB	LAMB1	ITGA6_ITGB1	0.65353	0	0.426163	1.28997	0.99656	0.161928	0.922624	5.63302e-06	0.00129005
Fibroblast	CTB	LAMB1	ITGA6_ITGB4	0.65353	0	0.426163	1.28997	0.99656	0.161928	0.922624	5.63302e-06	0.00129005
Endo-1	STB-a	VEGFC	FLT1	0.65292	0	0.411737	0.981111	0.634592	0.16505	0.921386	5.63302e-06	0.00130697
Fibroblast	Endo-1	BMP5	ACVR1_ACVR2A	0.751529	0	0.254578	1.78749	1.28766	0.183927	0.902114	5.63302e-06	0.00130697
Fibroblast	Endo-1	BMP5	ACVR1_BMPR2	0.751529	0	0.254578	1.78749	1.28766	0.183927	0.902114	5.63302e-06	0.00130697
Fibroblast	Endo-1	BMP5	ACVR1_ACVR2B	0.751529	0	0.254578	1.78749	1.28766	0.183927	0.902114	5.63302e-06	0.00130697
Fibroblast	STB-c	TGFB2	TGFBR3	0.652382	0	0.377421	1.19964	0.659188	0.178738	0.918176	5.63302e-06	0.00130958
Hofbauer cells	STB-c	ICAM1	EGFR	0.975732	0	0.25436	0.739921	0.267886	0.168246	0.902076	8.82843e-06	0.00131482
Fibroblast	CTB	NID1	ITGB1	0.652025	0	0.396992	1.90376	1.06975	0.249128	0.920055	5.63302e-06	0.00131744
STB-b	Hofbauer cells	TGM2	ITGA9	0.650808	0	0.422594	1.18615	0.499721	0.14579	0.922323	5.63302e-06	0.00133058
Fibroblast	Endo-1	VCAN	ITGB1	0.649082	0	0.332158	1.75554	1.13016	0.200964	0.913247	5.63302e-06	0.00134643
Fibroblast	Hofbauer cells	LAMC3	ITGA9_ITGB1	0.648723	0	0.420009	2.60145	1.19816	0.629169	0.922103	5.74085e-07	0.00135439
CTB	CTB	CDH1	PTPRF	0.648196	0	0.414629	0.986162	0.749153	0.190865	0.921639	5.63302e-06	0.00135971
Hofbauer cells	Fibroblast	FGF13	FGFR2	1.19244	0	0.250763	1.93949	2.02617	0.211784	0.901445	5.63302e-06	0.00137306
Hofbauer cells	STB-c	HBEGF	EGFR_ERBB2	0.974552	0	0.250087	0.725858	0.274666	0.177302	0.901325	8.21151e-06	0.00137842
Endo-1	STB-c	VEGFC	FLT1	0.647341	0	0.405799	0.974418	0.983541	0.16267	0.920858	5.63302e-06	0.0013811
Endo-1	Hofbauer cells	BMP6	ACVR2A_BMPR1A	0.692302	0	0.248914	1.52571	1.30135	0.214564	0.901116	5.63302e-06	0.00139455
STB-c	Hofbauer cells	SEMA3B	NRP2_PLXNA2	0.646238	0	0.414141	1.00048	0.803286	0.14421	0.921596	5.63302e-06	0.00139995
Endo-1	STB-c	FN1	FLT4	0.6462	0	0.415276	0.884463	0.924955	0.164512	0.921695	5.63302e-06	0.00140265
Fibroblast	Endo-1	FGF7	NRP1	0.645877	0	0.362202	1.71353	0.986804	0.253543	0.916616	5.63302e-06	0.00140535
Endo-1	Fibroblast	VWF	ITGB1	0.663374	0	0.24851	1.37623	1.07756	0.135297	0.901044	5.63302e-06	0.00140535
CTB	Hofbauer cells	GNAS	ADCY7	0.645199	0	0.344788	0.996934	0.77984	0.138687	0.914714	5.63302e-06	0.00141077
Endo-1	STB-a	VWF	ITGB1	0.662469	0	0.246517	1.37368	1.11765	0.134212	0.900684	5.63302e-06	0.00142437
STB-b	Hofbauer cells	SEMA3B	NRP2_PLXNA2	0.644346	0	0.411919	0.997349	0.664919	0.143436	0.921402	5.63302e-06	0.00142709
Endo-1	STB-b	BMP6	ACVR2B_BMPR1A	0.691207	0	0.246346	1.27787	1.20465	0.211202	0.900653	5.63302e-06	0.00142982
Fibroblast	CTB	LRIG1	EGFR	1.32486	0	0.246215	0.958211	0.730186	0.209483	0.900629	5.63302e-06	0.00143255
Fibroblast	STB-b	SLIT2	GPC1	0.913904	0	0.24536	1.78038	1.46348	0.148806	0.900473	5.63302e-06	0.00144076
Endo-1	Fibroblast	FN1	SDC2	0.643606	0	0.411675	1.74617	1.21024	0.282964	0.92138	3.12936e-06	0.0014435
Fibroblast	Hofbauer cells	COL1A2	CD36	0.642628	0	0.370469	1.87057	1.23032	0.297711	0.917475	2.11072e-06	0.0014545
Fibroblast	STB-c	FBN1	ITGA5	0.64258	0	0.256901	0.861428	0.827919	0.107456	0.902514	5.63302e-06	0.00145725
Hofbauer cells	STB-b	ICAM1	EGFR	0.937694	0	0.243675	0.70664	0.199413	0.161178	0.900164	1.77708e-05	0.0014683
CTB	STB-a	FBN1	ITGA5	0.657203	0	0.242929	0.879846	0.81321	0.101612	0.900026	5.63302e-06	0.00147661
Fibroblast	STB-b	THBS1	SDC1	0.639754	0	0.360695	1.33304	1.19308	0.274718	0.916457	5.63302e-06	0.00148216
Fibroblast	Endo-1	COL4A1	ITGA3_ITGB1	0.837862	0	0.241829	0.997994	1.08478	0.100518	0.899822	5.63302e-06	0.00148772
STB-b	Fibroblast	SORBS1	ITGA1	0.639214	0	0.394679	1.07893	0.548034	0.118594	0.91984	5.63302e-06	0.00149051
Endo-1	STB-c	IGF2	INSR	0.638576	0	0.268331	0.78512	0.641246	0.140731	0.904412	5.63302e-06	0.00150168
STB-c	CTB	TGM2	ADGRG1	0.638115	0	0.279056	0.746039	0.611015	0.194618	0.906093	5.63302e-06	0.00150728
Fibroblast	STB-c	THBS1	SDC1	0.637681	0	0.357127	1.32872	1.28288	0.272001	0.916075	5.63302e-06	0.00151008
Fibroblast	Endo-1	LAMA2	ITGA3_ITGB1	0.835289	0	0.241008	1.22726	1.22801	0.133805	0.899669	5.63302e-06	0.00151008
Fibroblast	STB-c	NID1	PTPRF	0.637077	0	0.372484	1.50566	0.855642	0.183934	0.91768	5.63302e-06	0.00152132
Endo-1	STB-b	FN1	FLT4	0.636923	0	0.402397	0.86817	0.774844	0.15941	0.920551	5.63302e-06	0.00152696
Hofbauer cells	STB-b	HBEGF	EGFR_ERBB2	0.936514	0	0.239582	0.692576	0.206193	0.169854	0.8994	1.6652e-05	0.00153543
Hofbauer cells	Hofbauer cells	F13A1	ITGA4	1.72811	0	0.23908	2.38412	2.66347	0.736915	0.899306	5.01983e-09	0.00154676
Fibroblast	Hofbauer cells	DCN	TLR2	0.634829	0	0.398326	2.93243	1.17805	0.928213	0.920178	5.65528e-08	0.0015496
STB-a	Hofbauer cells	CD55	CR1	0.656371	0	0.2384	1.66744	1.08588	0.203491	0.899177	5.63302e-06	0.00155529
Fibroblast	STB-a	THBS1	SCARB1	0.631553	0	0.346586	1.16221	1.00365	0.111155	0.914916	5.63302e-06	0.00157814
Fibroblast	Hofbauer cells	LAMC1	CD44	0.674978	0	0.235603	1.3867	0.970778	0.126125	0.89864	5.63302e-06	0.00160694
Fibroblast	CTB	DCN	MET	0.629218	0	0.390434	2.37683	1.14253	0.674933	0.91944	1.10093e-06	0.00160984
Fibroblast	CTB	RSPO2	LGR5	0.62898	0	0.369088	2.19625	1.2962	0.85707	0.917333	1.5042e-07	0.00161563
STB-b	Hofbauer cells	CALM1	KCNQ1	0.628544	0	0.39122	1.42233	0.825089	0.216359	0.919514	5.63302e-06	0.00162144
Endo-1	Endo-1	LAMA5	ITGA6_ITGB1	0.62832	0	0.328357	1.07566	0.873891	0.139593	0.91279	5.63302e-06	0.00162434
Fibroblast	Fibroblast	LAMC1	CD44	0.674529	0	0.234576	1.3847	0.962371	0.125575	0.898441	5.63302e-06	0.00163892
Fibroblast	Fibroblast	BMP5	ACVR1_ACVR2B	0.743237	0	0.232879	1.76053	1.27515	0.168249	0.898109	5.63302e-06	0.00168007
Fibroblast	Fibroblast	BMP5	ACVR1_BMPR2	0.743237	0	0.232879	1.76053	1.27515	0.168249	0.898109	5.63302e-06	0.00168007
Fibroblast	Fibroblast	BMP5	ACVR1_ACVR2A	0.743237	0	0.232879	1.76053	1.27515	0.168249	0.898109	5.63302e-06	0.00168007
CTB	CTB	LAMB1	ITGAV_ITGB8	0.624812	0	0.382868	1.07723	0.820798	0.125996	0.918712	5.63302e-06	0.00169192
Fibroblast	Hofbauer cells	SERPINE1	PLAUR	0.647674	0	0.232029	1.19687	1.22451	0.293407	0.897942	5.63302e-06	0.00170083
Hofbauer cells	Endo-1	PDGFC	KDR	0.624082	0	0.324362	2.24674	1.19751	0.681784	0.912301	5.80435e-07	0.00170083
Fibroblast	STB-b	HGF	SDC1	0.622523	0	0.346244	1.60603	0.912175	0.292133	0.914878	5.63302e-06	0.00173071
Fibroblast	STB-a	THBS1	SDC1	0.621773	0	0.32976	1.29556	1.18269	0.251158	0.912959	5.63302e-06	0.00173672
Endo-1	Hofbauer cells	VWF	ITGB1	0.654773	0	0.22957	1.35205	1.06375	0.124985	0.897453	5.63302e-06	0.00173672
Fibroblast	Hofbauer cells	LAMB1	ITGA9_ITGB1	0.621379	0	0.38611	1.89713	1.08586	0.29693	0.919027	2.1869e-06	0.00173973
Endo-1	Hofbauer cells	LAMC1	ITGA9_ITGB1	0.620887	0	0.385499	1.7025	0.975531	0.182073	0.918968	5.63302e-06	0.00174876
Fibroblast	STB-c	HGF	SDC1	0.62045	0	0.34282	1.60171	1.00198	0.289244	0.91449	4.23715e-06	0.00175178
CTB	Endo-1	ADAM9	ITGA6	0.619144	0	0.312095	1.20018	0.938749	0.126093	0.910747	5.63302e-06	0.0017548
Endo-1	Endo-1	BMP6	ACVR1_ACVR2A	0.683413	0	0.228073	1.26851	1.18621	0.149161	0.897151	5.63302e-06	0.00177602
Endo-1	Endo-1	BMP6	ACVR1_BMPR2	0.683413	0	0.228073	1.26851	1.18621	0.149161	0.897151	5.63302e-06	0.00177602
Endo-1	Endo-1	BMP6	ACVR1_ACVR2B	0.683413	0	0.228073	1.26851	1.18621	0.149161	0.897151	5.63302e-06	0.00177602
Hofbauer cells	STB-a	ICAM1	EGFR	0.881848	0	0.227988	0.657776	0.187637	0.150802	0.897134	2.02386e-05	0.0017821
STB-c	Fibroblast	SORBS1	ITGA1	0.616809	0	0.371322	1.04636	0.462467	0.111575	0.917561	5.63302e-06	0.00178515
Fibroblast	Fibroblast	THBS1	LRP1	0.616777	0	0.321164	1.44863	1.22638	0.168911	0.911904	5.63302e-06	0.0017882
Fibroblast	STB-b	NID1	PTPRF	0.616666	0	0.339018	1.46557	0.771113	0.167408	0.914053	5.63302e-06	0.00179125
Endo-1	CTB	ACTR2	LRP2	0.678266	0	0.227166	1.23743	1.00727	0.136603	0.896967	5.63302e-06	0.0017943
STB-b	Fibroblast	SEMA6A	PLXNA4	0.616525	0	0.375547	1.45563	0.967403	0.21341	0.917988	5.63302e-06	0.00179736
CTB	Fibroblast	LAMB1	ITGA1	0.616397	0	0.370892	1.81488	1.08146	0.304756	0.917518	2.37717e-06	0.00180042
STB-b	Hofbauer cells	CD55	CR1	0.651237	0	0.227158	1.65255	1.08692	0.193895	0.896966	5.63302e-06	0.00180348
Endo-1	CTB	FN1	ITGAV_ITGB1	0.616111	0	0.373505	1.00741	0.868744	0.125448	0.917783	5.63302e-06	0.00180654
Endo-1	CTB	FN1	ITGAV_ITGB8	0.616111	0	0.373505	1.00741	0.868744	0.125448	0.917783	5.63302e-06	0.00180654
Endo-1	CTB	FN1	ITGAV_ITGB6	0.616111	0	0.373505	1.00741	0.868744	0.125448	0.917783	5.63302e-06	0.00180654
CTB	STB-b	FBN1	ITGB3	0.649859	0	0.226891	0.961202	0.852114	0.165371	0.896911	5.63302e-06	0.00181268
Hofbauer cells	STB-b	IGF1	INSR	0.615502	0	0.300925	0.827015	0.424978	0.139504	0.909254	5.63302e-06	0.00182806
Fibroblast	Endo-1	CNTN4	PTPRG	0.614871	0	0.234821	0.889659	0.767894	0.143138	0.898489	5.63302e-06	0.00183115
Hofbauer cells	STB-a	PDGFC	FLT4	0.610824	0	0.301047	1.29506	0.757506	0.15619	0.909271	5.63302e-06	0.00187461
Hofbauer cells	STB-a	HBEGF	EGFR_ERBB2	0.880668	0	0.224158	0.643712	0.194417	0.158919	0.89635	1.8827e-05	0.00187773
STB-c	Endo-1	MAML2	NOTCH4	0.610392	0	0.365855	1.02658	0.418111	0.115063	0.916999	5.63302e-06	0.00188398
Fibroblast	CTB	FN1	ITGA6	0.609245	0	0.365566	1.14145	0.993322	0.141766	0.916969	5.63302e-06	0.00189652
Fibroblast	STB-c	BMP5	ACVR2B_BMPR1A	0.739445	0	0.222956	1.73366	1.27503	0.211161	0.8961	5.63302e-06	0.00190595
Fibroblast	CTB	LAMC3	ITGAV_ITGB8	0.607831	0	0.364593	1.66257	0.873126	0.233714	0.916867	5.63302e-06	0.0019091
STB-c	Hofbauer cells	PGF	NRP2	0.606655	0	0.367653	1.0111	0.864128	0.164662	0.917185	5.63302e-06	0.00192489
STB-a	CTB	ACTR2	LRP2	0.676178	0	0.222318	1.23121	1.03948	0.133688	0.895966	5.63302e-06	0.00192805
Fibroblast	CTB	SPON1	APP	0.606527	0	0.331854	1.76795	0.99602	0.318104	0.91321	4.58128e-06	0.00193122
Fibroblast	Hofbauer cells	VEGFA	NRP1	0.705273	0	0.22198	1.56131	1.04053	0.276751	0.895895	3.68802e-06	0.00194074
Fibroblast	Hofbauer cells	CCN1	TLR2	0.604712	0	0.364209	2.4518	1.18827	0.681246	0.916827	6.26199e-07	0.00194391
Fibroblast	STB-a	HGF	SDC1	0.604542	0	0.316549	1.56855	0.901784	0.267079	0.911321	5.63302e-06	0.00194709
Fibroblast	Hofbauer cells	COL1A1	ITGA9_ITGB1	0.604173	0	0.364779	2.59748	1.12955	0.657246	0.916887	1.31889e-06	0.00195346
STB-a	Hofbauer cells	SEMA3B	NRP2_PLXNA2	0.603361	0	0.363784	0.929684	0.60979	0.126675	0.916782	5.63302e-06	0.00195984
Hofbauer cells	Hofbauer cells	C1QA	CR1	0.648097	0	0.22028	2.29898	1.20998	0.672188	0.895536	5.01461e-07	0.00196303
Endo-1	CTB	LAMA4	ITGA6_ITGB4	0.603196	0	0.357289	1.42926	0.957531	0.206638	0.916093	5.63302e-06	0.00196463
Endo-1	CTB	LAMA4	ITGA6_ITGB1	0.603196	0	0.357289	1.42926	0.957531	0.206638	0.916093	5.63302e-06	0.00196463
Fibroblast	Endo-1	VCAN	CD44	0.601614	0	0.242192	1.91424	1.15774	0.309094	0.89989	1.58863e-06	0.00199188
STB-a	CTB	PSG9	DSCAM	0.600812	0	0.35944	1.01842	0.689272	0.229319	0.916323	5.63302e-06	0.00200155
Fibroblast	STB-a	NID1	PTPRF	0.600745	0	0.312914	1.4343	0.782064	0.154518	0.910853	5.63302e-06	0.00200477
Endo-1	Fibroblast	FN1	DPP4	0.600222	0	0.351445	1.51649	1.05365	0.222024	0.915457	5.63302e-06	0.00201123
STB-a	Fibroblast	SORBS1	ITGA1	0.59808	0	0.351797	1.01913	0.534094	0.105709	0.915495	5.63302e-06	0.00202743
STB-c	CTB	PSG9	DSCAM	0.597778	0	0.355557	1.01362	0.763148	0.226841	0.915906	5.63302e-06	0.00203393
STB-a	CTB	TIMP3	MET	0.595328	0	0.352803	0.973134	0.580867	0.106072	0.915606	5.63302e-06	0.00205674
Fibroblast	Endo-1	SPON1	APP	0.594917	0	0.322178	1.7425	0.951379	0.308829	0.912031	5.63302e-06	0.00206001
CTB	Endo-1	GNAS	ADCY9	0.594431	0	0.252127	1.11681	0.844362	0.107386	0.901686	5.63302e-06	0.00206329
CTB	Hofbauer cells	LAMC1	ITGA9_ITGB1	0.593988	0	0.352153	1.6433	0.89119	0.166323	0.915534	5.63302e-06	0.00206656
STB-a	CTB	HSPG2	LRP2	0.673315	0	0.215671	1.16976	0.977293	0.138055	0.894543	5.63302e-06	0.00207969
Fibroblast	STB-b	FBN1	ITGB3	0.622674	0	0.215593	0.90898	0.817991	0.157137	0.894526	5.63302e-06	0.00208298
Fibroblast	CTB	COL6A1	ITGA6	0.593529	0	0.344062	1.87598	0.943853	0.340508	0.914631	5.63302e-06	0.00208627
Fibroblast	STB-c	COL1A1	FLT4	0.593369	0	0.352063	1.53565	0.860723	0.320168	0.915525	5.63302e-06	0.00208956
Fibroblast	Hofbauer cells	TNXB	ITGA9_ITGB1	0.591909	0	0.349575	2.49456	1.09212	0.607261	0.91525	1.9637e-06	0.00210937
Hofbauer cells	Fibroblast	ADAM10	EPHA3	0.591256	0	0.349563	1.3533	0.697188	0.164093	0.915249	5.63302e-06	0.00211931
Fibroblast	CTB	CCN1	ITGAV	0.590551	0	0.345998	1.36572	0.893897	0.193618	0.91485	5.63302e-06	0.0021426
Endo-1	Endo-1	JAG1	NOTCH4	0.589376	0	0.343646	2.09466	1.1064	0.681829	0.914584	1.72969e-06	0.00214928
STB-c	CTB	PSG7	DSCAM	0.588768	0	0.344024	1.06121	0.89536	0.273499	0.914627	5.63302e-06	0.00215262
CTB	CTB	BMP7	PTPRK	0.588499	0	0.341087	1.33685	0.899386	0.166805	0.914292	5.63302e-06	0.00215931
CTB	STB-c	CDH1	PTPRF	0.588459	0	0.328303	0.868822	0.69002	0.151127	0.912783	5.63302e-06	0.00216266
Fibroblast	Endo-1	HGF	ITGB1	0.588114	0	0.289419	1.76143	0.994854	0.198223	0.907633	5.63302e-06	0.00216937
Endo-1	Hofbauer cells	LTBP1	ITGB5	0.587591	0	0.325177	0.966801	0.743511	0.120388	0.912402	5.63302e-06	0.00217945
Fibroblast	Fibroblast	VCAN	ITGB1	0.586682	0	0.213891	1.58016	0.994275	0.129409	0.894151	5.63302e-06	0.00218281
Fibroblast	Fibroblast	PDGFD	PDGFRA_PDGFRB	0.739877	0	0.210076	1.89506	1.44336	0.290161	0.893297	2.6127e-06	0.00218618
Fibroblast	CTB	RSPO2	LGR4	0.586257	0	0.329262	1.45909	0.890633	0.367107	0.912899	5.63302e-06	0.00219292
Endo-1	Endo-1	LAMA2	ITGA3_ITGB1	0.735401	0	0.209145	1.05811	0.997951	0.116115	0.893085	5.63302e-06	0.00219968
Fibroblast	STB-a	VCAN	ITGB1	0.585777	0	0.212175	1.57761	1.03436	0.128372	0.89377	5.63302e-06	0.00220306
Endo-1	STB-c	JAG1	CD46	0.585754	0	0.338933	1.07787	0.634197	0.137298	0.914043	5.63302e-06	0.00220644
Endo-1	STB-b	JAG1	CD46	0.58529	0	0.338331	1.07701	0.63912	0.137054	0.913973	5.63302e-06	0.00220982
Fibroblast	Endo-1	NID1	ITGB1	0.585146	0	0.287338	1.71579	0.943851	0.180316	0.90733	5.63302e-06	0.00221321
Endo-1	Fibroblast	BMP6	ACVR1_BMPR2	0.675122	0	0.208633	1.24155	1.1737	0.136447	0.892968	5.63302e-06	0.0022166
Endo-1	Fibroblast	BMP6	ACVR1_ACVR2B	0.675122	0	0.208633	1.24155	1.1737	0.136447	0.892968	5.63302e-06	0.0022166
Endo-1	Fibroblast	BMP6	ACVR1_ACVR2A	0.675122	0	0.208633	1.24155	1.1737	0.136447	0.892968	5.63302e-06	0.0022166
CTB	CTB	APP	GPC1	0.584488	0	0.296754	0.935927	0.760649	0.137707	0.908677	5.63302e-06	0.00222339
Fibroblast	STB-b	COL1A1	FLT4	0.584092	0	0.341145	1.51936	0.710612	0.310239	0.914298	5.63302e-06	0.00224382
CTB	Endo-1	BMP7	PTPRK	0.583593	0	0.334603	1.32521	0.90438	0.163634	0.913537	5.63302e-06	0.00225407
Fibroblast	Fibroblast	COL14A1	ITGA1_ITGB1	0.583405	0	0.336498	2.19507	1.11686	0.485396	0.91376	1.52714e-06	0.00225749
STB-c	STB-b	TGM2	ITGB3	0.601932	0	0.206973	0.31442	0.46121	0.11078	0.892586	2.60357e-05	0.00227464
Fibroblast	STB-a	TGFB2	TGFBR3	0.582253	0	0.316707	1.10124	0.515704	0.149985	0.911341	5.63302e-06	0.00227464
STB-a	CTB	PSG7	DSCAM	0.581151	0	0.334275	1.04749	0.751941	0.265748	0.913498	5.63302e-06	0.00228152
Fibroblast	CTB	LAMB1	ITGAV_ITGB8	0.580487	0	0.335167	0.958254	0.76082	0.110299	0.913603	5.63302e-06	0.0022884
STB-b	Endo-1	MAML2	NOTCH4	0.580072	0	0.333813	0.985705	0.417748	0.104986	0.913443	5.63302e-06	0.00229185
Endo-1	STB-b	IGF2	INSR	0.579893	0	0.237211	0.702576	0.359049	0.12441	0.89895	5.63302e-06	0.00230566
STB-c	Fibroblast	ADAM10	EPHA3	0.579804	0	0.336125	1.33302	0.697113	0.157784	0.913716	5.63302e-06	0.00231259
Fibroblast	Hofbauer cells	VCL	ITGB5	0.579594	0	0.318046	1.21748	0.850185	0.123929	0.911511	5.63302e-06	0.00232299
Fibroblast	STB-b	TIMP3	DDR1	0.896628	0	0.204042	0.959834	1.41397	0.123352	0.8919	5.63302e-06	0.00233342
CTB	Endo-1	BMP7	ENG	0.57821	0	0.327487	1.39429	0.926632	0.270589	0.912684	5.63302e-06	0.00234387
CTB	CTB	LAMA5	ITGA6_ITGB1	0.577587	0	0.322247	0.968087	0.740981	0.136996	0.912039	5.63302e-06	0.00235259
CTB	CTB	LAMA5	ITGA6_ITGB4	0.577587	0	0.322247	0.968087	0.740981	0.136996	0.912039	5.63302e-06	0.00235259
Fibroblast	Hofbauer cells	FN1	ITGA9	0.577094	0	0.331209	1.74861	1.08262	0.259958	0.913133	5.60801e-06	0.00236133
Fibroblast	STB-a	THBS1	ITGAV_ITGB3	0.577061	0	0.252838	1.21519	1.11424	0.124493	0.901811	5.63302e-06	0.00236483
STB-a	Endo-1	INHBA	ENG	0.576393	0	0.325687	0.500066	0.359725	0.100284	0.912464	9.56185e-06	0.00237886
Endo-1	Hofbauer cells	VEGFC	ITGA9	0.576044	0	0.329906	2.11362	1.16632	0.562311	0.912977	8.91314e-07	0.00238589
Hofbauer cells	CTB	ADAM10	MET	0.575477	0	0.330762	0.894687	0.603936	0.130575	0.91308	5.63302e-06	0.00239293
Fibroblast	STB-a	BMP5	BMPR1A_BMPR2	0.730892	0	0.200571	1.70728	1.25661	0.119514	0.89107	5.63302e-06	0.0024212
Hofbauer cells	CTB	ADAM9	ITGA6	0.574172	0	0.317574	1.13729	0.800824	0.128307	0.911452	5.63302e-06	0.0024212
Endo-1	STB-c	BMP6	ACVR2B_BMPR1A	0.67133	0	0.199743	1.21467	1.17358	0.171248	0.890869	5.63302e-06	0.00243184
Endo-1	CTB	APP	GPC1	0.572879	0	0.288102	0.91048	0.716008	0.133692	0.907442	5.63302e-06	0.00244607
Fibroblast	Endo-1	NID1	ITGAV	0.572212	0	0.266132	1.47685	0.779058	0.133004	0.904056	5.63302e-06	0.00245676
Fibroblast	Fibroblast	LAMB1	ITGA1	0.572072	0	0.324683	1.6959	1.02149	0.266787	0.912341	4.73429e-06	0.00246033
Endo-1	Fibroblast	LAMC1	ITGA1	0.571579	0	0.32417	1.50127	0.911159	0.16359	0.912278	5.63302e-06	0.00246748
Fibroblast	Fibroblast	COL11A1	ITGA1_ITGB1	0.571509	0	0.324096	2.34893	1.18506	0.646379	0.912268	6.74304e-07	0.00247106
Fibroblast	Hofbauer cells	VCAN	ITGB1	0.578081	0	0.197589	1.55598	0.980466	0.119547	0.890341	5.63302e-06	0.00247464
Endo-1	Hofbauer cells	LAMA4	ITGA9_ITGB1	0.571045	0	0.323709	2.03643	1.04683	0.378915	0.912221	3.14897e-06	0.00248181
Endo-1	STB-c	COL4A2	GP6	0.954496	0	0.197493	1.05445	1.19551	0.12332	0.890317	5.63302e-06	0.00248181
CTB	CTB	ACTR2	LRP2	0.665434	0	0.197374	1.19919	0.982486	0.118688	0.890288	5.63302e-06	0.0024854
Fibroblast	STB-c	THBS1	ITGAV_ITGB3	0.570546	0	0.24163	1.20063	1.0534	0.118975	0.899785	5.63302e-06	0.0024854
Fibroblast	Hofbauer cells	COL6A2	ITGA9_ITGB1	0.570249	0	0.322722	2.55889	1.05044	0.634316	0.912098	2.99435e-06	0.00248899
Hofbauer cells	Hofbauer cells	SPP1	ITGA9_ITGB1	0.568847	0	0.320984	2.27408	1.20158	0.652183	0.911882	5.55314e-07	0.00250698
CTB	STB-b	CDH1	PTPRF	0.568048	0	0.298807	0.828732	0.605492	0.137549	0.908962	5.63302e-06	0.00252142
Fibroblast	Hofbauer cells	VCAN	CD44	0.576803	0	0.195166	1.80368	1.09194	0.249078	0.889737	5.63302e-06	0.00252504
Fibroblast	STB-c	FN1	FLT4	0.566291	0	0.319664	0.686785	0.813792	0.126635	0.911716	5.63302e-06	0.0025359
Fibroblast	Fibroblast	VCAN	CD44	0.576354	0	0.194315	1.80168	1.08354	0.247992	0.889522	5.63302e-06	0.00254316
STB-c	CTB	ADAM10	MET	0.564025	0	0.318046	0.874407	0.603861	0.125555	0.911511	5.63302e-06	0.00254679
Fibroblast	STB-c	IGF2	INSR	0.601809	0	0.193913	0.591989	0.549605	0.101702	0.889421	5.63302e-06	0.0025577
Fibroblast	Fibroblast	FN1	SDC2	0.563697	0	0.316892	1.54849	1.09908	0.217815	0.911365	5.63302e-06	0.0025577
STB-a	CTB	ARPC5	LRP2	0.663872	0	0.193747	1.25556	1.03511	0.208898	0.889379	5.63302e-06	0.00256499
Fibroblast	CTB	COL1A1	ITGAV_ITGB8	0.563281	0	0.31665	1.6586	0.804512	0.244143	0.911334	5.63302e-06	0.00256499
CTB	STB-c	FBN1	ITGB3	0.634577	0	0.193517	0.913031	0.852391	0.141047	0.88932	5.63302e-06	0.00257228
STB-a	Fibroblast	PAM	FAP	0.562146	0	0.30003	1.08675	0.30281	0.179434	0.909131	6.1794e-06	0.00257594
Fibroblast	Endo-1	CCN1	CAV1	0.561927	0	0.309186	1.98013	1.12352	0.533829	0.910365	1.40894e-06	0.00257959
Fibroblast	Hofbauer cells	COL6A1	ITGA9_ITGB1	0.561379	0	0.311725	2.48314	1.03315	0.624396	0.910698	3.53729e-06	0.00259424
Endo-1	CTB	LTBP1	ITGB5	0.561371	0	0.286931	0.880481	0.700778	0.106229	0.90727	5.63302e-06	0.0025979
Fibroblast	Endo-1	ALCAM	NRP1	0.559887	0	0.210808	1.20421	0.772479	0.151804	0.893462	5.63302e-06	0.0026126
Endo-1	Hofbauer cells	VEGFC	NRP2	0.559725	0	0.312535	1.7183	1.09159	0.331084	0.910804	2.02166e-06	0.00262365
Endo-1	Fibroblast	COL18A1	ITGA1_ITGB1	0.559073	0	0.311132	2.00406	1.10969	0.539797	0.910621	1.66458e-06	0.00263842
Endo-1	STB-c	COL4A1	GP6	0.925924	0	0.191221	1.08805	1.20804	0.132435	0.888731	5.63302e-06	0.00264582
Fibroblast	Hofbauer cells	VCAN	TLR1	0.574599	0	0.190989	2.45915	1.12548	0.869975	0.888671	1.36342e-06	0.00265323
Fibroblast	CTB	LAMA4	ITGA6_ITGB4	0.5584	0	0.295994	1.26792	0.853488	0.171188	0.90857	5.63302e-06	0.00265508
Fibroblast	CTB	LAMA4	ITGA6_ITGB1	0.5584	0	0.295994	1.26792	0.853488	0.171188	0.90857	5.63302e-06	0.00265508
STB-b	Fibroblast	CALM1	CACNA1C	0.558051	0	0.311349	1.11066	0.794861	0.18175	0.910649	5.63302e-06	0.00266808
Fibroblast	CTB	BMP5	ACVR1_BMPR2	0.726914	0	0.19016	1.70745	1.2377	0.137386	0.888456	5.63302e-06	0.00268483
Fibroblast	CTB	BMP5	ACVR1_ACVR2A	0.726914	0	0.19016	1.70745	1.2377	0.137386	0.888456	5.63302e-06	0.00268483
STB-b	CTB	PSG7	DSCAM	0.557323	0	0.303776	1.00454	0.675764	0.241501	0.909642	5.63302e-06	0.00268669
STB-c	Endo-1	LAMA3	ITGA6_ITGB1	0.557271	0	0.202449	0.958349	0.87152	0.215494	0.891521	5.63302e-06	0.00269416
STB-c	CTB	ARPC5	LRP2	0.662201	0	0.189869	1.25005	1.04928	0.204716	0.88838	5.63302e-06	0.0026979
Fibroblast	STB-b	TGFB2	TGFBR3	0.557027	0	0.294866	1.06585	0.423298	0.139642	0.908412	5.63302e-06	0.00270164
Fibroblast	STB-b	FN1	FLT4	0.557014	0	0.30975	0.670492	0.663681	0.122708	0.91044	5.63302e-06	0.00270538
Endo-1	Endo-1	JAG1	CD46	0.556906	0	0.301411	1.0245	0.570766	0.122098	0.909321	5.63302e-06	0.00271662
Fibroblast	STB-a	NID1	ITGAV	0.556861	0	0.240964	1.44254	0.782332	0.120425	0.89966	5.63302e-06	0.00272037
Endo-1	STB-b	FN1	SDC1	0.556732	0	0.291068	0.852397	0.74031	0.151219	0.907871	5.63302e-06	0.00273164
Endo-1	STB-c	AFDN	EPHB2	0.664667	0	0.188661	0.625461	0.626793	0.111119	0.888063	5.63302e-06	0.00273541
Endo-1	CTB	RSPO3	LGR5	0.556534	0	0.254356	1.83602	1.04362	0.613973	0.902075	3.24825e-06	0.00273541
CTB	Endo-1	SEMA3F	NRP1	0.55529	0	0.202715	0.930925	0.703859	0.134725	0.891585	5.63302e-06	0.00275426
Fibroblast	Fibroblast	COL1A1	ITGA1_ITGB1	0.554865	0	0.306745	2.39625	1.06518	0.590525	0.910041	2.63009e-06	0.0027656
Fibroblast	Fibroblast	SLIT3	ROBO1	0.554845	0	0.296089	2.24798	1.18492	0.647247	0.908584	6.81371e-07	0.00276938
Fibroblast	STB-b	BMP5	ACVR1_BMPR2	0.725539	0	0.186563	1.70298	1.23652	0.134788	0.887506	5.63302e-06	0.00277128
Fibroblast	STB-b	BMP5	ACVR1_ACVR2B	0.725539	0	0.186563	1.70298	1.23652	0.134788	0.887506	5.63302e-06	0.00277128
Endo-1	STB-c	FN1	SDC1	0.554658	0	0.28819	0.848072	0.830111	0.149724	0.907454	5.63302e-06	0.00277696
Fibroblast	CTB	VCL	ITGB5	0.553374	0	0.280639	1.13116	0.807452	0.109353	0.906334	5.63302e-06	0.00278835
CTB	CTB	BMP7	BMPR1A_BMPR2	0.553155	0	0.294368	1.38693	0.888946	0.251241	0.908341	5.63302e-06	0.00279215
Fibroblast	CTB	SLIT2	ROBO1	0.89632	0	0.186213	1.9893	1.57309	0.172653	0.887412	5.63302e-06	0.00279215
Fibroblast	Endo-1	THBS1	LRP5	0.552798	0	0.211098	1.37483	1.1812	0.162548	0.893528	5.63302e-06	0.00280357
CTB	STB-a	CDH1	PTPRF	0.552127	0	0.275799	0.797459	0.616442	0.126958	0.905592	5.63302e-06	0.00281882
STB-b	Endo-1	LAMA3	ITGA6_ITGB1	0.552122	0	0.193325	0.944376	0.794893	0.205782	0.889271	5.63302e-06	0.00282265
Fibroblast	CTB	TNXB	ITGAV_ITGB6	0.551017	0	0.303452	1.55568	0.767078	0.225576	0.909599	5.63302e-06	0.0028303
Fibroblast	STB-c	NID1	ITGAV	0.550346	0	0.230282	1.42798	0.721493	0.115087	0.897595	5.63302e-06	0.00283412
Endo-1	STB-a	JAG1	CD46	0.550184	0	0.292668	1.01207	0.594786	0.118556	0.9081	5.63302e-06	0.00283796
Fibroblast	STB-c	FBN1	ITGB3	0.607392	0	0.183882	0.860809	0.818268	0.134024	0.886781	5.63302e-06	0.00285331
Fibroblast	Hofbauer cells	BMP5	BMPR1A_BMPR2	0.72434	0	0.183425	1.68747	1.21785	0.109297	0.886657	5.63302e-06	0.0028687
STB-c	Hofbauer cells	CALM1	KCNQ1	0.547144	0	0.278795	1.26461	0.695899	0.154184	0.906053	5.63302e-06	0.002888
Endo-1	Fibroblast	COL15A1	ITGA1_ITGB1	0.546252	0	0.297766	1.64526	0.968339	0.228157	0.908818	5.63302e-06	0.00290348
Fibroblast	Endo-1	LAMC1	ITGA3_ITGB1	0.651752	0	0.182462	1.17274	0.874465	0.120517	0.886392	5.63302e-06	0.00290736
STB-c	CTB	ACTR2	LRP2	0.658798	0	0.181967	1.17942	0.958533	0.109424	0.886255	5.63302e-06	0.00291124
Fibroblast	Hofbauer cells	FGF2	NRP1	0.688771	0	0.181381	1.47744	0.978431	0.24128	0.886092	5.63302e-06	0.00293068
CTB	Hofbauer cells	LAMA5	ITGA9_ITGB1	0.545436	0	0.291961	1.57525	0.830278	0.251212	0.907999	5.63302e-06	0.00293068
CTB	Fibroblast	LAMC1	ITGA1	0.544681	0	0.296128	1.44207	0.826817	0.149439	0.908589	5.63302e-06	0.00293457
Fibroblast	Hofbauer cells	CCN1	ITGB5	0.544443	0	0.286701	1.63264	0.976842	0.249001	0.907237	5.63302e-06	0.00293847
CTB	Fibroblast	APP	NOTCH2	0.544387	0	0.232889	0.940101	0.705774	0.107998	0.898111	5.63302e-06	0.00295018
Endo-1	Fibroblast	VEGFC	FLT1	0.541358	0	0.292986	0.84713	0.359037	0.117447	0.908145	5.63302e-06	0.00299331
Fibroblast	Endo-1	HGF	CD44	0.540647	0	0.211029	1.92013	1.02243	0.304878	0.893512	3.73185e-06	0.00300118
Fibroblast	Fibroblast	COL5A2	ITGA1_ITGB1	0.540459	0	0.291727	2.22867	1.04322	0.52687	0.907965	3.26836e-06	0.00300512
Fibroblast	Hofbauer cells	COL6A3	ITGA9_ITGB1	0.540424	0	0.285747	2.31435	1.0919	0.634183	0.907096	2.00706e-06	0.00300907
Fibroblast	Hofbauer cells	DCN	TLR4	0.539213	0	0.26384	2.6729	0.998518	0.825672	0.90368	1.55831e-06	0.00302487
STB-a	Fibroblast	SEMA6A	PLXNA4	0.538763	0	0.269164	1.32112	0.792792	0.152957	0.904546	5.63302e-06	0.00303278
Endo-1	STB-a	FN1	SDC1	0.538751	0	0.266106	0.814918	0.729919	0.13825	0.904052	5.63302e-06	0.00303675
Hofbauer cells	CTB	ADAM10	CADM1	0.538116	0	0.286244	0.89588	0.561163	0.133794	0.90717	5.63302e-06	0.00304865
STB-a	Hofbauer cells	PGF	NRP2	0.536777	0	0.285584	0.890845	0.56389	0.127905	0.907072	5.63302e-06	0.00306057
STB-c	Hofbauer cells	CD55	CR1	0.628183	0	0.176668	1.58568	0.99759	0.150798	0.884757	5.63302e-06	0.00306057
CTB	CTB	LAMB1	DAG1	0.536642	0	0.257394	1.01439	0.737429	0.149402	0.902599	5.63302e-06	0.00306455
Fibroblast	Hofbauer cells	THBS1	CD47	0.533846	0	0.178493	1.33383	1.14765	0.185155	0.88528	5.63302e-06	0.00311652
Fibroblast	STB-c	LRIG1	EGFR	0.953721	0	0.174636	0.633475	0.214294	0.148583	0.884166	1.52156e-05	0.00312053
Hofbauer cells	Hofbauer cells	CD55	CR1	0.627237	0	0.174596	1.58293	0.998658	0.14903	0.884154	5.63302e-06	0.00312455
Hofbauer cells	Endo-1	IGFBP4	LRP6	0.702396	0	0.174562	1.61691	1.18335	0.246516	0.884144	5.63302e-06	0.00312857
Endo-1	Fibroblast	APP	NOTCH2	0.532778	0	0.226098	0.914655	0.661133	0.104849	0.896749	5.63302e-06	0.00314468
Fibroblast	CTB	PLA2G2A	EGFR	1.31071	0	0.173945	0.967473	0.717896	0.286471	0.883963	5.63302e-06	0.00315275
STB-c	Endo-1	ANXA1	GRM7	0.563154	0	0.172058	0.467463	0.57892	0.148426	0.883402	1.12046e-05	0.00320137
Fibroblast	Endo-1	BMP4	LRP6	0.701353	0	0.171918	2.07183	1.20548	0.779404	0.88336	5.30927e-07	0.00320951
Endo-1	CTB	LAMA4	ITGAV_ITGB8	0.530153	0	0.280999	1.09755	0.721791	0.140753	0.906388	5.63302e-06	0.00321766
Hofbauer cells	STB-a	IGF1	INSR	0.530025	0	0.243422	0.70678	0.303303	0.112846	0.900118	6.11161e-06	0.00322174
Fibroblast	Endo-1	FGF7	FGFR1	0.529941	0	0.266798	1.82868	0.945171	0.367518	0.904165	5.63302e-06	0.00322991
Fibroblast	STB-a	BMP5	ACVR2B_BMPR1A	0.719441	0	0.170605	1.67006	1.22423	0.16158	0.882965	5.63302e-06	0.00325037
Fibroblast	CTB	COL6A2	ITGAV_ITGB8	0.529357	0	0.280143	1.62001	0.725407	0.235626	0.906258	5.63302e-06	0.00326267
Endo-1	CTB	BMP6	ACVR1_ACVR2A	0.658798	0	0.170362	1.18847	1.13625	0.111418	0.882891	5.63302e-06	0.00326884
Endo-1	CTB	BMP6	ACVR1_BMPR2	0.658798	0	0.170362	1.18847	1.13625	0.111418	0.882891	5.63302e-06	0.00326884
Fibroblast	Hofbauer cells	COL1A2	ITGA9_ITGB1	0.528167	0	0.270552	2.35268	1.03923	0.640152	0.904768	3.39072e-06	0.0032956
Hofbauer cells	CTB	SPP1	ITGAV_ITGB5	0.527955	0	0.278634	1.3352	0.876542	0.242262	0.906029	5.63302e-06	0.00330386
Hofbauer cells	CTB	SPP1	ITGAV_ITGB6	0.527955	0	0.278634	1.3352	0.876542	0.242262	0.906029	5.63302e-06	0.00330386
Hofbauer cells	CTB	SPP1	ITGAV_ITGB1	0.527955	0	0.278634	1.3352	0.876542	0.242262	0.906029	5.63302e-06	0.00330386
Endo-1	Fibroblast	VWF	ITGA9	0.627249	0	0.168958	1.49077	1.13762	0.171191	0.882462	5.63302e-06	0.00332041
Endo-1	CTB	LAMA5	ITGA6_ITGB4	0.527373	0	0.253539	0.839934	0.646523	0.107786	0.901933	5.63302e-06	0.00332662
Endo-1	CTB	LAMA5	ITGA6_ITGB1	0.527373	0	0.253539	0.839934	0.646523	0.107786	0.901933	5.63302e-06	0.00332662
CTB	Hofbauer cells	VCL	ITGB5	0.527104	0	0.271239	1.09159	0.77178	0.10569	0.904877	5.63302e-06	0.00333284
STB-b	Endo-1	CALM1	PDE1C	0.526965	0	0.276128	1.08018	0.706134	0.211779	0.905643	5.63302e-06	0.00333699
STB-c	CTB	ADAM10	CADM1	0.526664	0	0.27524	0.8756	0.561089	0.128651	0.905506	5.63302e-06	0.00334115
Fibroblast	Hofbauer cells	LAMA4	ITGA9_ITGB1	0.52625	0	0.268175	1.87508	0.942786	0.313911	0.904387	5.63302e-06	0.00335778
Fibroblast	Fibroblast	HGF	ITGB1	0.525714	0	0.186369	1.58605	0.858965	0.127644	0.887454	5.63302e-06	0.00337446
Fibroblast	STB-a	HGF	ITGB1	0.524809	0	0.184875	1.5835	0.899054	0.126621	0.887052	5.63302e-06	0.003387
Fibroblast	STB-b	LRIG1	EGFR	0.915683	0	0.1673	0.600193	0.145821	0.142341	0.88195	3.05009e-05	0.00339537
Fibroblast	CTB	FGF7	NRP1	0.523723	0	0.261681	1.49259	0.740482	0.183178	0.903322	5.63302e-06	0.00339955
Endo-1	STB-b	BMP6	ACVR1_ACVR2B	0.657424	0	0.16714	1.184	1.13507	0.10931	0.8819	5.63302e-06	0.00340165
Endo-1	STB-b	BMP6	ACVR1_BMPR2	0.657424	0	0.16714	1.184	1.13507	0.10931	0.8819	5.63302e-06	0.00340165
Fibroblast	Fibroblast	NID1	ITGB1	0.522746	0	0.185029	1.54041	0.807962	0.116113	0.887093	5.63302e-06	0.00342054
Fibroblast	STB-a	NID1	ITGB1	0.521841	0	0.183545	1.53786	0.848051	0.115182	0.88669	5.63302e-06	0.00342895
Endo-1	Hofbauer cells	COL18A1	ITGB5	0.521381	0	0.266136	1.53334	0.931968	0.287007	0.904057	5.63302e-06	0.00343316
Fibroblast	STB-c	COL4A1	GP6	0.812998	0	0.16643	0.92542	1.07231	0.115266	0.881678	5.63302e-06	0.00343316
CTB	Fibroblast	ADAM10	EPHA3	0.521342	0	0.267521	1.22951	0.539581	0.12558	0.904282	5.63302e-06	0.00344158
STB-a	Hofbauer cells	CALM1	KCNQ1	0.521137	0	0.242876	1.21422	0.630493	0.13432	0.900017	5.63302e-06	0.00345002
Fibroblast	CTB	THBS1	CD47	0.526422	0	0.165721	1.30888	1.14415	0.171906	0.881456	5.63302e-06	0.00345424
Fibroblast	Fibroblast	COL6A2	ITGA1_ITGB1	0.520941	0	0.27138	2.35765	0.986072	0.569923	0.9049	4.91705e-06	0.00345424
CTB	CTB	TGM2	ADGRG1	0.520512	0	0.213162	0.577074	0.22836	0.148662	0.89399	1.29464e-05	0.00346692
Fibroblast	CTB	COL6A1	ITGAV_ITGB8	0.520486	0	0.270597	1.54427	0.708113	0.23194	0.904775	5.63302e-06	0.00347115
Fibroblast	Fibroblast	FN1	DPP4	0.520313	0	0.270529	1.31881	0.942484	0.170906	0.904765	5.63302e-06	0.00347539
Fibroblast	CTB	LAMC3	DAG1	0.519661	0	0.245108	1.59973	0.789756	0.277129	0.900427	5.63302e-06	0.00348386
Fibroblast	Hofbauer cells	HGF	SDC2	0.519013	0	0.175303	1.77477	0.997597	0.195682	0.884361	5.63302e-06	0.0034966
STB-b	Fibroblast	ADAM10	EPHA3	0.518956	0	0.264721	1.22529	0.562485	0.124266	0.903825	5.63302e-06	0.00350085
Fibroblast	CTB	CCN1	ITGB5	0.518223	0	0.252981	1.54632	0.934109	0.219715	0.901836	5.63302e-06	0.00351787
STB-a	CTB	CDH1	LRP5	0.517694	0	0.171039	1.06917	0.780621	0.124615	0.883096	5.63302e-06	0.0035264
Fibroblast	STB-c	COL1A2	FLT4	0.517364	0	0.261121	1.29086	0.770407	0.311841	0.903229	5.63302e-06	0.00353921
Fibroblast	Hofbauer cells	HGF	ITGB1	0.517114	0	0.172165	1.56187	0.845156	0.117916	0.883434	5.63302e-06	0.00354348
STB-a	CTB	TGM2	ADGRG1	0.516803	0	0.211083	0.571745	0.266326	0.147213	0.893525	8.95138e-06	0.00355204
Fibroblast	Hofbauer cells	HGF	CD44	0.515835	0	0.170054	1.80957	0.956633	0.245681	0.882797	5.63302e-06	0.00357348
Hofbauer cells	Hofbauer cells	GAS6	MERTK	0.515391	0	0.25829	2.04321	0.931083	0.387417	0.902751	5.63302e-06	0.00357778
Fibroblast	Fibroblast	HGF	CD44	0.515386	0	0.169312	1.80757	0.948226	0.24461	0.882571	5.63302e-06	0.00358208
Fibroblast	Hofbauer cells	BMP5	ACVR1_ACVR2A	0.715984	0	0.161558	1.67192	1.22034	0.116722	0.88012	5.63302e-06	0.00360145
Fibroblast	Hofbauer cells	BMP5	ACVR1_BMPR2	0.715984	0	0.161558	1.67192	1.22034	0.116722	0.88012	5.63302e-06	0.00360145
Fibroblast	STB-a	BMP5	ACVR1_ACVR2B	0.715837	0	0.161173	1.67144	1.22647	0.116443	0.879994	5.63302e-06	0.00361008
Fibroblast	STB-a	BMP5	ACVR1_BMPR2	0.715837	0	0.161173	1.67144	1.22647	0.116443	0.879994	5.63302e-06	0.00361008
Fibroblast	Hofbauer cells	NID1	ITGB1	0.514145	0	0.170928	1.51623	0.794153	0.107264	0.883062	5.63302e-06	0.00362087
Endo-1	CTB	RSPO3	LGR4	0.513812	0	0.226909	1.09887	0.638059	0.262982	0.896915	5.63302e-06	0.00362952
Fibroblast	STB-b	NID1	ITGB3	0.513789	0	0.170343	1.55675	0.839061	0.308652	0.882885	5.63302e-06	0.00363385
Fibroblast	STB-c	COL4A2	GP6	0.785972	0	0.160497	0.820086	0.889603	0.100219	0.879772	5.63302e-06	0.00364252
Fibroblast	Fibroblast	COL6A1	ITGA1_ITGB1	0.512071	0	0.262132	2.28191	0.968779	0.561009	0.903397	5.63302e-06	0.00365553
STB-a	Endo-1	ANXA1	GRM7	0.530382	0	0.160112	0.426765	0.296847	0.138121	0.879645	1.459e-05	0.00365988
Hofbauer cells	CTB	IGF1	ITGA6_ITGB4	0.510265	0	0.230129	1.33614	0.805906	0.224531	0.897565	5.63302e-06	0.00366857
Fibroblast	STB-a	BMP5	PTPRD	0.715136	0	0.159338	1.78101	1.28758	0.118876	0.879388	5.63302e-06	0.00368164
CTB	Hofbauer cells	BMP7	ACTR2	0.509133	0	0.236179	1.21271	0.771049	0.196524	0.898751	5.63302e-06	0.00370783
Fibroblast	Fibroblast	EFNA5	EPHA3	0.509115	0	0.253173	2.2145	1.04049	0.624104	0.901869	3.30881e-06	0.0037122
Fibroblast	Hofbauer cells	CCN1	TLR4	0.509095	0	0.241242	2.19228	1.00874	0.605988	0.899712	4.04846e-06	0.00371658
Fibroblast	Endo-1	VEGFA	NRP1	0.530379	0	0.158858	1.24498	0.730373	0.198054	0.879228	5.63302e-06	0.00372973
STB-a	Endo-1	GDF15	TGFBR2	0.508432	0	0.258035	0.847784	0.616753	0.137282	0.902708	5.63302e-06	0.0037385
Endo-1	CTB	VEGFC	ITGB1	0.508242	0	0.257735	1.3631	0.921423	0.236047	0.902657	5.63302e-06	0.0037429
STB-c	CTB	HSPA8	LRP2	0.64879	0	0.158732	1.24083	1.03439	0.219727	0.879186	5.63302e-06	0.0037429
Fibroblast	STB-b	COL1A2	FLT4	0.508087	0	0.253023	1.27456	0.620296	0.30217	0.901843	5.63302e-06	0.00375169
STB-b	Hofbauer cells	PGF	NRP2	0.507594	0	0.251311	0.840624	0.480763	0.112555	0.901542	5.63302e-06	0.00377813
Fibroblast	STB-b	COL3A1	DDR2	0.593828	0	0.158258	1.72095	1.08312	0.227735	0.879027	5.63302e-06	0.00378254
Fibroblast	Endo-1	SPARC	FGFR1	0.506171	0	0.235972	1.44191	0.797671	0.20168	0.898711	5.63302e-06	0.00380465
STB-a	Fibroblast	ADAM10	EPHA3	0.505163	0	0.248535	1.20086	0.556622	0.116668	0.901048	5.63302e-06	0.00384017
Fibroblast	STB-b	COL1A1	SDC1	0.503901	0	0.246762	1.50359	0.676078	0.294298	0.900729	5.63302e-06	0.00386245
Endo-1	Fibroblast	PAM	FAP	0.503315	0	0.24876	1.00957	0.155945	0.148772	0.901088	2.74655e-05	0.00386691
Hofbauer cells	Hofbauer cells	PSAP	LRP1	0.502879	0	0.244538	0.906918	0.622439	0.104285	0.900323	5.63302e-06	0.00388032
Fibroblast	Hofbauer cells	VEGFC	LYVE1	0.595382	0	0.156654	1.82679	0.996364	0.205727	0.878484	5.63302e-06	0.00388032
Endo-1	Endo-1	FN1	ROBO4	0.502687	0	0.216039	1.60771	0.928847	0.4271	0.894623	5.63302e-06	0.00388479
Endo-1	Endo-1	HSPG2	FGFR1	0.502385	0	0.231061	0.856211	0.640687	0.11262	0.89775	5.63302e-06	0.00388927
Fibroblast	STB-a	LRIG1	EGFR	0.859837	0	0.15653	0.551329	0.134045	0.133178	0.878442	3.50771e-05	0.00389374
STB-a	Endo-1	TIMP3	KDR	0.502189	0	0.234429	1.0467	0.444982	0.135827	0.898412	5.63302e-06	0.00389823
Fibroblast	STB-c	COL1A1	SDC1	0.501827	0	0.244322	1.49926	0.765879	0.291388	0.900283	5.63302e-06	0.00390271
Fibroblast	CTB	COL6A3	ITGAV_ITGB8	0.499532	0	0.248046	1.37547	0.766865	0.235576	0.90096	5.63302e-06	0.00393417
Fibroblast	Endo-1	RSPO3	LRP6	0.694942	0	0.155671	1.57442	1.14498	0.221433	0.878148	5.63302e-06	0.00393867
Fibroblast	Fibroblast	TGFB2	TGFBR1_TGFBR2	0.499262	0	0.244856	1.36028	0.935778	0.223733	0.900381	5.63302e-06	0.00394769
Endo-1	Hofbauer cells	PDGFB	LRP1	0.499064	0	0.240004	1.09897	0.715347	0.165376	0.89948	5.63302e-06	0.0039522
CTB	Fibroblast	BMP7	ACVR2A_BMPR1A	0.498759	0	0.222467	1.56749	0.867707	0.303435	0.895998	5.63302e-06	0.00396575
STB-c	Fibroblast	SEMA6A	PLXNA4	0.498686	0	0.214337	1.2518	0.611096	0.1218	0.89425	5.63302e-06	0.00397479
Endo-1	CTB	FN1	DPP4	0.497666	0	0.209069	1.1366	0.854334	0.132079	0.893068	5.63302e-06	0.00399292
Endo-1	Hofbauer cells	LAMA5	ITGA9_ITGB1	0.495223	0	0.22971	1.4471	0.735821	0.197649	0.897481	5.63302e-06	0.00404753
Endo-1	CTB	COL18A1	ITGB5	0.495161	0	0.234834	1.44702	0.889235	0.253251	0.898491	5.63302e-06	0.0040521
Endo-1	STB-a	IGF2	INSR	0.494416	0	0.191884	0.582341	0.237375	0.100637	0.888902	1.20379e-05	0.00406124
Fibroblast	Hofbauer cells	CCN1	ITGAM	0.494341	0	0.222267	2.19644	0.982338	0.655981	0.895956	5.07739e-06	0.00406582
Endo-1	STB-a	BMP6	ACVR2B_BMPR1A	0.651326	0	0.152843	1.15107	1.12278	0.131038	0.877163	5.63302e-06	0.00407039
CTB	Hofbauer cells	APP	CD74	0.494079	0	0.152766	1.47939	0.76079	0.307568	0.877136	5.63302e-06	0.00407497
Fibroblast	STB-c	BMP5	ACVR1_BMPR2	0.712577	0	0.152642	1.66084	1.18466	0.11028	0.877092	5.63302e-06	0.00408185
Fibroblast	STB-c	BMP5	ACVR1_ACVR2B	0.712577	0	0.152642	1.66084	1.18466	0.11028	0.877092	5.63302e-06	0.00408185
Fibroblast	Endo-1	COL3A1	ITGA1_ITGB1	0.590972	0	0.152347	1.73938	1.07915	0.160731	0.876988	5.63302e-06	0.00410711
Endo-1	CTB	JAM2	ITGAV_ITGB1	0.492622	0	0.24061	1.29872	0.687388	0.265505	0.899594	5.63302e-06	0.00412091
Fibroblast	CTB	LAMB1	DAG1	0.492317	0	0.225326	0.895411	0.67745	0.130788	0.896591	5.63302e-06	0.00413936
CTB	Endo-1	COL21A1	ITGA1_ITGB1	0.588095	0	0.1515	1.27952	1.03529	0.139529	0.876687	5.63302e-06	0.00416248
Fibroblast	STB-b	TNXB	SDC1	0.491637	0	0.236477	1.40066	0.638644	0.271916	0.898809	5.63302e-06	0.00416248
Endo-1	Fibroblast	ADAM10	EPHA3	0.491564	0	0.232577	1.17678	0.473519	0.109177	0.89805	5.63302e-06	0.00417174
Hofbauer cells	Fibroblast	TGFA	PTPRD	0.491444	0	0.152151	2.12315	0.952377	0.752126	0.876919	5.63302e-06	0.00417638
STB-c	Fibroblast	CGA	PTH1R	0.491426	0	0.165542	1.13646	0.64833	0.335973	0.881399	5.63302e-06	0.00418102
Fibroblast	Fibroblast	COL6A3	ITGA1_ITGB1	0.491116	0	0.240287	2.11311	1.02753	0.569803	0.899533	3.66623e-06	0.00420425
STB-b	Endo-1	NECTIN3	PVR	0.750033	0	0.150887	0.511099	0.464148	0.122751	0.876468	8.91772e-06	0.00421356
STB-b	Fibroblast	CALM1	RYR2	0.489723	0	0.233931	1.11281	0.686264	0.243684	0.898315	5.63302e-06	0.0042509
Fibroblast	STB-c	TNXB	SDC1	0.489564	0	0.234139	1.39634	0.728445	0.269227	0.898356	5.63302e-06	0.00426963
STB-a	Hofbauer cells	GDF15	TGFBR2	0.489327	0	0.23778	0.784677	0.56518	0.126506	0.899058	5.63302e-06	0.00428371
CTB	Hofbauer cells	ANXA2	TLR2	0.48864	0	0.232722	1.71006	0.769662	0.298575	0.898079	5.63302e-06	0.00430251
Endo-1	Endo-1	KL	FGFR1	0.488104	0	0.212541	1.53279	0.820844	0.354458	0.893852	5.63302e-06	0.00432135
CTB	Fibroblast	BMP7	BMPR1A_BMPR2	0.487362	0	0.207402	1.188	0.734956	0.177016	0.892685	5.63302e-06	0.00434024
Fibroblast	CTB	COL1A2	ITGAV_ITGB8	0.487275	0	0.234856	1.41381	0.714196	0.237793	0.898495	5.63302e-06	0.00434969
Fibroblast	Endo-1	SLIT3	ROBO4	0.487269	0	0.206442	2.13629	1.05299	0.835921	0.892462	2.91897e-06	0.00435443
CTB	Hofbauer cells	APP	TNFRSF21	0.491818	0	0.149165	1.07991	0.724108	0.151903	0.875845	5.63302e-06	0.00438287
Fibroblast	STB-a	COL1A1	SDC1	0.48592	0	0.225599	1.46611	0.665687	0.269059	0.896647	5.63302e-06	0.00439238
Fibroblast	CTB	LAMA4	ITGAV_ITGB8	0.485358	0	0.232793	0.936204	0.617748	0.116606	0.898092	5.63302e-06	0.00440189
Fibroblast	Endo-1	COL15A1	ITGA1_ITGB1	0.579737	0	0.149038	1.42741	0.965878	0.114198	0.875799	5.63302e-06	0.00440665
Endo-1	CTB	COL18A1	GPC1	0.484777	0	0.222438	1.25417	0.803449	0.321263	0.895991	5.63302e-06	0.00442572
CTB	Endo-1	APP	TSPAN15	0.491141	0	0.148087	1.0856	0.718822	0.153383	0.87545	5.63302e-06	0.00444004
CTB	Endo-1	CDH1	LRP5	0.48398	0	0.177321	0.965339	0.683668	0.129192	0.884945	5.63302e-06	0.00445918
Fibroblast	Endo-1	CCN1	ITGAV	0.483829	0	0.208748	1.12717	0.68335	0.116814	0.892994	5.63302e-06	0.00446397
CTB	Endo-1	LAMB1	CD44	0.483556	0	0.181848	1.23631	0.802622	0.158507	0.886222	5.63302e-06	0.00446876
Hofbauer cells	Fibroblast	PDGFB	PDGFRA_PDGFRB	0.716019	0	0.147057	1.75506	1.22472	0.132197	0.875069	5.63302e-06	0.00447836
Endo-1	Endo-1	COL18A1	KDR	0.4829	0	0.220197	1.87047	0.971985	0.731124	0.895519	5.55049e-06	0.00448796
Endo-1	Hofbauer cells	APP	CD74	0.48247	0	0.148312	1.45394	0.716149	0.2986	0.875533	5.63302e-06	0.00449757
STB-c	CTB	POSTN	ITGAV_ITGB5	0.481482	0	0.228622	0.455889	0.580837	0.12615	0.897262	1.21505e-05	0.00452648
Fibroblast	Endo-1	ANGPT1	TEK	0.48114	0	0.207937	1.92506	0.876129	0.51238	0.892808	5.63302e-06	0.00453613
STB-b	CTB	TGM2	ADGRG1	0.480954	0	0.190997	0.520239	0.173943	0.133204	0.888673	2.29094e-05	0.00455063
Fibroblast	Fibroblast	SLIT3	ROBO2	0.480704	0	0.197733	1.94254	1.0823	0.709834	0.890377	2.36091e-06	0.00456031
Endo-1	Endo-1	JAG1	NOTCH1	0.480611	0	0.202173	1.73927	0.878712	0.413891	0.891455	5.63302e-06	0.00457
Fibroblast	STB-c	NID1	ITGB3	0.498507	0	0.145287	1.50858	0.839338	0.263252	0.874406	5.63302e-06	0.00459427
Fibroblast	Fibroblast	COL1A2	ITGA1_ITGB1	0.478859	0	0.227509	2.15145	0.974861	0.575166	0.897037	5.46496e-06	0.00461373
Endo-1	Hofbauer cells	APP	TNFRSF21	0.480209	0	0.144816	1.05447	0.679467	0.147474	0.874227	5.63302e-06	0.00462348
Endo-1	Fibroblast	FARP2	PLXNA4	0.477783	0	0.185741	1.44841	0.859555	0.199739	0.887285	5.63302e-06	0.00464789
Fibroblast	STB-b	FN1	SDC1	0.476822	0	0.224053	0.65472	0.629147	0.116403	0.896328	5.63302e-06	0.00465767
STB-c	Fibroblast	CALM1	CACNA1C	0.476651	0	0.221877	0.952941	0.66567	0.12952	0.895874	5.63302e-06	0.00466256
Hofbauer cells	Fibroblast	TGFB1	SDC2	0.476594	0	0.213575	1.28904	0.780789	0.185385	0.894081	5.63302e-06	0.00467236
Endo-1	Endo-1	TIMP3	KDR	0.476457	0	0.215444	1.01137	0.446407	0.124827	0.894493	5.63302e-06	0.00467726
Endo-1	Hofbauer cells	CALM1	KCNQ1	0.476436	0	0.181137	1.12761	0.485079	0.100176	0.886024	5.63302e-06	0.00468217
Endo-1	Endo-1	APP	TSPAN15	0.479532	0	0.143769	1.06015	0.674181	0.148911	0.873828	5.63302e-06	0.00468707
Fibroblast	CTB	CNTN4	PTPRG	0.476429	0	0.169367	0.677092	0.485418	0.10324	0.882588	5.63302e-06	0.00468707
Endo-1	Endo-1	FN1	CD44	0.474855	0	0.1774	1.16649	0.850568	0.157817	0.884968	5.63302e-06	0.00474615
Fibroblast	STB-c	FN1	SDC1	0.474749	0	0.221837	0.650395	0.718949	0.115252	0.895865	5.63302e-06	0.00475109
Endo-1	CTB	IGF2	ITGA6_ITGB4	0.474657	0	0.181405	1.2117	0.739978	0.200238	0.886099	5.63302e-06	0.00475604
Endo-1	Endo-1	COL4A2	ITGA2_ITGB1	0.939269	0	0.142701	1.45902	1.23071	0.360626	0.873416	4.21325e-06	0.00476098
Fibroblast	STB-a	TNXB	SDC1	0.473656	0	0.216196	1.36319	0.628253	0.248596	0.894658	5.63302e-06	0.00478574
STB-a	CTB	HSPA8	LRP2	0.641762	0	0.142415	1.21714	1.0096	0.197139	0.873305	5.63302e-06	0.0047907
STB-c	Endo-1	GDF15	TGFBR2	0.473345	0	0.223875	0.781884	0.702996	0.119108	0.896291	5.63302e-06	0.0047907
Endo-1	Fibroblast	JAG1	NOTCH2	0.471407	0	0.190202	1.3202	0.743919	0.22874	0.888467	5.63302e-06	0.0048255
CTB	Hofbauer cells	HMGB1	TLR2	0.471105	0	0.212859	1.59412	0.72845	0.203059	0.893922	5.63302e-06	0.00483546
Endo-1	CTB	PDGFB	ITGAV	0.470977	0	0.217316	0.850129	0.598261	0.140191	0.894901	5.63302e-06	0.00485042
Fibroblast	STB-b	COL6A2	SDC1	0.469977	0	0.218312	1.46499	0.596973	0.284031	0.895116	5.63302e-06	0.00487541
STB-c	Fibroblast	ANGPTL4	CDH11	0.844431	0	0.141372	1.86182	1.45831	0.331443	0.872898	1.06234e-06	0.00488042
Hofbauer cells	Hofbauer cells	ADAM10	IL6R	0.468501	0	0.203295	1.04522	0.423939	0.125448	0.891723	5.63302e-06	0.0049105
Fibroblast	STB-a	CCN1	ITGAV	0.468478	0	0.189006	1.09286	0.686624	0.105766	0.888154	5.63302e-06	0.00491553
CTB	CTB	ADAM10	CADM1	0.468202	0	0.219063	0.772086	0.403556	0.102393	0.895277	5.63302e-06	0.00493061
Fibroblast	STB-c	COL6A2	SDC1	0.467904	0	0.216153	1.46067	0.686774	0.281222	0.894648	5.63302e-06	0.00494572
Fibroblast	Endo-1	LAMC3	CD44	0.466575	0	0.173168	1.82165	0.854949	0.294018	0.883733	5.63302e-06	0.0049659
Endo-1	Hofbauer cells	HMGB1	TLR2	0.46656	0	0.20771	1.58247	0.704387	0.198147	0.892756	5.63302e-06	0.00497095
STB-b	CTB	ADAM10	CADM1	0.465816	0	0.21677	0.767862	0.426461	0.101321	0.894783	5.63302e-06	0.00498106
Fibroblast	Fibroblast	IL1RAPL1	PTPRD	0.483389	0	0.139418	1.93094	0.997829	0.725895	0.872124	4.43161e-06	0.00498612
Fibroblast	STB-a	COL1A1	FLT4	0.465433	0	0.201487	1.31097	0.487471	0.183234	0.891291	5.63302e-06	0.00499118
Fibroblast	STB-c	CNTN4	LVRN	0.464477	0	0.163716	0.675242	0.792986	0.246271	0.880818	5.63302e-06	0.00503684
Fibroblast	Endo-1	TGFB2	ENG	0.464194	0	0.214496	1.55458	0.838229	0.341825	0.894285	5.63302e-06	0.00504193
Fibroblast	Hofbauer cells	CCN2	LRP1	0.462769	0	0.196867	1.55429	0.714811	0.282719	0.890162	5.63302e-06	0.00508271
Endo-1	Endo-1	COL4A1	ITGA2_ITGB1	0.910698	0	0.138169	1.49261	1.24325	0.387281	0.871621	3.47397e-06	0.00510828
STB-b	Fibroblast	PSG9	AXL	0.487295	0	0.137991	0.959806	0.600782	0.254238	0.871549	5.63302e-06	0.00511341
Fibroblast	STB-c	CCN1	ITGAV	0.461963	0	0.180628	1.07829	0.625785	0.101078	0.885882	5.63302e-06	0.00512366
Fibroblast	STB-b	COL6A1	SDC1	0.461107	0	0.210873	1.38925	0.579679	0.279589	0.893477	5.63302e-06	0.00513392
STB-b	CTB	ARPC5	LRP2	0.639526	0	0.137224	1.17526	0.974269	0.147954	0.871237	5.63302e-06	0.00515961
Fibroblast	Endo-1	THBS1	ITGA3_ITGB1	0.50984	0	0.137194	1.32262	1.14123	0.220762	0.871225	5.63302e-06	0.00516476
CTB	CTB	NRXN3	NLGN1	0.460171	0	0.203829	0.954213	0.693635	0.280007	0.891849	5.63302e-06	0.00517764
CTB	CTB	NLGN1	NRXN3	0.460171	0	0.203829	0.954213	0.693635	0.280007	0.891849	5.63302e-06	0.00517764
Fibroblast	STB-c	COL6A1	SDC1	0.459033	0	0.208788	1.38493	0.66948	0.276824	0.893003	5.63302e-06	0.0051957
Fibroblast	STB-a	FN1	SDC1	0.458841	0	0.204838	0.61724	0.618757	0.10642	0.892087	5.63302e-06	0.0052112
CTB	Hofbauer cells	LAMB1	CD44	0.458744	0	0.146539	1.12576	0.736823	0.12773	0.874876	5.63302e-06	0.00521637
Endo-1	STB-a	FN1	ITGA5_ITGB1	0.45831	0	0.154431	0.767403	0.679295	0.10792	0.877719	5.63302e-06	0.00524227
CTB	Fibroblast	LAMB1	CD44	0.458295	0	0.1459	1.12376	0.728416	0.127173	0.874637	5.63302e-06	0.00524746
Hofbauer cells	Fibroblast	PDGFC	PDGFRB	0.516962	0	0.135988	2.02251	0.971688	0.536367	0.870728	5.5792e-06	0.00528905
STB-c	Hofbauer cells	ADAM10	IL6R	0.45705	0	0.19548	1.02494	0.423865	0.120625	0.889816	5.63302e-06	0.00529426
STB-b	Endo-1	ANXA1	GRM7	0.462743	0	0.135457	0.342766	0.174086	0.116852	0.870508	2.28412e-05	0.0053099
Fibroblast	Endo-1	COL5A1	ITGA1_ITGB1	0.53338	0	0.135388	1.80253	0.942331	0.171369	0.870479	5.63302e-06	0.00532557
STB-c	CTB	LAMA3	ITGA6_ITGB1	0.456324	0	0.15632	0.722624	0.644153	0.166393	0.87837	5.63302e-06	0.00532818
STB-c	CTB	LAMA3	ITGA6_ITGB4	0.456324	0	0.15632	0.722624	0.644153	0.166393	0.87837	5.63302e-06	0.00532818
CTB	CTB	HSPA8	LRP2	0.638611	0	0.135099	1.20652	0.98458	0.187013	0.870359	5.63302e-06	0.00535173
CTB	Hofbauer cells	BMP7	ENG	0.455792	0	0.165672	1.05115	0.655313	0.136888	0.88144	5.63302e-06	0.00536222
Hofbauer cells	Hofbauer cells	LGALS9	COLEC12	0.761669	0	0.135034	1.32005	0.995909	0.267965	0.870332	5.63302e-06	0.00536746
Hofbauer cells	Hofbauer cells	ADAM9	ITGB5	0.455022	0	0.206961	1.0725	0.648029	0.112397	0.892583	5.63302e-06	0.00537796
Endo-1	Endo-1	FN1	ITGA5_ITGB1	0.45487	0	0.149655	0.758147	0.647451	0.104583	0.876023	5.63302e-06	0.00538847
Endo-1	Hofbauer cells	FN1	PLAUR	0.454429	0	0.149044	1.48128	0.854852	0.357023	0.875801	5.63302e-06	0.00540951
STB-c	Hofbauer cells	GDF15	TGFBR2	0.45424	0	0.206302	0.718778	0.651423	0.109759	0.89243	5.63302e-06	0.00542533
Hofbauer cells	Endo-1	ADAM10	NOTCH1	0.45332	0	0.185205	0.775194	0.379433	0.104259	0.887141	5.63302e-06	0.00545702
Endo-1	Hofbauer cells	FN1	SDC2	0.453222	0	0.147367	1.02113	0.825732	0.101293	0.875184	5.63302e-06	0.00546231
Endo-1	STB-b	NRG3	ERBB3	0.523033	0	0.133345	1.10984	1.11291	0.267238	0.86962	5.63302e-06	0.0054782
Fibroblast	STB-a	COL6A2	SDC1	0.451996	0	0.199589	1.42751	0.586582	0.259672	0.890832	5.63302e-06	0.00552067
CTB	Hofbauer cells	LRPAP1	LRP1	0.451477	0	0.183446	0.931983	0.595105	0.13974	0.886662	5.63302e-06	0.00553132
STB-b	CTB	LAMA3	ITGA6_ITGB1	0.451175	0	0.149275	0.70865	0.567525	0.158893	0.875885	5.63302e-06	0.00554997
STB-b	CTB	LAMA3	ITGA6_ITGB4	0.451175	0	0.149275	0.70865	0.567525	0.158893	0.875885	5.63302e-06	0.00554997
STB-a	Fibroblast	CALM1	CACNA1C	0.450644	0	0.193291	0.902551	0.600264	0.112833	0.889263	5.63302e-06	0.00556865
Fibroblast	Endo-1	COL14A1	CD44	0.450564	0	0.164984	1.61651	0.838014	0.25246	0.881222	5.63302e-06	0.00557934
Fibroblast	STB-b	LAMC3	DAG1	0.450175	0	0.150944	1.41511	0.65758	0.170663	0.876488	5.63302e-06	0.00561147
Endo-1	Hofbauer cells	FN1	CD44	0.450044	0	0.142955	1.05594	0.784769	0.127174	0.873515	5.63302e-06	0.00561683
Endo-1	Fibroblast	EFNB2	EPHA3	0.449886	0	0.183669	1.98296	0.955049	0.645374	0.886723	5.63302e-06	0.0056222
Endo-1	Fibroblast	FN1	CD44	0.449595	0	0.142332	1.05394	0.776362	0.126619	0.873273	5.63302e-06	0.00563294
Fibroblast	STB-c	RSPO2	LGR4	0.448993	0	0.201302	1.20138	0.696107	0.224439	0.891246	5.63302e-06	0.00564907
Endo-1	Hofbauer cells	JAG1	NOTCH2	0.448181	0	0.15999	1.24218	0.712413	0.192408	0.879604	5.63302e-06	0.00565445
Hofbauer cells	CTB	ARPC5	LRP2	0.636817	0	0.130936	1.16633	0.959301	0.141175	0.868583	5.63302e-06	0.0056814
Fibroblast	STB-a	LAMC3	DAG1	0.446654	0	0.146172	1.40576	0.663254	0.165268	0.874739	5.63302e-06	0.00569219
Fibroblast	Endo-1	NID1	ITGA3	0.489641	0	0.130751	1.54997	0.809317	0.213548	0.868502	5.63302e-06	0.00571381
STB-c	Endo-1	CALM1	PDE1C	0.445565	0	0.196777	0.922467	0.576944	0.15092	0.89014	5.63302e-06	0.00571922
Fibroblast	STB-c	CCN1	ITGA5	0.445311	0	0.159213	1.15952	0.75328	0.185374	0.879346	5.63302e-06	0.00574089
CTB	STB-b	LAMA5	SDC1	0.445164	0	0.197503	0.481361	0.376807	0.112486	0.89032	1.06182e-05	0.00574632
STB-c	Endo-1	NECTIN3	PVR	0.653666	0	0.12999	0.390834	0.428785	0.105751	0.868168	1.72873e-05	0.00578436
Hofbauer cells	Endo-1	CKLF	LRP6	0.684762	0	0.129876	1.73368	1.15581	0.3928	0.868118	9.78836e-07	0.00579525
Fibroblast	Endo-1	FGF2	NRP1	0.513877	0	0.129804	1.16111	0.668276	0.172669	0.868086	5.63302e-06	0.00580615
Fibroblast	STB-c	LAMC3	DAG1	0.443655	0	0.142108	1.39779	0.649935	0.160673	0.873186	5.63302e-06	0.00581706
Fibroblast	STB-a	COL6A1	SDC1	0.443126	0	0.192788	1.35177	0.569288	0.255611	0.889134	5.63302e-06	0.00583891
CTB	STB-c	LAMA5	SDC1	0.443091	0	0.19555	0.477036	0.466608	0.111374	0.889833	1.07594e-05	0.00584438
Endo-1	CTB	VWF	SIRPA	0.609282	0	0.129394	1.43376	1.08028	0.221976	0.867905	5.63302e-06	0.00584438
Endo-1	CTB	LAMA4	DAG1	0.441983	0	0.18891	1.03471	0.638421	0.1669	0.888129	5.63302e-06	0.00587725
STB-c	Endo-1	ADAM10	NOTCH1	0.441868	0	0.178085	0.754914	0.379358	0.100251	0.885164	5.63302e-06	0.00588823
Fibroblast	Hofbauer cells	LAMC3	CD44	0.441763	0	0.139544	1.7111	0.78915	0.236929	0.872175	5.63302e-06	0.00589372
Endo-1	Endo-1	VEGFC	ITGB1	0.441363	0	0.186546	1.17513	0.795527	0.170848	0.887502	5.63302e-06	0.00590471
STB-a	Fibroblast	CGA	PTH1R	0.44132	0	0.143914	1.06081	0.336119	0.292078	0.873883	5.63302e-06	0.00591021
Fibroblast	Fibroblast	LAMC3	CD44	0.441314	0	0.138936	1.7091	0.780744	0.235896	0.871931	5.63302e-06	0.00591571
Hofbauer cells	STB-c	B2M	KLRD1	0.441154	0	0.154941	0.721084	0.695015	0.168443	0.877896	5.63302e-06	0.00592122
Fibroblast	STB-b	COL6A3	SDC1	0.440152	0	0.1933	1.22045	0.638431	0.283971	0.889265	5.63302e-06	0.00596535
Fibroblast	CTB	RSPO3	ZNRF3	0.583365	0	0.128254	1.35187	0.995031	0.206464	0.867397	5.63302e-06	0.0059764
Hofbauer cells	STB-c	CD200R1	CD200	0.439861	0	0.192379	1.37868	0.701278	0.356872	0.88903	5.63302e-06	0.0059847
STB-c	Hofbauer cells	CD200	CD200R1	0.439861	0	0.192379	1.37868	0.701278	0.356872	0.88903	5.63302e-06	0.0059847
Endo-1	Fibroblast	GNAI2	ADCY9	0.439414	0	0.188969	1.19867	0.70467	0.155295	0.888144	5.63302e-06	0.00599301
STB-b	CTB	HSPA8	LRP2	0.635648	0	0.12822	1.19654	0.999539	0.17749	0.867382	5.63302e-06	0.00599301
Endo-1	Endo-1	SPARC	FGFR1	0.43937	0	0.14934	1.11589	0.684395	0.127638	0.875909	5.63302e-06	0.00599855
Fibroblast	Endo-1	LAMB1	CD44	0.439231	0	0.159192	1.11733	0.742643	0.138759	0.879339	5.63302e-06	0.00600409
CTB	Fibroblast	FARP2	PLXNA4	0.439146	0	0.132883	1.33567	0.779471	0.142898	0.869423	5.63302e-06	0.00600963
Fibroblast	Endo-1	COL1A1	CD36	0.439039	0	0.170423	1.52661	0.651887	0.104288	0.882909	5.63302e-06	0.00602628
Fibroblast	STB-c	COL6A3	SDC1	0.438078	0	0.191388	1.21613	0.728232	0.281163	0.888775	5.63302e-06	0.00606522
STB-b	CTB	CALM1	KCNN4	0.437898	0	0.175212	0.466392	0.393306	0.120881	0.884334	1.12846e-05	0.00608753
Fibroblast	CTB	IGF2	ITGA6_ITGB4	0.43789	0	0.131095	1.01857	0.648338	0.144705	0.868652	5.63302e-06	0.00609311
Fibroblast	CTB	ALCAM	NRP1	0.437733	0	0.152303	0.983267	0.526157	0.109674	0.876973	5.63302e-06	0.00609869
Fibroblast	Hofbauer cells	HMGB1	TLR2	0.437683	0	0.174998	1.50841	0.629019	0.166941	0.884272	5.63302e-06	0.00610428
Endo-1	CTB	JAG1	NOTCH3	0.437263	0	0.14579	1.36206	0.767831	0.30932	0.874595	5.63302e-06	0.00611546
CTB	Hofbauer cells	BMP7	ACVR2A_BMPR1A	0.436624	0	0.140335	1.28272	0.758874	0.19141	0.872489	5.63302e-06	0.00613226
Fibroblast	Hofbauer cells	TGFB2	TGFBR1_TGFBR2	0.436355	0	0.190394	1.22959	0.612111	0.173969	0.888517	5.63302e-06	0.00614346
Endo-1	CTB	IGF1	ITGA6_ITGB4	0.435702	0	0.128102	0.974994	0.678661	0.124986	0.867329	5.63302e-06	0.00617153
CTB	STB-b	BMP7	ACVR2B_BMPR1A	0.435528	0	0.138887	1.03488	0.662175	0.188411	0.871911	5.63302e-06	0.00617715
Fibroblast	STB-a	CNTN4	LVRN	0.435061	0	0.149809	0.632686	0.51098	0.225351	0.876079	5.63302e-06	0.00619402
Fibroblast	STB-b	COL3A1	DDR1	0.578401	0	0.126333	1.61644	1.02217	0.266155	0.866527	4.83816e-06	0.00620529
Fibroblast	Fibroblast	COL1A1	DDR2	0.43415	0	0.164668	1.83599	0.828867	0.432382	0.881122	5.63302e-06	0.0062222
Endo-1	Hofbauer cells	SEMA3A	NRP1_PLXNA2	0.666288	0	0.12607	1.1175	0.924499	0.134269	0.866406	5.63302e-06	0.00623349
Fibroblast	STB-a	RSPO2	LGR4	0.433201	0	0.18658	1.17173	0.637395	0.208026	0.887511	5.63302e-06	0.00623914
Fibroblast	STB-a	CCN1	ITGA5	0.43275	0	0.143058	1.12571	0.704448	0.166564	0.873554	5.63302e-06	0.00625044
Endo-1	Hofbauer cells	ADAM17	RHBDF2	0.432135	0	0.156586	1.3297	0.601538	0.130046	0.878461	5.63302e-06	0.00628441
Endo-1	STB-c	NRG3	ERBB3	0.518616	0	0.125417	1.09444	1.1151	0.251349	0.866105	5.63302e-06	0.00629575
Fibroblast	Endo-1	PSEN1	NOTCH4	0.431281	0	0.176572	1.15914	0.581317	0.169366	0.884729	5.63302e-06	0.00630143
Endo-1	CTB	PDGFB	LRP1	0.431007	0	0.185031	0.92134	0.627795	0.127496	0.887094	5.63302e-06	0.0063071
STB-b	STB-b	NECTIN3	NECTIN1	0.740724	0	0.124979	0.392715	0.424485	0.113863	0.865903	1.7031e-05	0.00632984
Fibroblast	Endo-1	SPARC	ENG	0.42971	0	0.180322	1.24281	0.660164	0.206193	0.885796	5.63302e-06	0.00634692
Fibroblast	Endo-1	CCN1	ITGA5	0.42931	0	0.138634	1.11646	0.672604	0.161414	0.871809	5.63302e-06	0.00639257
Fibroblast	Fibroblast	FARP2	PLXNA4	0.432635	0	0.123975	1.31667	0.767262	0.133319	0.865434	5.63302e-06	0.00640401
Fibroblast	STB-a	TNXB	ITGAV_ITGB3	0.428944	0	0.165765	1.28281	0.559805	0.123224	0.881469	5.63302e-06	0.00640974
Fibroblast	CTB	MFGE8	ITGAV	0.42877	0	0.171895	1.38095	0.589544	0.256476	0.883353	5.63302e-06	0.00642119
CTB	Endo-1	BMP7	ACTR2	0.428301	0	0.129334	0.971852	0.60603	0.107619	0.867879	5.63302e-06	0.00643839
Endo-1	Endo-1	GNAI2	CAV1	0.428047	0	0.180438	1.36906	0.764134	0.267401	0.885829	5.63302e-06	0.00644413
Endo-1	CTB	VEGFC	NRP2	0.428032	0	0.172356	1.2761	0.822774	0.182585	0.883491	5.63302e-06	0.00644987
Fibroblast	STB-c	PLA2G2A	EGFR	0.939569	0	0.123376	0.642736	0.202004	0.203189	0.865151	1.72873e-05	0.00647861
Fibroblast	STB-b	COL1A2	SDC1	0.427895	0	0.183021	1.25879	0.585762	0.286644	0.886546	5.63302e-06	0.00648436
Hofbauer cells	Endo-1	TGFB1	ENG	0.427813	0	0.178441	0.731817	0.536983	0.115382	0.885265	5.63302e-06	0.00649012
CTB	Endo-1	BMP7	ACVR1_BMPR2	0.427734	0	0.128585	1.02551	0.643731	0.133065	0.867545	5.63302e-06	0.00650165
CTB	Endo-1	BMP7	ACVR1_ACVR2B	0.427734	0	0.128585	1.02551	0.643731	0.133065	0.867545	5.63302e-06	0.00650165
CTB	Endo-1	BMP7	ACVR1_ACVR2A	0.427734	0	0.128585	1.02551	0.643731	0.133065	0.867545	5.63302e-06	0.00650165
CTB	STB-a	LAMA5	SDC1	0.427183	0	0.180565	0.443881	0.366416	0.102839	0.885865	1.30058e-05	0.00651895
STB-c	CTB	GH2	GHR	0.427058	0	0.174172	0.633065	0.64882	0.175622	0.884029	5.63302e-06	0.00652472
Fibroblast	Hofbauer cells	COL5A1	SDC3	0.526485	0	0.122708	1.8037	0.919932	0.339972	0.864834	5.63302e-06	0.0065305
Fibroblast	Fibroblast	FGF7	FGFR1	0.426334	0	0.181539	1.54871	0.714049	0.250072	0.886136	5.63302e-06	0.00656521
CTB	STB-a	BMP7	ACTR2	0.426213	0	0.126574	0.96563	0.638243	0.105322	0.866637	5.63302e-06	0.006571
Fibroblast	STB-b	CCN1	ITGA5	0.425992	0	0.134368	1.10753	0.665546	0.156447	0.870052	5.63302e-06	0.0065768
Fibroblast	STB-c	COL1A2	SDC1	0.425822	0	0.181211	1.25447	0.675563	0.283809	0.886045	5.63302e-06	0.0065884
Fibroblast	Hofbauer cells	COL14A1	CD44	0.425753	0	0.13295	1.50596	0.772215	0.20344	0.869452	5.63302e-06	0.0065942
Fibroblast	STB-b	CCN1	ITGB3	0.425405	0	0.133613	1.20707	0.743353	0.271081	0.869734	5.63302e-06	0.00661744
Fibroblast	Fibroblast	COL14A1	CD44	0.425304	0	0.13237	1.50395	0.763808	0.202553	0.869203	5.63302e-06	0.00663489
Fibroblast	STB-c	B2M	KLRD1	0.424848	0	0.134059	0.637635	0.666637	0.145741	0.869922	5.63302e-06	0.00665237
STB-c	Hofbauer cells	LAMA3	ITGA9_ITGB1	0.424174	0	0.141628	1.32979	0.73345	0.305117	0.872999	5.63302e-06	0.00666987
Hofbauer cells	Hofbauer cells	A2M	LRP1	0.423796	0	0.150547	1.10544	0.596105	0.147175	0.876346	5.63302e-06	0.00668155
Fibroblast	Endo-1	FGF10	FGFR1	0.423054	0	0.128181	1.52778	0.701267	0.354833	0.867364	5.63302e-06	0.00670494
Fibroblast	Endo-1	COL4A1	ITGA2_ITGB1	0.797772	0	0.120256	1.32998	1.10752	0.337072	0.86365	5.63302e-06	0.00671079
Fibroblast	Endo-1	FN1	ROBO4	0.422778	0	0.166299	1.41003	0.817684	0.328765	0.881637	5.63302e-06	0.00672837
Fibroblast	Endo-1	LAMA2	ITGA2_ITGB1	0.795199	0	0.119848	1.55925	1.25075	0.448692	0.86345	1.87884e-06	0.00673423
Fibroblast	STB-c	TNXB	ITGAV_ITGB3	0.422429	0	0.158417	1.26825	0.498966	0.117761	0.87908	5.63302e-06	0.00674596
Endo-1	STB-c	COL18A1	ITGA5	0.422249	0	0.147792	1.06022	0.708406	0.213669	0.875342	5.63302e-06	0.00675771
Fibroblast	STB-a	COL6A3	SDC1	0.422171	0	0.176722	1.18298	0.62804	0.259617	0.884772	5.63302e-06	0.00677534
Fibroblast	Endo-1	COL1A1	CD44	0.422024	0	0.150397	1.81768	0.786335	0.307138	0.876292	5.63302e-06	0.00678123
Fibroblast	STB-a	THBS1	CD47	0.499374	0	0.119189	1.21797	1.10095	0.123637	0.863124	5.63302e-06	0.006793
Endo-1	Fibroblast	VEGFC	NRP2	0.421406	0	0.165303	1.25385	0.800308	0.175113	0.881323	5.63302e-06	0.00679889
CTB	Hofbauer cells	ADAM17	RHBDF2	0.421342	0	0.14351	1.30099	0.585587	0.119186	0.873728	5.63302e-06	0.00680479
Hofbauer cells	Endo-1	SPP1	ITGAV_ITGB5	0.421232	0	0.168106	1.09665	0.665995	0.146162	0.8822	5.63302e-06	0.00681363
Hofbauer cells	Endo-1	SPP1	ITGAV_ITGB1	0.421232	0	0.168106	1.09665	0.665995	0.146162	0.8822	5.63302e-06	0.00681363
Hofbauer cells	Endo-1	TGFB1	CAV1	0.420475	0	0.173156	1.16469	0.668915	0.226601	0.883729	5.63302e-06	0.00685794
Endo-1	Endo-1	ANGPT1	TEK	0.420349	0	0.130777	1.59575	0.761035	0.322249	0.868513	5.63302e-06	0.00686386
Fibroblast	CTB	LAMA2	RPSA	0.794734	0	0.118443	1.2359	1.20325	0.161271	0.862753	5.63302e-06	0.00688756
STB-c	Endo-1	FGF12	FGFR1	0.419758	0	0.123906	0.741986	0.58304	0.121633	0.865401	5.63302e-06	0.00691724
Fibroblast	STB-b	PLA2G2A	EGFR	0.90153	0	0.118194	0.609455	0.133531	0.194653	0.862628	3.52967e-05	0.00691724
Fibroblast	STB-c	THBS1	CD47	0.498726	0	0.118073	1.21579	1.08612	0.122479	0.862568	5.63302e-06	0.00692318
STB-a	Endo-1	CALM1	PDE1C	0.419558	0	0.171425	0.872077	0.511537	0.131476	0.883212	5.63302e-06	0.00692318
CTB	CTB	ARPC5	LRP2	0.63109	0	0.117638	1.14743	0.950086	0.126837	0.862349	5.63302e-06	0.00697082
STB-b	Hofbauer cells	LAMA3	ITGA9_ITGB1	0.419025	0	0.135245	1.31582	0.656823	0.291365	0.87042	5.63302e-06	0.00697082
CTB	Fibroblast	BMP7	ACVR1_BMPR2	0.419443	0	0.117625	0.998551	0.631223	0.121723	0.862342	5.63302e-06	0.00698276
CTB	Fibroblast	BMP7	ACVR1_ACVR2A	0.419443	0	0.117625	0.998551	0.631223	0.121723	0.862342	5.63302e-06	0.00698276
CTB	Fibroblast	BMP7	ACVR1_ACVR2B	0.419443	0	0.117625	0.998551	0.631223	0.121723	0.862342	5.63302e-06	0.00698276
Fibroblast	STB-c	COL1A1	ITGA5	0.418041	0	0.145709	1.4524	0.663895	0.233749	0.874565	5.63302e-06	0.00701862
Fibroblast	CTB	FN1	DPP4	0.417757	0	0.160933	0.938918	0.743171	0.101669	0.879915	5.63302e-06	0.00703059
Fibroblast	Endo-1	CCN1	ITGB5	0.417574	0	0.123541	1.21496	0.73136	0.107296	0.865229	5.63302e-06	0.00704858
CTB	CTB	LAMA5	DAG1	0.416374	0	0.170382	0.573533	0.421871	0.110651	0.882897	5.89514e-06	0.00709062
Hofbauer cells	Hofbauer cells	HMGB1	TLR2	0.41623	0	0.150696	1.4534	0.604496	0.143758	0.876399	5.63302e-06	0.00710265
Fibroblast	Fibroblast	VEGFC	VIPR2	0.463393	0	0.116897	1.69729	0.858206	0.211897	0.861973	5.63302e-06	0.00710265
STB-a	Hofbauer cells	FN1	ITGA9	0.414781	0	0.129984	1.34708	0.756927	0.102022	0.868166	5.63302e-06	0.00718718
Fibroblast	Endo-1	COL4A2	ITGA2_ITGB1	0.770746	0	0.115969	1.22465	0.924808	0.293071	0.861499	5.63302e-06	0.00719929
Fibroblast	Hofbauer cells	LAMB1	CD44	0.414419	0	0.128282	1.00678	0.676844	0.111816	0.86741	5.63302e-06	0.00720535
Fibroblast	Fibroblast	LAMB1	CD44	0.41397	0	0.127723	1.00478	0.668438	0.111329	0.867158	5.63302e-06	0.00723569
Fibroblast	Hofbauer cells	PROS1	MERTK	0.413927	0	0.13632	1.54399	0.753278	0.253694	0.870866	5.63302e-06	0.00724177
Fibroblast	Endo-1	APOE	SCARB1	0.751055	0	0.115563	1.30096	0.942778	0.329143	0.86129	5.63302e-06	0.00725393
Endo-1	Endo-1	PSEN1	NOTCH4	0.412961	0	0.157211	1.11338	0.557889	0.150796	0.878674	5.63302e-06	0.00729657
STB-b	Hofbauer cells	ADAM17	RHBDF2	0.41261	0	0.13293	1.27776	0.575615	0.110399	0.869443	5.63302e-06	0.00732099
Fibroblast	Fibroblast	TGFB3	TGFBR3	0.758862	0	0.115028	0.894737	0.688384	0.186662	0.861012	5.63302e-06	0.00733321
Fibroblast	Fibroblast	COL16A1	ITGA1_ITGB1	0.412106	0	0.157919	2.1783	0.801833	0.634849	0.878913	5.63302e-06	0.00735157
STB-c	Fibroblast	LAMA3	SDC2	0.410777	0	0.135506	1.12967	0.749911	0.255653	0.870529	5.63302e-06	0.00741906
Hofbauer cells	Hofbauer cells	ADAM17	RHBDF2	0.410465	0	0.130331	1.27205	0.559795	0.108241	0.868319	5.63302e-06	0.00743753
Fibroblast	STB-c	CCN1	ITGB3	0.410123	0	0.11396	1.1589	0.743629	0.231207	0.860453	5.63302e-06	0.00746834
Fibroblast	STB-a	COL1A2	SDC1	0.409914	0	0.167324	1.22131	0.575371	0.262061	0.881958	5.63302e-06	0.00746834
Endo-1	STB-a	COL18A1	ITGA5	0.409687	0	0.132796	1.02641	0.659574	0.191988	0.869386	5.63302e-06	0.00748686
STB-a	Hofbauer cells	ADAM17	RHBDF2	0.409666	0	0.129364	1.26993	0.587699	0.107438	0.867892	5.63302e-06	0.00749304
CTB	Endo-1	LAMB1	ITGA3_ITGB1	0.435519	0	0.113486	0.911794	0.64051	0.12205	0.860203	5.63302e-06	0.00750541
STB-b	Endo-1	FGF12	FGFR1	0.411695	0	0.113449	0.719276	0.566913	0.111368	0.860183	5.63302e-06	0.00752397
CTB	Hofbauer cells	SEMA3F	NRP2_PLXNA2	0.408753	0	0.135226	1.209	0.677335	0.225423	0.870412	5.63302e-06	0.00753636
STB-c	Fibroblast	CALM1	RYR2	0.408323	0	0.166706	0.95509	0.557074	0.173657	0.881765	5.63302e-06	0.00754876
STB-b	STB-c	NECTIN3	NECTIN1	0.736517	0	0.113269	0.372883	0.427111	0.103195	0.860088	1.869e-05	0.00754876
Fibroblast	CTB	VEGFA	NRP1	0.408226	0	0.11477	1.02404	0.484051	0.143089	0.860878	5.63302e-06	0.00755496
STB-a	Hofbauer cells	SERPINE1	PLAUR	0.40733	0	0.128818	0.875579	0.32213	0.162893	0.867649	5.63302e-06	0.00758602
Endo-1	Hofbauer cells	A2M	LRP1	0.407039	0	0.130631	1.01653	0.578619	0.127705	0.86845	5.63302e-06	0.00760468
STB-b	Fibroblast	TGFB1	SDC2	0.407018	0	0.131048	1.10378	0.686589	0.11375	0.868631	5.63302e-06	0.00761091
Fibroblast	CTB	TGFB2	TGFBR1_TGFBR2	0.406886	0	0.164881	1.16837	0.548482	0.150656	0.88119	5.63302e-06	0.00762337
Endo-1	CTB	ADAM17	MET	0.406832	0	0.143505	0.873545	0.543346	0.117076	0.873726	5.63302e-06	0.0076296
Fibroblast	Fibroblast	THBS1	CD47	0.495574	0	0.11265	1.2052	1.06604	0.116854	0.859757	5.63302e-06	0.00763584
CTB	STB-c	BMP7	ACVR2B_BMPR1A	0.415651	0	0.112613	0.97168	0.631102	0.152768	0.859737	5.63302e-06	0.00764208
Fibroblast	Hofbauer cells	ADAM17	RHBDF2	0.4065	0	0.125528	1.2615	0.550047	0.104252	0.866157	5.63302e-06	0.00764832
Endo-1	Endo-1	COL18A1	ITGA5	0.406247	0	0.12869	1.01715	0.62773	0.186051	0.867592	5.63302e-06	0.00765456
Fibroblast	CTB	ANGPT1	ITGB1	0.405956	0	0.158668	1.25952	0.63094	0.177666	0.879164	5.63302e-06	0.00766081
Hofbauer cells	STB-a	SPP1	ITGAV_ITGB1	0.405881	0	0.152207	1.06234	0.669269	0.132339	0.876939	5.63302e-06	0.00768581
Hofbauer cells	STB-a	SPP1	ITGAV_ITGB5	0.405881	0	0.152207	1.06234	0.669269	0.132339	0.876939	5.63302e-06	0.00768581
Hofbauer cells	STB-a	SPP1	ITGAV_ITGB3	0.405881	0	0.152207	1.06234	0.669269	0.132339	0.876939	5.63302e-06	0.00768581
STB-b	Fibroblast	LAMA3	SDC2	0.405628	0	0.129399	1.11569	0.673284	0.244131	0.867908	5.63302e-06	0.0077046
Fibroblast	STB-a	COL1A1	ITGA5	0.405479	0	0.130924	1.41859	0.615063	0.21003	0.868578	5.63302e-06	0.00771086
STB-c	Hofbauer cells	ADAM17	RHBDF2	0.404995	0	0.123704	1.2575	0.539109	0.102738	0.865306	5.63302e-06	0.0077234
STB-b	Fibroblast	FARP2	PLXNA4	0.42341	0	0.111356	1.28975	0.763887	0.119749	0.859059	5.63302e-06	0.00776108
Endo-1	STB-a	NRG3	ERBB3	0.510614	0	0.111053	1.06654	1.08918	0.222561	0.858894	5.63302e-06	0.00779255
Hofbauer cells	Hofbauer cells	TGFB1	ITGB5	0.402991	0	0.160564	0.817205	0.522235	0.105697	0.879794	5.63302e-06	0.00784934
Endo-1	Endo-1	FN1	ITGA3_ITGB1	0.426818	0	0.110711	0.841975	0.688455	0.121519	0.858707	5.63302e-06	0.00784934
Fibroblast	STB-a	PLA2G2A	EGFR	0.845685	0	0.110585	0.560591	0.121755	0.182122	0.858638	4.09171e-05	0.00785567
Endo-1	STB-b	COL18A1	ITGA5	0.40293	0	0.124729	1.00823	0.620672	0.180326	0.865786	5.63302e-06	0.00785567
Fibroblast	Fibroblast	SPARC	FGFR1	0.402563	0	0.160563	1.16194	0.566549	0.13723	0.879794	5.63302e-06	0.00788098
Endo-1	CTB	NRG3	ERBB3	0.510251	0	0.110402	1.06528	1.07788	0.221258	0.858538	5.63302e-06	0.00788098
Endo-1	STB-b	COL18A1	ITGB3	0.402343	0	0.124028	1.10777	0.698478	0.312457	0.865459	5.63302e-06	0.00788732
Fibroblast	Endo-1	COL1A1	ITGA5	0.402039	0	0.126875	1.40934	0.583219	0.203535	0.866774	5.63302e-06	0.00789366
Fibroblast	STB-a	COL3A1	ITGA1_ITGB1	0.570243	0	0.10945	1.64975	1.05286	0.115474	0.858011	5.63302e-06	0.00795718
STB-b	CTB	GH2	GHR	0.401276	0	0.14748	0.575855	0.485531	0.148708	0.875226	5.80532e-06	0.00796354
CTB	STB-a	COL21A1	ITGA1_ITGB1	0.567366	0	0.108842	1.18989	1.00899	0.100242	0.857671	5.63302e-06	0.00800817
Fibroblast	Hofbauer cells	VEGFA	ITGA9	0.400162	0	0.11186	1.91838	0.778578	0.562825	0.859332	5.63302e-06	0.00802095
CTB	STB-c	NRXN3	NLGN1	0.399955	0	0.137685	0.82166	0.63983	0.189143	0.871425	5.63302e-06	0.00804972
STB-c	CTB	NLGN1	NRXN3	0.399955	0	0.137685	0.82166	0.63983	0.189143	0.871425	5.63302e-06	0.00804972
Endo-1	STB-b	NECTIN2	CD96	0.399555	0	0.158983	1.0217	0.828399	0.32378	0.87927	5.63302e-06	0.00807214
Hofbauer cells	STB-c	SPP1	ITGAV_ITGB3	0.399367	0	0.14546	1.04778	0.60843	0.126473	0.874471	5.63302e-06	0.00807855
Fibroblast	Endo-1	LAMC3	ITGA3_ITGB1	0.418537	0	0.10807	1.49713	0.692837	0.226394	0.857236	5.63302e-06	0.00809138
Fibroblast	STB-b	COL1A1	ITGA5	0.398722	0	0.122971	1.40041	0.576161	0.197272	0.864959	5.63302e-06	0.00811064
Hofbauer cells	STB-a	B2M	KLRD1	0.39782	0	0.13397	0.650924	0.340423	0.145644	0.869885	5.63302e-06	0.008175
Fibroblast	Hofbauer cells	COL1A1	CD44	0.397213	0	0.121195	1.70713	0.720536	0.247502	0.864107	5.63302e-06	0.00820728
Fibroblast	CTB	LAMA4	DAG1	0.397187	0	0.156501	0.873362	0.534378	0.138268	0.878432	5.63302e-06	0.00821374
Fibroblast	Fibroblast	COL1A1	CD44	0.396764	0	0.120666	1.70513	0.712129	0.246423	0.863851	5.63302e-06	0.00822668
Fibroblast	Endo-1	ANGPTL1	TEK	0.401382	0	0.106703	1.96713	0.736981	0.744612	0.856456	5.63302e-06	0.00826554
STB-a	CTB	GH2	GHR	0.396306	0	0.142334	0.564825	0.483163	0.14352	0.873274	6.2135e-06	0.00826554
STB-a	Endo-1	PSEN1	NOTCH4	0.396287	0	0.139591	1.07173	0.548919	0.133894	0.872193	5.63302e-06	0.00827202
Fibroblast	Hofbauer cells	NRG2	NRP2	0.396272	0	0.120568	1.62853	0.740507	0.386873	0.863802	5.63302e-06	0.00827851
CTB	Hofbauer cells	SERPINF1	PLXDC2	0.684805	0	0.10658	1.55171	1.1465	0.185259	0.856385	5.63302e-06	0.00827851
CTB	CTB	ADAM17	MET	0.396039	0	0.131521	0.844831	0.527396	0.107299	0.868837	5.63302e-06	0.00829799
STB-c	Fibroblast	FARP2	PLXNA4	0.419814	0	0.106435	1.27926	0.73757	0.114457	0.856301	5.63302e-06	0.00830448
Endo-1	STB-c	COL18A1	GPC1	0.396037	0	0.1165	1.01382	0.646609	0.168259	0.861771	5.63302e-06	0.00831098
Hofbauer cells	Endo-1	GAS6	MERTK	0.395777	0	0.155487	1.61002	0.695558	0.23322	0.878084	5.63302e-06	0.0083305
Fibroblast	Endo-1	FN1	CD44	0.394946	0	0.136556	0.968813	0.739405	0.121481	0.870963	5.63302e-06	0.00840878
STB-a	Hofbauer cells	CD200	CD200R1	0.394764	0	0.149717	1.27476	0.52343	0.277732	0.876046	5.63302e-06	0.00843823
Hofbauer cells	STB-a	CD200R1	CD200	0.394764	0	0.149717	1.27476	0.52343	0.277732	0.876046	5.63302e-06	0.00843823
Fibroblast	CTB	CCN2	LRP1	0.394712	0	0.151774	1.37666	0.62726	0.217963	0.876785	5.63302e-06	0.00844806
Endo-1	Endo-1	COL18A1	ITGB5	0.394511	0	0.114679	1.11566	0.686485	0.123673	0.86083	5.63302e-06	0.00847429
Endo-1	Endo-1	LAMB2	ITGA6_ITGB1	0.502375	0	0.105167	0.995033	0.779859	0.138752	0.855562	5.63302e-06	0.00848743
Fibroblast	Fibroblast	COL27A1	ITGA1_ITGB1	0.394334	0	0.139392	1.42196	0.705809	0.366051	0.872114	5.63302e-06	0.00850057
CTB	STB-a	NRXN3	NLGN1	0.394275	0	0.131447	0.809157	0.545256	0.180574	0.868805	5.63302e-06	0.00851701
STB-a	CTB	NLGN1	NRXN3	0.394275	0	0.131447	0.809157	0.545256	0.180574	0.868805	5.63302e-06	0.00851701
Fibroblast	Endo-1	COL1A1	CD93	0.393154	0	0.116417	1.8834	0.745409	0.404773	0.861729	5.63302e-06	0.00857303
Fibroblast	Fibroblast	CTHRC1	ROR2	0.48343	0	0.104369	2.11558	0.916539	0.684997	0.85509	5.63302e-06	0.00859284
Endo-1	Hofbauer cells	ANXA2	TLR2	0.392389	0	0.123688	1.43604	0.590874	0.158688	0.865299	5.63302e-06	0.00861929
Hofbauer cells	Fibroblast	GNAI2	ADCY9	0.392121	0	0.141339	1.03495	0.581115	0.116152	0.872885	5.63302e-06	0.00863916
Endo-1	Endo-1	LAMA2	ITGA2_ITGB1	0.695311	0	0.104003	1.3901	1.02069	0.389372	0.854873	5.63302e-06	0.00864578
Fibroblast	Fibroblast	LAMC3	ITGA9_ITGB1	0.415517	0	0.103976	1.60211	0.751545	0.155755	0.854857	5.63302e-06	0.00865241
Endo-1	Hofbauer cells	EFNB2	PECAM1	0.391514	0	0.147124	0.913604	0.399566	0.126209	0.875094	5.63302e-06	0.00867896
Fibroblast	Endo-1	DLK1	NOTCH4	0.390076	0	0.133027	1.83625	0.750228	0.619075	0.869484	5.63302e-06	0.00877217
Fibroblast	STB-a	COL1A2	FLT4	0.389428	0	0.149441	1.06618	0.397155	0.178468	0.875946	5.63302e-06	0.0087922
Fibroblast	Endo-1	APOE	LRP6	0.674179	0	0.103057	1.84219	1.13691	0.577842	0.854305	1.19113e-06	0.00880557
Endo-1	Endo-1	LAMA4	CD44	0.388897	0	0.133464	1.25663	0.703614	0.177071	0.869671	5.63302e-06	0.00883904
Endo-1	CTB	LAMA2	RPSA	0.694846	0	0.102784	1.06675	0.973187	0.13995	0.85414	5.63302e-06	0.00883904
Endo-1	Fibroblast	PDGFB	LRP1	0.388619	0	0.150792	0.810701	0.50313	0.103904	0.876434	5.63302e-06	0.00885916
Hofbauer cells	Fibroblast	FARP2	PLXNA4	0.416999	0	0.102584	1.27104	0.7446	0.110316	0.854019	5.63302e-06	0.00885916
Hofbauer cells	Fibroblast	PSAP	SORT1	0.388487	0	0.150393	0.806615	0.507197	0.125005	0.87629	5.63302e-06	0.00887258
Fibroblast	Hofbauer cells	COL1A1	CD93	0.388427	0	0.110854	1.85449	0.725048	0.385431	0.858786	5.63302e-06	0.00887929
Fibroblast	Endo-1	COL6A2	CD44	0.388101	0	0.133057	1.77909	0.70723	0.296423	0.869497	5.63302e-06	0.00890617
Endo-1	Fibroblast	COL18A1	PTPRS	0.387379	0	0.106164	1.54759	0.767884	0.573407	0.856144	5.63302e-06	0.0089803
Endo-1	STB-c	COL18A1	ITGB3	0.387061	0	0.105785	1.0596	0.698755	0.266498	0.855924	5.63302e-06	0.00900732
Fibroblast	Fibroblast	FGF7	NRP1	0.386773	0	0.148985	1.24489	0.514954	0.10429	0.875779	5.63302e-06	0.00902762
Hofbauer cells	Endo-1	SPP1	CD44	0.386698	0	0.13234	1.49428	0.858366	0.304772	0.869191	5.63302e-06	0.00904117
Fibroblast	CTB	RSPO2	RNF43	0.386652	0	0.143187	1.86101	0.873629	0.851179	0.873604	5.63302e-06	0.00904794
Hofbauer cells	Hofbauer cells	SEMA3D	NRP1_PLXNA2	0.656009	0	0.100781	1.45834	0.924131	0.346013	0.85291	5.63302e-06	0.00905472
STB-a	CTB	LRPAP1	LRP2	0.62378	0	0.100668	1.17504	0.978113	0.107436	0.852839	5.63302e-06	0.00906828
Endo-1	STB-a	COL18A1	GPC1	0.386016	0	0.104537	0.986675	0.616091	0.150981	0.85519	5.63302e-06	0.00908865
STB-b	Endo-1	PSEN1	NOTCH4	0.385995	0	0.128714	1.04602	0.510533	0.123461	0.867603	5.63302e-06	0.00909544
Hofbauer cells	Endo-1	PSEN1	NOTCH4	0.385908	0	0.128622	1.0458	0.495627	0.123373	0.867562	5.63302e-06	0.00910904
Endo-1	Endo-1	JAM2	ITGAV_ITGB1	0.3859	0	0.145165	1.06017	0.476841	0.160184	0.87436	5.63302e-06	0.00911584
Hofbauer cells	Hofbauer cells	PROS1	MERTK	0.385316	0	0.101926	1.37296	0.69599	0.189687	0.853617	5.63302e-06	0.00913625
Fibroblast	Endo-1	LAMB1	ITGA3_ITGB1	0.391194	0	0.0993474	0.792817	0.580531	0.106844	0.852009	5.63302e-06	0.00919764
STB-c	Endo-1	PSEN1	NOTCH4	0.384544	0	0.127181	1.04239	0.491361	0.121991	0.866913	5.63302e-06	0.00920447
Endo-1	Fibroblast	KL	FGFR1	0.384496	0	0.144621	1.25282	0.589722	0.241185	0.874153	5.63302e-06	0.00921815
Fibroblast	STB-a	NID1	ITGB3	0.470404	0	0.0992107	1.42001	0.74091	0.179764	0.851922	5.63302e-06	0.00922499
Fibroblast	Fibroblast	COL5A3	ITGA1_ITGB1	0.384467	0	0.129106	1.88446	0.760006	0.514386	0.867777	5.63302e-06	0.00922499
Hofbauer cells	Fibroblast	ADAM10	AXL	0.383844	0	0.102422	0.74079	0.27843	0.115262	0.85392	7.87967e-06	0.00924552
Fibroblast	Hofbauer cells	VEGFA	NRP2	0.383843	0	0.10597	1.52306	0.703849	0.331386	0.856031	5.63302e-06	0.00925237
CTB	CTB	LRPAP1	LRP1	0.38342	0	0.141428	0.754349	0.507554	0.107732	0.87292	5.63302e-06	0.00927294
STB-c	CTB	LAMA3	ITGAV_ITGB8	0.383282	0	0.122942	0.390912	0.408412	0.11334	0.864946	1.72689e-05	0.00928666
Hofbauer cells	Hofbauer cells	C1QB	LRP1	0.382814	0	0.101839	1.31806	0.533548	0.272892	0.853564	5.63302e-06	0.00932101
Fibroblast	Hofbauer cells	MFGE8	ITGB5	0.382663	0	0.142436	1.64787	0.672489	0.329839	0.873314	5.63302e-06	0.00933477
STB-a	Fibroblast	CALM1	RYR2	0.382316	0	0.145228	0.9047	0.491668	0.151284	0.874384	5.63302e-06	0.00936921
STB-a	Fibroblast	FARP2	PLXNA4	0.413602	0	0.0979372	1.26113	0.74981	0.105318	0.851105	5.63302e-06	0.00936921
Fibroblast	STB-b	COL1A1	GP6	0.38192	0	0.103196	1.54278	0.669956	0.433256	0.854389	5.63302e-06	0.009383
STB-a	Hofbauer cells	ANXA2	TLR2	0.381904	0	0.111811	1.40619	0.587683	0.14345	0.859306	5.63302e-06	0.0093899
Fibroblast	STB-a	B2M	KLRD1	0.381514	0	0.115915	0.567476	0.312046	0.126015	0.861471	6.08633e-06	0.00942443
Fibroblast	CTB	DCN	ERBB4	0.420887	0	0.0974138	1.85539	0.76451	0.489562	0.850765	5.63302e-06	0.00943135
Fibroblast	Fibroblast	COL21A1	ITGA1_ITGB1	0.381328	0	0.125833	1.15767	0.57329	0.115891	0.866297	5.63302e-06	0.00943827
Fibroblast	CTB	RSPO3	LGR5	0.457359	0	0.0972905	1.30211	0.803034	0.234843	0.850685	5.63302e-06	0.00945211
Fibroblast	STB-a	COL5A1	ITGA1_ITGB1	0.512651	0	0.0972664	1.7129	0.916035	0.123116	0.850669	5.63302e-06	0.00945903
Hofbauer cells	Endo-1	GNAI2	CAV1	0.380754	0	0.134958	1.20534	0.640579	0.200002	0.8703	5.63302e-06	0.00947982
STB-c	Endo-1	CGA	RAMP3	0.446598	0	0.0967736	0.725134	0.589506	0.361605	0.850346	5.63302e-06	0.00952841
Fibroblast	Endo-1	COL6A1	CD44	0.37923	0	0.128523	1.70335	0.689937	0.291787	0.867518	5.63302e-06	0.0095841
Endo-1	Fibroblast	VEGFC	ITGB1	0.378963	0	0.120125	0.999748	0.659639	0.110017	0.863586	5.63302e-06	0.00959804
Fibroblast	STB-a	HGF	MET	0.47097	0	0.0959614	1.53639	0.839562	0.129789	0.849809	5.63302e-06	0.009612
Fibroblast	STB-c	COL3A1	DDR1	0.56359	0	0.0956823	1.5553	0.991934	0.201581	0.849623	5.63302e-06	0.00963295
Fibroblast	Endo-1	FGF2	FGFR1	0.397942	0	0.0956135	1.27626	0.626643	0.25029	0.849577	5.63302e-06	0.00963994
STB-b	CTB	LAMA3	ITGAV_ITGB8	0.378133	0	0.117401	0.376939	0.331785	0.108232	0.862229	1.83798e-05	0.00968193
Endo-1	Endo-1	COL18A1	ITGA3	0.378195	0	0.095201	1.10098	0.668734	0.216181	0.849301	5.63302e-06	0.00968193
Endo-1	STB-a	VEGFC	ITGB1	0.378058	0	0.119161	0.997205	0.699727	0.109134	0.863111	5.63302e-06	0.00968893
Fibroblast	Endo-1	FST	BMPR2	0.739965	0	0.0951579	0.95544	0.702518	0.207335	0.849272	5.63302e-06	0.00969594
Fibroblast	Endo-1	COL14A1	ITGA1_ITGB1	0.396398	0	0.0950502	1.38644	0.723323	0.137109	0.849199	5.63302e-06	0.00970295
Fibroblast	CTB	CADM3	CADM1	0.378012	0	0.132398	1.83508	0.773141	0.690102	0.869215	5.63302e-06	0.00970997
STB-a	Hofbauer cells	HMGB1	TLR2	0.377871	0	0.107242	1.35502	0.538638	0.102305	0.856765	5.63302e-06	0.009724
Fibroblast	Hofbauer cells	ANXA2	TLR2	0.377536	0	0.106863	1.39376	0.541794	0.137102	0.856548	5.63302e-06	0.00974507
Fibroblast	CTB	APOE	LRP2	0.62109	0	0.0944211	1.69659	1.06274	0.617869	0.848774	2.68274e-06	0.00978024
Endo-1	STB-c	RSPO3	LGR4	0.376547	0	0.138726	0.841149	0.443533	0.16078	0.871846	5.63302e-06	0.00979433
Endo-1	Hofbauer cells	GNAI2	ADCY7	0.376538	0	0.141779	0.683269	0.435249	0.110036	0.873058	5.63302e-06	0.00980137
STB-b	Fibroblast	CGA	PTH1R	0.376484	0	0.115928	0.962913	0.194816	0.23528	0.861478	1.87096e-05	0.00981547
Endo-1	Hofbauer cells	JAG1	NOTCH1	0.397566	0	0.0941558	1.30278	0.696385	0.192756	0.848593	5.63302e-06	0.00982252
CTB	Hofbauer cells	HMGB1	TLR4	0.375489	0	0.140992	1.3346	0.548919	0.180627	0.872749	5.63302e-06	0.00987197
Fibroblast	CTB	FGF2	NRP1	0.391724	0	0.0937797	0.940168	0.421954	0.124749	0.848336	5.63302e-06	0.00990736
Fibroblast	CTB	IL1RAPL1	PTPRF	0.375116	0	0.101221	0.882248	0.414172	0.264103	0.853183	5.63302e-06	0.00990736
Fibroblast	Hofbauer cells	FN1	PLAUR	0.37452	0	0.114728	1.2836	0.743689	0.274822	0.860856	5.63302e-06	0.00996411
STB-b	Endo-1	CALM1	GRM7	0.374385	0	0.10325	0.524641	0.389507	0.157115	0.854422	8.16947e-06	0.00997122
Fibroblast	Endo-1	COL1A1	ITGA3_ITGB1	0.373987	0	0.0938587	1.49316	0.624223	0.236497	0.84839	5.63302e-06	0.00998543
Fibroblast	Hofbauer cells	VEGFC	ITGA9	0.385235	0	0.093355	1.40352	0.660345	0.15912	0.848043	5.63302e-06	0.00999255
Endo-1	STB-c	JAG1	NOTCH2	0.396499	0	0.0927675	1.06858	0.625658	0.111564	0.847636	5.63302e-06	0.0100638
Endo-1	STB-b	LAMA4	DAG1	0.372497	0	0.116335	0.85009	0.506245	0.102781	0.861687	5.63302e-06	0.0101067
STB-c	Fibroblast	ADAM10	AXL	0.372392	0	0.0984841	0.72051	0.278355	0.110831	0.851458	7.88989e-06	0.010121
Fibroblast	Endo-1	MMP2	FGFR1	0.395476	0	0.0924162	1.44226	0.631512	0.341553	0.847391	5.63302e-06	0.0101425
STB-c	Fibroblast	SEMA7A	ITGA1_ITGB1	0.371414	0	0.115497	1.09179	0.591492	0.173953	0.861255	5.63302e-06	0.0101855
Fibroblast	CTB	FGF7	FGFR2	0.371293	0	0.136245	1.86387	0.789474	0.66055	0.870835	5.63302e-06	0.0102358
Endo-1	Hofbauer cells	HMGB1	TLR4	0.370944	0	0.137581	1.32294	0.524856	0.176257	0.871383	5.63302e-06	0.0102575
STB-b	STB-b	CALM1	GP6	0.370938	0	0.0993442	0.387453	0.340506	0.152819	0.852007	1.7621e-05	0.0102647
Fibroblast	Hofbauer cells	GAS6	MERTK	0.376822	0	0.0917154	1.27769	0.644817	0.137567	0.846898	5.63302e-06	0.0102719
Fibroblast	STB-a	THBS1	ITGA3_ITGB1	0.483383	0	0.0916772	1.22256	1.09685	0.14752	0.846871	5.63302e-06	0.0102863
Endo-1	STB-a	JAM2	ITGAV_ITGB1	0.370549	0	0.131437	1.02586	0.480115	0.145035	0.868801	5.63302e-06	0.0102935
Endo-1	Hofbauer cells	VEGFC	ITGB1	0.370362	0	0.110969	0.975575	0.64583	0.101632	0.858849	5.63302e-06	0.010308
Fibroblast	Endo-1	COL11A1	ITGA1_ITGB1	0.384502	0	0.0915471	1.54029	0.791526	0.182582	0.846779	5.63302e-06	0.0103152
STB-a	Hofbauer cells	BGN	TLR2	0.370281	0	0.0986443	1.53011	0.654226	0.403476	0.85156	5.63302e-06	0.0103224
Hofbauer cells	STB-a	SPP1	ITGA5_ITGB1	0.370153	0	0.115205	1.09519	0.687094	0.208412	0.861104	5.63302e-06	0.0103441
CTB	Fibroblast	SEMA7A	ITGA1_ITGB1	0.369657	0	0.113666	1.08679	0.545301	0.171195	0.860298	5.63302e-06	0.0103876
Hofbauer cells	CTB	LGALS9	COLEC12	0.529503	0	0.0911514	0.948696	0.570243	0.180884	0.846498	5.63302e-06	0.0103948
Hofbauer cells	CTB	SEMA4D	MET	0.369248	0	0.101773	1.14198	0.649512	0.274458	0.853523	5.63302e-06	0.0104238
Fibroblast	Endo-1	LAMC1	ITGA2_ITGB1	0.611661	0	0.0907344	1.50473	0.897201	0.404132	0.8462	5.63302e-06	0.0104893
STB-b	Fibroblast	COL28A1	ITGA1_ITGB1	0.367956	0	0.111893	1.12254	0.58954	0.217089	0.85935	5.63302e-06	0.0105039
Fibroblast	STB-b	RSPO2	LGR4	0.367663	0	0.125485	1.04868	0.480797	0.139908	0.866137	5.63302e-06	0.0105257
Fibroblast	Fibroblast	COL1A1	ITGA9_ITGB1	0.370966	0	0.0903036	1.59814	0.682931	0.162706	0.84589	5.63302e-06	0.010555
Fibroblast	STB-b	COL1A1	DDR2	0.370715	0	0.0900079	1.56917	0.675611	0.236341	0.845676	5.63302e-06	0.0106062
STB-a	Fibroblast	PSG9	AXL	0.366776	0	0.0965531	0.769105	0.266229	0.177892	0.850201	8.96262e-06	0.0106281
Hofbauer cells	Endo-1	SPP1	ITGA5_ITGB1	0.366713	0	0.111643	1.08594	0.65525	0.201967	0.859215	5.63302e-06	0.0106355
Fibroblast	Hofbauer cells	FGF7	FGFR1	0.366393	0	0.132214	1.38674	0.60366	0.182126	0.869136	5.63302e-06	0.0106575
CTB	Endo-1	PSEN1	NOTCH4	0.366303	0	0.107904	0.99683	0.458716	0.1035	0.857142	5.63302e-06	0.0106648
STB-b	Hofbauer cells	ANXA2	TLR2	0.365767	0	0.0935307	1.36025	0.536252	0.119997	0.848164	5.63302e-06	0.0106942
Hofbauer cells	Fibroblast	IGF1	IGF2R	0.365441	0	0.132701	1.10373	0.56379	0.164839	0.869345	5.63302e-06	0.0107384
Endo-1	Hofbauer cells	LAMA4	CD44	0.364085	0	0.10755	1.14608	0.637815	0.14269	0.856941	5.63302e-06	0.010827
STB-c	Fibroblast	PSG9	AXL	0.363742	0	0.0955098	0.764306	0.340105	0.17597	0.849508	5.63302e-06	0.0109011
Fibroblast	STB-b	NID1	ITGA3	0.463554	0	0.0879791	1.45131	0.756109	0.143692	0.844182	5.63302e-06	0.0109011
Endo-1	Fibroblast	LAMA4	CD44	0.363636	0	0.107081	1.14407	0.629408	0.142068	0.856673	5.63302e-06	0.0109234
Endo-1	Endo-1	COL18A1	ITGA1_ITGB1	0.372067	0	0.0878852	1.19543	0.716155	0.152476	0.844112	5.63302e-06	0.0109308
CTB	Endo-1	PTDSS1	SCARB1	0.741311	0	0.0878747	0.936423	0.90365	0.121306	0.844104	5.63302e-06	0.0109457
Fibroblast	Hofbauer cells	COL6A2	CD44	0.363289	0	0.107222	1.66853	0.641431	0.238867	0.856753	5.63302e-06	0.0109457
CTB	Endo-1	LAMA5	CD44	0.363288	0	0.120375	0.795454	0.487064	0.117394	0.863708	5.63302e-06	0.0109531
Fibroblast	Endo-1	COL1A2	CD36	0.363033	0	0.1264	1.28182	0.561571	0.101576	0.866558	5.63302e-06	0.010968
Endo-1	Endo-1	SPARC	ENG	0.362909	0	0.11412	0.916782	0.546888	0.130494	0.860537	5.63302e-06	0.0109829
Fibroblast	Fibroblast	CCN2	IGF2R	0.3629	0	0.130697	1.40475	0.59135	0.258308	0.868478	5.63302e-06	0.0109903
Fibroblast	Fibroblast	COL6A2	CD44	0.36284	0	0.106754	1.66653	0.633024	0.237826	0.856485	5.63302e-06	0.0109978
Fibroblast	Fibroblast	FGF2	SDC2	0.370262	0	0.0874507	1.63438	0.732942	0.411139	0.843786	5.63302e-06	0.0110052
Fibroblast	STB-a	NID1	ITGA3	0.463183	0	0.0873716	1.44991	0.764945	0.1427	0.843726	5.63302e-06	0.0110351
Fibroblast	Hofbauer cells	CCN1	ITGB2	0.389386	0	0.0872901	1.78604	0.788526	0.625455	0.843665	5.63302e-06	0.01105
Hofbauer cells	Hofbauer cells	SPP1	CD44	0.361887	0	0.106644	1.38373	0.792567	0.245595	0.856422	5.63302e-06	0.0110575
Hofbauer cells	Fibroblast	SPP1	CD44	0.361438	0	0.106179	1.38173	0.78416	0.244524	0.856153	5.63302e-06	0.0110725
CTB	Endo-1	ANXA2	ROBO4	0.361055	0	0.127878	1.22428	0.535395	0.288908	0.867228	5.63302e-06	0.0111024
Endo-1	STB-b	COL18A1	GPC1	0.371389	0	0.0870755	0.947058	0.571402	0.125761	0.843502	5.63302e-06	0.0111099
Endo-1	STB-a	RSPO3	LGR4	0.360755	0	0.128581	0.811501	0.384821	0.149022	0.867544	5.63302e-06	0.0111174
STB-c	Fibroblast	COL28A1	ITGA1_ITGB1	0.360703	0	0.104331	1.10089	0.604991	0.202419	0.855068	5.63302e-06	0.0111249
STB-a	Fibroblast	SEMA7A	ITGA1_ITGB1	0.35991	0	0.103505	1.05908	0.559309	0.155891	0.854575	5.63302e-06	0.0111774
Fibroblast	CTB	RSPO3	LGR4	0.414636	0	0.0867922	0.564955	0.397471	0.10059	0.843287	6.20496e-06	0.0112
Fibroblast	Endo-1	COL1A1	ITGA1_ITGB1	0.367859	0	0.086646	1.58761	0.671644	0.166805	0.843176	5.63302e-06	0.011215
CTB	Endo-1	APP	TSPAN12	0.452539	0	0.0866078	1.14266	0.665388	0.246877	0.843146	5.63302e-06	0.0112225
CTB	CTB	SEMA4D	MET	0.359317	0	0.0907462	1.09311	0.632158	0.24472	0.846208	5.63302e-06	0.0112376
Fibroblast	CTB	VEGFA	ITGAV	0.35927	0	0.0971013	0.979502	0.45354	0.209069	0.850561	5.63302e-06	0.0112527
Fibroblast	Fibroblast	SLIT2	PLXNA1	0.866633	0	0.0863478	1.84535	1.50306	0.134353	0.842947	5.63302e-06	0.0113055
Fibroblast	Fibroblast	TNXB	ITGA9_ITGB1	0.358703	0	0.0865397	1.49522	0.645497	0.150332	0.843094	5.63302e-06	0.0113433
CTB	STB-a	BMP7	ACVR2B_BMPR1A	0.395647	0	0.0861712	0.90808	0.580307	0.116898	0.842812	5.63302e-06	0.0113584
Fibroblast	Endo-1	COL6A3	CD44	0.358275	0	0.117812	1.53455	0.748688	0.296361	0.862437	5.63302e-06	0.011366
Endo-1	CTB	EFNB2	EPHB4	0.358268	0	0.12631	1.18422	0.648326	0.333334	0.866516	5.63302e-06	0.0113736
Fibroblast	STB-a	COL3A1	DDR1	0.558881	0	0.0859369	1.53587	0.978674	0.181049	0.842631	5.63302e-06	0.0113812
STB-b	Hofbauer cells	CD200	CD200R1	0.357908	0	0.114851	1.18983	0.422606	0.213054	0.86092	5.63302e-06	0.0114153
Hofbauer cells	STB-b	CD200R1	CD200	0.357908	0	0.114851	1.18983	0.422606	0.213054	0.86092	5.63302e-06	0.0114153
CTB	Fibroblast	EFNA5	EPHA3	0.366076	0	0.0853206	1.52752	0.725332	0.210327	0.842154	5.63302e-06	0.0114799
CTB	STB-c	HRAS	INSR	0.548133	0	0.0852729	0.436172	0.456919	0.12623	0.842116	1.36879e-05	0.0114951
Fibroblast	CTB	MFGE8	ITGB5	0.356443	0	0.125684	1.56155	0.629756	0.291045	0.866229	5.63302e-06	0.0115638
Hofbauer cells	CTB	A2M	LRP1	0.355739	0	0.116064	0.927806	0.508553	0.113464	0.861548	5.63302e-06	0.0116403
STB-b	Fibroblast	SEMA7A	ITGA1_ITGB1	0.355438	0	0.098843	1.04637	0.533383	0.14887	0.851688	5.63302e-06	0.0116787
STB-a	Endo-1	CGA	RAMP3	0.396492	0	0.08413	0.649477	0.277295	0.31436	0.841217	8.00291e-06	0.0117171
Endo-1	Endo-1	APP	TSPAN12	0.44093	0	0.0840826	1.11721	0.620747	0.239679	0.84118	5.63302e-06	0.0117401
Fibroblast	Hofbauer cells	COL6A1	CD44	0.354419	0	0.103568	1.59279	0.624137	0.235132	0.854613	5.63302e-06	0.0117787
Fibroblast	CTB	COL3A1	DDR1	0.557761	0	0.0836203	1.53125	0.962773	0.176169	0.840811	5.63302e-06	0.0117941
Fibroblast	Fibroblast	COL6A1	CD44	0.35397	0	0.103117	1.59079	0.615731	0.234106	0.854341	5.63302e-06	0.0118095
CTB	Fibroblast	COL14A1	ITGA1_ITGB1	0.353564	0	0.0968894	1.28071	0.646151	0.139762	0.850422	5.63302e-06	0.0118327
Fibroblast	CTB	SEMA5A	MET	0.353048	0	0.0837856	1.44577	0.677702	0.547964	0.840943	5.63302e-06	0.0118946
STB-c	Hofbauer cells	SERPINE1	PLAUR	0.352674	0	0.105347	0.802516	0.219086	0.133214	0.855667	1.44446e-05	0.0119333
Fibroblast	Fibroblast	CCN2	LRP1	0.352324	0	0.12369	1.26602	0.502595	0.17763	0.865299	5.63302e-06	0.0119644
Fibroblast	Endo-1	COL5A2	ITGA1_ITGB1	0.353453	0	0.0824039	1.42004	0.64969	0.148825	0.839828	5.63302e-06	0.0120266
Hofbauer cells	Fibroblast	LGALS9	PTPRK	0.482479	0	0.0822633	1.32686	0.773373	0.267621	0.839713	5.63302e-06	0.0120421
Fibroblast	Endo-1	COL3A1	ITGA2_ITGB1	0.55701	0	0.0820652	1.97693	1.05447	0.764177	0.839551	2.86328e-06	0.0121046
STB-b	Endo-1	TGFB1	CAV1	0.350899	0	0.106247	0.979429	0.574715	0.13904	0.856192	5.63302e-06	0.0121358
Hofbauer cells	Endo-1	PTDSS1	SCARB1	0.739188	0	0.081843	0.920452	0.89703	0.112979	0.839368	5.63302e-06	0.0121671
Fibroblast	STB-a	DCN	MET	0.409736	0	0.0817288	1.62169	0.682633	0.141282	0.839274	5.63302e-06	0.0121985
Fibroblast	Hofbauer cells	APOE	ABCA1	0.542921	0	0.0817048	1.20479	0.723532	0.231051	0.839254	5.63302e-06	0.0122142
CTB	Endo-1	COL21A1	ITGA2_ITGB1	0.554133	0	0.0816089	1.51706	1.0106	0.663375	0.839175	3.93341e-06	0.0122377
Fibroblast	STB-c	NID1	ITGA3	0.459623	0	0.0815338	1.43644	0.747057	0.133165	0.839113	5.63302e-06	0.0122691
Endo-1	CTB	LAMB2	ITGA6_ITGB1	0.401428	0	0.0812042	0.759308	0.552492	0.107136	0.838839	5.63302e-06	0.012336
Endo-1	CTB	LAMB2	ITGA6_ITGB4	0.401428	0	0.0812042	0.759308	0.552492	0.107136	0.838839	5.63302e-06	0.012336
Fibroblast	STB-b	COL6A2	GP6	0.347997	0	0.0912983	1.50419	0.590851	0.418141	0.846602	5.63302e-06	0.0123715
Fibroblast	CTB	HGF	ST14	0.461912	0	0.081003	1.67215	0.864768	0.373292	0.838671	5.63302e-06	0.0123952
CTB	Endo-1	LAMB2	ITGA6_ITGB1	0.488565	0	0.0806945	0.929321	0.746398	0.106464	0.838413	5.63302e-06	0.0124427
Fibroblast	Fibroblast	SPON1	APP	0.346296	0	0.114959	1.19755	0.477685	0.110196	0.860976	5.63302e-06	0.012514
Fibroblast	Endo-1	COL15A1	ITGA2_ITGB1	0.545774	0	0.080283	1.66496	0.941193	0.542939	0.838066	5.63302e-06	0.012522
Fibroblast	Endo-1	COL1A2	CD44	0.346019	0	0.111548	1.57288	0.696019	0.29915	0.859163	5.63302e-06	0.0125379
Hofbauer cells	Hofbauer cells	CD86	CD28	0.345289	0	0.118022	2.27528	0.697284	0.928209	0.862543	5.63302e-06	0.0125816
Hofbauer cells	Hofbauer cells	CD28	CD86	0.345289	0	0.118022	2.27528	0.697284	0.928209	0.862543	5.63302e-06	0.0125816
Endo-1	CTB	ANGPT1	ITGB1	0.345164	0	0.0997904	0.93021	0.515846	0.111739	0.852289	5.63302e-06	0.0126015
Fibroblast	Fibroblast	ANGPTL1	ITGA1_ITGB1	0.344692	0	0.0876399	1.85088	0.672316	0.552625	0.843928	5.63302e-06	0.0126494
Fibroblast	Endo-1	LAMA4	CD44	0.344102	0	0.110568	1.09528	0.599571	0.146694	0.858629	5.63302e-06	0.0127373
STB-b	Fibroblast	CALM1	PTH2R	0.353308	0	0.0793696	0.645442	0.355871	0.145985	0.837289	5.63302e-06	0.0127854
Endo-1	Fibroblast	VEGFC	ITGA9	0.342837	0	0.0816706	1.11429	0.719701	0.139204	0.839226	5.63302e-06	0.0128175
STB-a	Hofbauer cells	BGN	LY96	0.342275	0	0.0888895	1.41556	0.604433	0.372477	0.844858	5.63302e-06	0.0128738
Fibroblast	Hofbauer cells	HMGB1	TLR4	0.342066	0	0.115914	1.24889	0.449488	0.148499	0.86147	5.63302e-06	0.012906
Fibroblast	Hofbauer cells	TGFB2	ENG	0.341776	0	0.108511	1.21144	0.56691	0.172926	0.857485	5.63302e-06	0.0129463
Endo-1	Endo-1	LAMA4	ITGA3_ITGB1	0.340859	0	0.0832914	0.932112	0.541502	0.136345	0.840547	5.63302e-06	0.0129948
Fibroblast	STB-a	CCN1	ITGB3	0.382021	0	0.0778184	1.07033	0.645202	0.157882	0.83594	5.63302e-06	0.0130839
Fibroblast	Hofbauer cells	SPON1	APP	0.340356	0	0.110008	1.18452	0.549345	0.10545	0.858321	5.63302e-06	0.013092
Fibroblast	Endo-1	COL6A2	ITGA3_ITGB1	0.340063	0	0.0830375	1.45457	0.545118	0.228246	0.840342	5.63302e-06	0.0131163
Endo-1	Hofbauer cells	VWF	ITGA4	0.585831	0	0.0777523	1.75956	1.0881	0.772443	0.835881	2.0957e-06	0.0131245
Fibroblast	STB-b	COL6A1	GP6	0.339126	0	0.0881872	1.42845	0.573558	0.411602	0.844338	5.63302e-06	0.0132221
Fibroblast	Endo-1	ANGPT1	ITGB1	0.339076	0	0.114842	1.07155	0.505045	0.128593	0.860915	5.63302e-06	0.0132384
Fibroblast	Hofbauer cells	CCN2	ITGAM	0.338472	0	0.114511	2.13616	0.686167	0.811987	0.860742	5.63302e-06	0.0132874
STB-c	CTB	LPL	LRP2	0.613655	0	0.0771599	1.25717	1.03666	0.37012	0.835356	5.63302e-06	0.0133038
Endo-1	Fibroblast	CALM1	RYR2	0.337615	0	0.108312	0.818089	0.346254	0.112828	0.857373	5.63302e-06	0.0134021
CTB	Fibroblast	LRPAP1	SORT1	0.337085	0	0.112821	0.83168	0.479864	0.167503	0.859848	5.63302e-06	0.0134432
Fibroblast	Fibroblast	COL6A2	ITGA9_ITGB1	0.337043	0	0.0798922	1.55955	0.603826	0.15703	0.837735	5.63302e-06	0.0134596
Endo-1	Hofbauer cells	ADAM15	ITGA9	0.371631	0	0.0764898	1.62585	0.688484	0.482366	0.834755	5.63302e-06	0.0134925
STB-a	Fibroblast	COL28A1	ITGA1_ITGB1	0.336098	0	0.0786814	1.02744	0.525577	0.152654	0.836694	5.63302e-06	0.0135255
Hofbauer cells	STB-a	NAMPT	ITGA5_ITGB1	0.33589	0	0.0999596	0.568915	0.509013	0.100833	0.852396	6.03602e-06	0.0135337
Hofbauer cells	Fibroblast	SPP1	ITGA9_ITGB1	0.33564	0	0.0794618	1.27474	0.754962	0.161452	0.837368	5.63302e-06	0.0135585
Endo-1	Endo-1	TGFB1	CAV1	0.335229	0	0.0911777	0.937705	0.484795	0.11932	0.846517	5.63302e-06	0.0135833
Fibroblast	STB-b	COL11A1	DDR1	0.371932	0	0.0759152	1.41735	0.734544	0.302338	0.834235	5.63302e-06	0.0136246
Fibroblast	Endo-1	COL6A2	ITGA1_ITGB1	0.333935	0	0.0766564	1.54902	0.592539	0.160986	0.834905	5.63302e-06	0.0137158
CTB	STB-b	HRAS	INSR	0.48945	0	0.0753835	0.353628	0.174722	0.111591	0.833748	2.27054e-05	0.0137324
Fibroblast	Hofbauer cells	COL6A3	CD44	0.333464	0	0.0949371	1.424	0.682889	0.238817	0.849123	5.63302e-06	0.0137822
Fibroblast	Fibroblast	COL6A3	CD44	0.333015	0	0.0945232	1.42199	0.674483	0.237776	0.848843	5.63302e-06	0.0138155
Fibroblast	CTB	VEGFA	ITGB1	0.33236	0	0.0873891	1.16785	0.533681	0.236263	0.843739	5.63302e-06	0.013899
Fibroblast	CTB	CCN2	FGFR2	0.331207	0	0.109698	1.72127	0.677228	0.591496	0.858149	5.63302e-06	0.0139994
Fibroblast	Endo-1	COL6A1	ITGA3_ITGB1	0.331193	0	0.0802079	1.37883	0.527824	0.224676	0.838003	5.63302e-06	0.0140078
Fibroblast	CTB	LUM	ITGB1	0.330497	0	0.0855846	1.42989	0.500368	0.291546	0.842359	5.63302e-06	0.0140834
Endo-1	Fibroblast	IGF2	IGF2R	0.329832	0	0.104605	0.979293	0.497862	0.147004	0.855231	5.63302e-06	0.0141676
Fibroblast	Fibroblast	PDGFA	PDGFRA	0.688307	0	0.0738615	1.9625	1.27229	0.414806	0.83233	3.08069e-07	0.0142266
Fibroblast	STB-b	CSF1	CSF3R	0.466081	0	0.0738385	0.657671	0.250793	0.19016	0.832308	1.05291e-05	0.014252
Fibroblast	Fibroblast	COL6A1	ITGA9_ITGB1	0.328172	0	0.0771698	1.48381	0.586532	0.154574	0.835365	5.63302e-06	0.0142943
Hofbauer cells	CTB	CD14	ITGB1	0.32806	0	0.0832242	1.20353	0.516697	0.269541	0.840493	5.63302e-06	0.0143197
Endo-1	Hofbauer cells	LAMB2	ITGA9_ITGB1	0.369278	0	0.0735723	1.36647	0.641789	0.196458	0.832056	5.63302e-06	0.0143282
Fibroblast	STB-c	NRG2	ERBB2_ERBB3	0.327669	0	0.0923969	0.956205	0.493674	0.329982	0.847378	5.63302e-06	0.0143537
Fibroblast	CTB	SLIT3	ROBO1	0.38701	0	0.0734372	1.42556	0.824879	0.160533	0.831927	5.63302e-06	0.0143791
Fibroblast	CTB	SPON2	ITGB1	0.326805	0	0.082009	1.24335	0.493658	0.262383	0.839505	5.63302e-06	0.0144046
Fibroblast	Endo-1	COL5A1	ITGA2_ITGB1	0.499418	0	0.0729298	2.04007	0.917646	0.814753	0.831442	5.63302e-06	0.0144812
Fibroblast	Endo-1	COL6A1	ITGA1_ITGB1	0.325064	0	0.0740442	1.47328	0.575246	0.158468	0.832502	5.63302e-06	0.0145495
Endo-1	Endo-1	CKLF	LRP6	0.662186	0	0.0726679	1.52666	1.10301	0.219779	0.83119	5.63302e-06	0.0145495
Endo-1	Hofbauer cells	KL	FGFR1	0.324556	0	0.105326	1.09085	0.479333	0.175654	0.855655	5.63302e-06	0.0146179
Endo-1	STB-a	COL18A1	ITGB3	0.358958	0	0.0722364	0.971025	0.600327	0.18198	0.830771	5.63302e-06	0.0146436
Fibroblast	STB-a	LAMC3	ITGA3_ITGB1	0.39208	0	0.0722154	1.39707	0.648466	0.151283	0.830751	5.63302e-06	0.0146693
Fibroblast	Endo-1	JAG1	NOTCH4	0.332492	0	0.0721731	1.17046	0.563081	0.143199	0.83071	5.63302e-06	0.0146779
Hofbauer cells	Endo-1	SEMA3D	NRP1_PLXNA2	0.481115	0	0.0721228	1.14201	0.613976	0.247621	0.830661	5.63302e-06	0.014695
STB-c	Hofbauer cells	BGN	TLR2	0.346832	0	0.0720809	1.44352	0.622164	0.294826	0.83062	5.63302e-06	0.0147208
Fibroblast	STB-b	COL1A1	DDR1	0.355288	0	0.071851	1.46467	0.614662	0.276212	0.830395	5.63302e-06	0.0147896
Fibroblast	Endo-1	PSEN1	NOTCH1	0.322516	0	0.103881	0.803753	0.353628	0.10281	0.8548	5.63302e-06	0.0147896
Fibroblast	STB-b	COL1A2	ITGB3	0.322129	0	0.0906934	1.25515	0.563651	0.33293	0.84617	5.63302e-06	0.0148327
Fibroblast	Endo-1	MFGE8	ITGAV	0.322048	0	0.103708	1.1424	0.378996	0.154737	0.854697	5.63302e-06	0.0148499
Fibroblast	Fibroblast	RSPO2	ZNRF3	0.321696	0	0.0826333	1.19209	0.571099	0.12797	0.840015	5.63302e-06	0.0149017
Fibroblast	Hofbauer cells	COL1A2	CD44	0.321207	0	0.0898886	1.46233	0.63022	0.241065	0.845589	5.63302e-06	0.0149363
Fibroblast	Fibroblast	COL1A2	CD44	0.320758	0	0.0894967	1.46033	0.621813	0.240014	0.845304	5.63302e-06	0.0149883
Hofbauer cells	Hofbauer cells	HMGB1	TLR4	0.320614	0	0.0998168	1.19387	0.424965	0.127877	0.852306	5.63302e-06	0.0150143
STB-a	Hofbauer cells	GRN	TNFRSF1B	0.378343	0	0.0709212	1.17227	0.643665	0.187377	0.829476	5.63302e-06	0.0150664
Fibroblast	Fibroblast	FGF10	FGFR1	0.319447	0	0.0872189	1.24781	0.470145	0.241441	0.843611	5.63302e-06	0.0150664
Fibroblast	Hofbauer cells	LAMA4	CD44	0.31929	0	0.089099	0.98473	0.533772	0.118211	0.845012	5.63302e-06	0.0150838
STB-c	Fibroblast	POSTN	PTK7	0.319258	0	0.0907693	0.849119	0.530844	0.275574	0.846225	5.63302e-06	0.0150925
Fibroblast	STB-c	BDNF	ERBB2	0.318909	0	0.084513	0.637469	0.453425	0.249846	0.84152	5.63302e-06	0.0151185
Fibroblast	Fibroblast	LAMA4	CD44	0.318841	0	0.0887105	0.98273	0.525366	0.117695	0.844726	5.63302e-06	0.0151447
Fibroblast	STB-c	CSF1	CSF3R	0.447132	0	0.0705257	0.627844	0.286652	0.181629	0.82908	7.33295e-06	0.0151708
Endo-1	Hofbauer cells	FN1	C5AR1	0.397851	0	0.0704975	0.918693	0.704364	0.188674	0.829052	5.63302e-06	0.0151795
STB-c	Hofbauer cells	TGM2	ITGA4	0.533346	0	0.0703396	0.681402	0.440657	0.237932	0.828893	5.63302e-06	0.0152319
Fibroblast	STB-b	COL6A3	GP6	0.318171	0	0.080838	1.25965	0.63231	0.418053	0.838533	5.63302e-06	0.0152494
Fibroblast	CTB	THBS1	ITGA3_ITGB1	0.470799	0	0.0700281	1.17496	1.05448	0.112684	0.828578	5.63302e-06	0.0153018
Fibroblast	Endo-1	COL1A2	CD93	0.317148	0	0.0863451	1.63861	0.655093	0.394246	0.842945	5.63302e-06	0.0153456
Fibroblast	STB-c	TGFB3	TGFBR3	0.475946	0	0.0697574	0.497793	0.242523	0.113199	0.828303	1.14458e-05	0.0153895
Hofbauer cells	STB-c	SEMA4D	ERBB2	0.316669	0	0.0824961	0.482729	0.39414	0.145035	0.839903	1.05418e-05	0.0153983
Fibroblast	STB-c	IL1RAPL1	PTPRF	0.315379	0	0.0801467	0.764908	0.355039	0.209116	0.837951	5.63302e-06	0.015451
CTB	CTB	LAMA5	BCAM	0.315185	0	0.0750605	0.730451	0.40604	0.191304	0.83345	5.63302e-06	0.0154862
Endo-1	Hofbauer cells	CCN1	TLR2	0.344444	0	0.069376	1.49	0.620396	0.129767	0.827912	5.63302e-06	0.0155214
Hofbauer cells	CTB	C1QB	LRP1	0.314757	0	0.0785129	1.14043	0.445996	0.210386	0.836548	5.63302e-06	0.0155391
STB-a	Endo-1	GNAI2	CAV1	0.314423	0	0.07117	0.975708	0.552724	0.105471	0.829723	5.63302e-06	0.0156009
STB-a	Endo-1	PTN	PTPRB	0.458743	0	0.0690233	1.33868	0.797695	0.34668	0.827549	5.63302e-06	0.0156451
Endo-1	CTB	RSPO3	RNF43	0.314207	0	0.0986768	1.50078	0.621055	0.609753	0.851581	5.63302e-06	0.0156539
Fibroblast	CTB	CSF1	CSF3R	0.437912	0	0.068914	0.613325	0.186799	0.177478	0.827436	2.04465e-05	0.0156893
Fibroblast	Endo-1	TGFB2	ACVR1_TGFBR2	0.313718	0	0.0842198	1.1858	0.555328	0.168096	0.841289	5.63302e-06	0.0157071
Fibroblast	STB-b	COL5A2	DDR1	0.340882	0	0.0683332	1.29709	0.592708	0.246439	0.826831	5.63302e-06	0.0158136
Fibroblast	Endo-1	ANGPT1	TIE1	0.312718	0	0.0975697	1.66288	0.594924	0.529259	0.850867	5.63302e-06	0.0158403
Fibroblast	Hofbauer cells	COL1A2	CD93	0.312421	0	0.0822191	1.6097	0.634732	0.375406	0.839677	5.63302e-06	0.015867
STB-b	Endo-1	CGA	RAMP3	0.331656	0	0.0677699	0.551584	0.135992	0.253229	0.826237	3.44555e-05	0.015992
Fibroblast	Endo-1	COL6A3	ITGA3_ITGB1	0.310238	0	0.0735236	1.21003	0.586576	0.228198	0.832009	5.63302e-06	0.0160278
Hofbauer cells	Endo-1	ICAM1	CAV1	0.310642	0	0.0675339	1.51305	0.625313	0.551972	0.825987	5.63302e-06	0.0160367
Fibroblast	CTB	APOE	LRP5	0.455215	0	0.0674371	1.48046	0.777457	0.461151	0.825884	5.63302e-06	0.0160816
Fibroblast	Hofbauer cells	VCAN	ITGA4	0.509139	0	0.0669208	1.96349	1.00482	0.738829	0.82533	4.16572e-06	0.0162434
Fibroblast	Hofbauer cells	SPARC	ENG	0.307292	0	0.0912227	0.899672	0.388844	0.104311	0.846549	5.63302e-06	0.0162794
Fibroblast	Fibroblast	COL6A3	ITGA9_ITGB1	0.307217	0	0.0707387	1.31501	0.645284	0.156996	0.829294	5.63302e-06	0.0162975
Fibroblast	CTB	NID1	ITGA3	0.450599	0	0.0667392	1.40231	0.72257	0.109002	0.825134	5.63302e-06	0.0162975
STB-b	Hofbauer cells	SERPINE1	PLAUR	0.307044	0	0.0857518	0.741517	0.128096	0.108435	0.842488	3.74178e-05	0.0163155
Fibroblast	STB-c	COL1A2	ITGB3	0.306847	0	0.0773533	1.20698	0.563928	0.283959	0.835528	5.63302e-06	0.0163426
CTB	STB-c	SEMA4D	ERBB2	0.306737	0	0.0735576	0.433862	0.376787	0.12932	0.832042	1.39055e-05	0.0163788
Fibroblast	STB-a	MFGE8	ITGAV	0.306697	0	0.0939001	1.10809	0.38227	0.140103	0.848418	5.63302e-06	0.0163878
Endo-1	CTB	ADAM15	ITGAV	0.330739	0	0.0663978	0.686975	0.363446	0.179182	0.824764	5.63302e-06	0.0163878
Fibroblast	Hofbauer cells	MMP2	PECAM1	0.306259	0	0.0669851	0.981372	0.19293	0.156392	0.8254	1.9024e-05	0.0164422
Fibroblast	STB-b	COL1A2	GP6	0.305915	0	0.0765393	1.29799	0.57964	0.421988	0.8348	5.63302e-06	0.0164784
Fibroblast	Fibroblast	TGFB2	ACVR1_TGFBR2	0.305427	0	0.0770412	1.15884	0.54282	0.153768	0.83525	5.63302e-06	0.0165193
Fibroblast	Fibroblast	TGFB2	ACVR1_TGFBR1_TGFBR2	0.305427	0	0.0770412	1.15884	0.54282	0.153768	0.83525	5.63302e-06	0.0165193
Fibroblast	STB-a	COL11A1	ITGA1_ITGB1	0.363773	0	0.06577	1.45066	0.76523	0.131172	0.824077	5.63302e-06	0.0165693
Fibroblast	Hofbauer cells	JAM3	ITGAM_ITGB2	0.304211	0	0.0908263	1.26633	0.392701	0.148431	0.846266	5.63302e-06	0.016706
Fibroblast	Endo-1	COL6A3	ITGA1_ITGB1	0.30411	0	0.0678736	1.30448	0.633998	0.160952	0.826347	5.63302e-06	0.0167243
Hofbauer cells	CTB	TGFB1	ITGB8	0.303626	0	0.0889972	0.876317	0.431904	0.227211	0.844938	5.63302e-06	0.0167609
Hofbauer cells	Hofbauer cells	RTN4	RTN4RL1	0.323592	0	0.0652985	0.945232	0.417887	0.20989	0.823554	5.63302e-06	0.0167792
Endo-1	Endo-1	JAM2	ITGA3_ITGB1	0.303329	0	0.0713196	1.13329	0.507099	0.257189	0.829872	5.63302e-06	0.0167975
STB-c	Hofbauer cells	BGN	LY96	0.318826	0	0.0649529	1.32897	0.572371	0.272175	0.823169	5.63302e-06	0.0168984
Hofbauer cells	Endo-1	ADAM10	TSPAN12	0.352268	0	0.0647967	0.558687	0.204254	0.131715	0.822993	1.69583e-05	0.0169536
Fibroblast	STB-c	COL1A1	GP6	0.349123	0	0.0645948	1.42059	0.611754	0.271194	0.822766	5.63302e-06	0.016972
CTB	STB-c	GNAS	ADORA1	0.491599	0	0.0644409	0.850387	0.684778	0.184155	0.822592	5.63302e-06	0.0169996
Hofbauer cells	CTB	ACTR2	LDLR	0.301401	0	0.0877122	0.616951	0.382985	0.116369	0.843982	5.63302e-06	0.0170364
Hofbauer cells	Fibroblast	GAS6	AXL	0.300821	0	0.073876	1.7473	0.574871	0.421775	0.832343	5.63302e-06	0.0170918
STB-b	Hofbauer cells	ENTPD1	TMIGD3	0.300703	0	0.0688018	0.90591	0.287585	0.247481	0.827319	7.25586e-06	0.0171288
Endo-1	STB-b	COL18A1	ITGA3	0.352108	0	0.0640585	1.00232	0.615526	0.145463	0.822157	5.63302e-06	0.0171843
Fibroblast	STB-c	MFGE8	ITGAV	0.300182	0	0.0897378	1.09352	0.321431	0.133893	0.84548	5.63302e-06	0.0171843
Endo-1	Hofbauer cells	ADAM17	IL6R	0.299856	0	0.0882019	1.02408	0.36335	0.11248	0.844349	5.63302e-06	0.0172492
Fibroblast	STB-a	TGFB2	ENG	0.299046	0	0.0715167	1.09167	0.509314	0.113971	0.830066	5.63302e-06	0.0172863
CTB	Endo-1	COL4A2	ITGA2_ITGB1	0.441146	0	0.0636864	0.766272	0.334994	0.160944	0.821731	5.63302e-06	0.0173235
STB-b	Endo-1	CALM1	PTH2R	0.339461	0	0.0636804	0.545233	0.341113	0.117128	0.821724	7.13189e-06	0.0173421
CTB	Hofbauer cells	HSPA4	TLR4	0.298264	0	0.083047	1.26833	0.460372	0.203242	0.84035	5.63302e-06	0.0173421
Endo-1	STB-a	COL18A1	ITGA3	0.351738	0	0.0636162	1.00092	0.624362	0.144459	0.82165	5.63302e-06	0.01737
Fibroblast	Endo-1	COL1A2	ITGA3_ITGB1	0.297981	0	0.0696139	1.24837	0.533907	0.230346	0.828156	5.63302e-06	0.0173886
Fibroblast	STB-c	EFNA5	EPHB2	0.296524	0	0.0697102	1.0296	0.569339	0.241403	0.828254	5.63302e-06	0.0175005
Fibroblast	Endo-1	LAMA4	ITGA3_ITGB1	0.296064	0	0.0690024	0.770767	0.437459	0.112955	0.827527	5.63302e-06	0.0175566
Endo-1	STB-a	COL18A1	ITGA1_ITGB1	0.351338	0	0.0631392	1.1058	0.689859	0.109543	0.821098	5.63302e-06	0.0175753
STB-c	Endo-1	ANGPTL4	CDH5	0.401343	0	0.063098	1.11982	0.67761	0.272304	0.82105	5.63302e-06	0.0175847
Endo-1	STB-b	RSPO3	LGR4	0.295217	0	0.0864773	0.688454	0.228222	0.100225	0.843047	1.29761e-05	0.0176503
STB-c	CTB	LAMA3	DAG1	0.295111	0	0.0826513	0.32807	0.325042	0.134394	0.84003	2.41382e-05	0.0176597
Fibroblast	STB-b	IL1RAPL1	PTPRF	0.294968	0	0.0729458	0.724819	0.270511	0.190328	0.831457	8.67379e-06	0.0176879
Fibroblast	Fibroblast	COL1A2	ITGA9_ITGB1	0.294961	0	0.0669771	1.35335	0.592615	0.158474	0.825391	5.63302e-06	0.0176972
Fibroblast	STB-a	COL1A1	ITGA3_ITGB1	0.34753	0	0.0627192	1.3931	0.579852	0.158034	0.820607	5.63302e-06	0.0177066
Fibroblast	Fibroblast	FGF2	FGFR1	0.294334	0	0.0650588	0.99629	0.395521	0.170306	0.823287	5.63302e-06	0.0177442
Fibroblast	Endo-1	PROS1	MERTK	0.294314	0	0.0820627	1.11081	0.517753	0.15272	0.839549	5.63302e-06	0.0177536
STB-b	Fibroblast	CALM1	KCNQ5	0.338381	0	0.0624559	0.754204	0.376114	0.250776	0.820297	5.63302e-06	0.017763
Fibroblast	STB-b	CNTN4	LVRN	0.293734	0	0.0829918	0.428233	0.147162	0.124841	0.840306	3.00805e-05	0.0178196
STB-c	Endo-1	ADAM10	TSPAN12	0.340816	0	0.0623057	0.538407	0.204179	0.126651	0.82012	1.69765e-05	0.017829
Fibroblast	STB-a	COL1A1	ITGA1_ITGB1	0.34713	0	0.062249	1.49798	0.645349	0.119837	0.820053	5.63302e-06	0.0178667
Fibroblast	Fibroblast	IGF2	IGF2R	0.293065	0	0.0755946	0.786162	0.406222	0.106235	0.833942	5.63302e-06	0.0179045
STB-c	Endo-1	CALM1	GRM7	0.292985	0	0.0735791	0.366924	0.260317	0.111965	0.832062	1.93224e-05	0.0179234
Fibroblast	Fibroblast	MMP2	FGFR1	0.291869	0	0.0628832	1.16229	0.40039	0.232404	0.820799	5.63302e-06	0.0180464
Fibroblast	Endo-1	COL1A2	ITGA1_ITGB1	0.291853	0	0.0642643	1.34282	0.581328	0.162467	0.822391	5.63302e-06	0.0180559
Hofbauer cells	Hofbauer cells	LGALS9	PTPRC	0.372641	0	0.0615024	1.96881	0.678569	0.633018	0.819161	5.63302e-06	0.0181699
CTB	Hofbauer cells	HMGB1	HAVCR2	0.290345	0	0.0769959	1.03725	0.384791	0.172172	0.83521	5.63302e-06	0.0182365
Endo-1	STB-a	JAG1	NOTCH3	0.372308	0	0.0613017	1.09103	0.635911	0.130063	0.818918	5.63302e-06	0.0183129
STB-b	CTB	LAMA3	DAG1	0.289963	0	0.0789263	0.314096	0.248415	0.128337	0.836907	2.60858e-05	0.0183224
Hofbauer cells	Endo-1	TGFB1	ACVRL1	0.289827	0	0.0790587	0.619324	0.357637	0.162297	0.837021	5.63302e-06	0.0183415
Fibroblast	STB-c	TGFB2	ENG	0.289732	0	0.0634533	1.06556	0.447504	0.101121	0.821462	5.63302e-06	0.0183702
STB-c	STB-b	CALM1	GP6	0.289538	0	0.0707957	0.229736	0.211316	0.108903	0.829351	4.13756e-05	0.0183989
Fibroblast	STB-c	CCN2	ITGA5	0.289442	0	0.082026	1.09924	0.457109	0.22946	0.839519	5.63302e-06	0.0184085
Fibroblast	CTB	TGFB2	ACVR1_TGFBR2	0.289103	0	0.0629089	1.10577	0.50537	0.125562	0.820829	5.63302e-06	0.018442
Fibroblast	CTB	TGFB2	ACVR1_TGFBR1_TGFBR2	0.289103	0	0.0629089	1.10577	0.50537	0.125562	0.820829	5.63302e-06	0.018442
CTB	Hofbauer cells	ADAM17	IL6R	0.289063	0	0.0808363	0.995367	0.347399	0.103087	0.838532	5.63302e-06	0.018466
Fibroblast	Hofbauer cells	THBS1	ITGA4	0.465402	0	0.0607437	1.69639	1.15042	0.68531	0.818239	1.00617e-06	0.0185331
Fibroblast	STB-b	NRG2	ERBB2_ERBB3	0.288297	0	0.0762295	0.871887	0.309341	0.272242	0.83452	5.81344e-06	0.0185812
CTB	CTB	FBN1	ITGB6	0.573664	0	0.0604926	1.17512	0.811134	0.361177	0.817931	5.63302e-06	0.0185908
Fibroblast	CTB	EFNA5	EPHA2	0.288264	0	0.0625819	1.3466	0.578361	0.399312	0.820446	5.63302e-06	0.0185908
Fibroblast	CTB	BMP4	BMPR1A_BMPR2	0.290542	0	0.0604346	1.19423	0.45708	0.336481	0.81786	5.63302e-06	0.0186197
Endo-1	Endo-1	VIM	CD44	0.287723	0	0.0817505	1.17301	0.532274	0.207016	0.839292	5.63302e-06	0.0186871
CTB	Fibroblast	EFNA1	EPHA3	0.34479	0	0.0603419	1.55787	0.695007	0.411559	0.817745	5.63302e-06	0.0186968
Fibroblast	STB-c	ANGPT1	ITGA5	0.287626	0	0.0811265	0.864966	0.410182	0.150523	0.838774	5.63302e-06	0.0187161
Endo-1	Hofbauer cells	SEMA3A	NRP2	0.344857	0	0.0601838	1.07924	0.587819	0.160776	0.81755	5.63302e-06	0.0187354
STB-c	Hofbauer cells	ENTPD1	TMIGD3	0.286084	0	0.0643089	0.876621	0.303835	0.23132	0.822442	6.06953e-06	0.0188805
Endo-1	CTB	ADAM15	ITGB1	0.303829	0	0.0597567	0.875327	0.443587	0.202488	0.817018	5.63302e-06	0.0188998
Endo-1	Hofbauer cells	HMGB1	HAVCR2	0.285799	0	0.0751334	1.02559	0.360728	0.168007	0.833518	5.63302e-06	0.0189484
Endo-1	STB-c	COL18A1	ITGA3	0.348177	0	0.0593656	0.987452	0.606474	0.134807	0.816527	5.63302e-06	0.0189969
CTB	CTB	FAM3B	LRP5	0.450344	0	0.0593609	1.14618	0.75033	0.298308	0.816521	5.63302e-06	0.0190066
Fibroblast	Endo-1	PDGFC	KDR	0.28535	0	0.0744434	1.11428	0.488485	0.156474	0.832876	5.63302e-06	0.0190456
Fibroblast	STB-a	COL5A2	ITGA1_ITGB1	0.332724	0	0.0592013	1.33041	0.623394	0.10692	0.816319	5.63302e-06	0.0190845
Endo-1	Endo-1	CCN1	CAV1	0.301659	0	0.058895	1.01832	0.555652	0.101686	0.81593	5.63302e-06	0.0192211
Hofbauer cells	STB-b	TGFB1	ITGB3	0.283953	0	0.0748284	0.391635	0.288746	0.115069	0.833235	1.71771e-05	0.0192407
CTB	Fibroblast	WNT7A	ADGRA2	0.283804	0	0.077993	1.3208	0.534442	0.43406	0.836093	5.63302e-06	0.0192602
Fibroblast	STB-b	FGF2	SDC1	0.283387	0	0.0618306	0.740613	0.263009	0.219717	0.819554	9.1782e-06	0.0193288
Endo-1	Hofbauer cells	PROS1	MERTK	0.349094	0	0.0583837	1.15642	0.614462	0.108653	0.815274	5.63302e-06	0.0194761
Hofbauer cells	Hofbauer cells	SEMA3D	PLXND1	0.396044	0	0.0581831	1.54204	0.647111	0.480989	0.815015	5.63302e-06	0.0195155
STB-b	Hofbauer cells	PSG9	AXL	0.43745	0	0.0579725	0.536563	0.484516	0.10681	0.814741	7.52835e-06	0.0195253
Fibroblast	CTB	CCN2	IGF2R	0.281847	0	0.0769941	1.15655	0.437485	0.15217	0.835208	5.63302e-06	0.0195549
Fibroblast	STB-c	FGF2	SDC1	0.281314	0	0.0612191	0.736288	0.35281	0.217545	0.818818	5.63302e-06	0.0195943
Fibroblast	Endo-1	DLK1	NOTCH1	0.281311	0	0.0782622	1.48087	0.522539	0.375797	0.836329	5.63302e-06	0.0196042
Fibroblast	Endo-1	CCN2	IGF2R	0.280101	0	0.0758367	1.1512	0.442165	0.149883	0.834163	5.63302e-06	0.0197525
Fibroblast	STB-c	COL11A1	DDR1	0.35712	0	0.0574967	1.35621	0.704309	0.228984	0.814118	5.63302e-06	0.0197624
Fibroblast	CTB	FBN1	ITGB6	0.54648	0	0.0574806	1.1229	0.777011	0.343194	0.814097	5.63302e-06	0.0197822
Fibroblast	STB-b	BDNF	ERBB2	0.279537	0	0.0697251	0.553151	0.269092	0.206129	0.82827	8.73982e-06	0.0198417
CTB	Endo-1	CDH1	ITGA2_ITGB1	0.400932	0	0.0573074	1.24512	0.666431	0.588375	0.813869	5.63302e-06	0.0198815
Fibroblast	STB-a	IL1RAPL1	PTPRF	0.279047	0	0.0673291	0.693546	0.281461	0.175673	0.825768	7.66744e-06	0.0198914
Fibroblast	STB-c	COL6A2	GP6	0.315199	0	0.0571475	1.382	0.532648	0.261733	0.813657	5.63302e-06	0.0199212
Fibroblast	Hofbauer cells	VCAM1	ITGA9_ITGB1	0.355829	0	0.0568989	1.84974	0.679555	0.690817	0.813326	5.63302e-06	0.0200009
Fibroblast	Hofbauer cells	RTN4	RTN4RL1	0.289065	0	0.0566623	0.864935	0.33587	0.18213	0.81301	5.63302e-06	0.0200907
Hofbauer cells	STB-b	SEMA4D	ERBB2	0.277297	0	0.0680611	0.398411	0.209807	0.119657	0.826545	1.66341e-05	0.0201306
CTB	CTB	LRPAP1	LDLR	0.277074	0	0.0757699	0.727977	0.422947	0.17841	0.834102	5.63302e-06	0.0201706
CTB	Hofbauer cells	LAMB2	ITGA9_ITGB1	0.355468	0	0.0564518	1.30076	0.608328	0.150741	0.812727	5.63302e-06	0.0201806
CTB	CTB	SEMA3F	NRP2_PLXNA2	0.27706	0	0.0745739	0.766801	0.408517	0.124315	0.832998	5.63302e-06	0.0201856
CTB	CTB	SEMA3F	NRP2_PLXNA1	0.27706	0	0.0745739	0.766801	0.408517	0.124315	0.832998	5.63302e-06	0.0201856
Fibroblast	STB-a	CCN2	ITGA5	0.27688	0	0.0737029	1.06544	0.408277	0.206177	0.83218	5.63302e-06	0.0202007
CTB	Endo-1	LAMB1	ITGA2_ITGB1	0.395428	0	0.0564344	1.24378	0.663246	0.409276	0.812703	5.63302e-06	0.0202107
Endo-1	Hofbauer cells	CEACAM1	HAVCR2	0.276664	0	0.07139	1.71785	0.552073	0.775622	0.829941	5.63302e-06	0.0202307
Fibroblast	Fibroblast	BDNF	SORT1	0.276635	0	0.0686348	0.914779	0.451794	0.261314	0.827146	5.63302e-06	0.0202508
Fibroblast	CTB	VEGFA	GPC1	0.276558	0	0.0672493	0.967249	0.407967	0.300963	0.825683	5.63302e-06	0.0202708
Hofbauer cells	Hofbauer cells	LGALS9	LRP1	0.344381	0	0.056161	1.0312	0.459532	0.21628	0.812333	5.63302e-06	0.0203109
STB-c	CTB	SEMA4B	DCBLD2	0.276369	0	0.0760683	0.64456	0.40358	0.1307	0.834374	5.63302e-06	0.020321
Fibroblast	Hofbauer cells	IL16	CD4	0.275967	0	0.0739266	1.77138	0.538778	0.491672	0.832391	5.63302e-06	0.0204115
Fibroblast	STB-a	CSF1	CSF3R	0.362836	0.001	0.0557895	0.495136	0.107372	0.143678	0.811827	9.25771e-05	0.0204517
Fibroblast	STB-a	ANGPT1	ITGA5	0.275064	0	0.0728947	0.831161	0.36135	0.13525	0.831408	5.63302e-06	0.0205829
Fibroblast	STB-a	COL6A2	ITGA3_ITGB1	0.313606	0	0.0554882	1.35451	0.500746	0.152521	0.811413	5.63302e-06	0.020593
STB-a	Hofbauer cells	BGN	TLR4	0.274664	0	0.0653393	1.27058	0.474695	0.358903	0.8236	5.63302e-06	0.0206334
Fibroblast	STB-c	SPON1	LRP8	0.274804	0	0.0553725	1.17632	0.513864	0.301083	0.811253	5.63302e-06	0.0206435
Fibroblast	STB-c	COL6A1	GP6	0.306329	0	0.0552002	1.30626	0.515355	0.257639	0.811015	5.63302e-06	0.020684
Fibroblast	CTB	LAMC3	ITGA3_ITGB1	0.379496	0	0.0551621	1.34948	0.60609	0.115559	0.810962	5.63302e-06	0.0207144
Fibroblast	STB-a	COL6A2	ITGA1_ITGB1	0.313206	0	0.0550721	1.45939	0.566243	0.115657	0.810836	5.63302e-06	0.0207246
Endo-1	Endo-1	FN1	ITGA2	0.386727	0	0.0550542	1.17396	0.711191	0.407494	0.810811	5.63302e-06	0.0207347
Hofbauer cells	Hofbauer cells	CD14	TLR4	0.273514	0	0.0644758	1.84173	0.551394	0.746514	0.822631	5.63302e-06	0.0207651
Fibroblast	Endo-1	CCN2	ITGA5	0.27344	0	0.0714238	1.05618	0.376433	0.199801	0.829975	5.63302e-06	0.0207753
STB-c	Endo-1	PTN	PTPRB	0.450206	0	0.0547691	1.29327	0.780806	0.275086	0.810413	5.63302e-06	0.0208261
STB-a	Hofbauer cells	LAMA3	ITGA9_ITGB1	0.354042	0	0.054684	1.13923	0.493514	0.117808	0.810293	5.63302e-06	0.0208464
Hofbauer cells	Fibroblast	C1QB	LRP1	0.272369	0	0.0639847	1.02979	0.321331	0.171456	0.822073	5.63302e-06	0.0209787
Fibroblast	STB-c	COL1A1	DDR1	0.340477	0	0.0544185	1.40353	0.584427	0.209198	0.809919	5.63302e-06	0.0209991
Fibroblast	Fibroblast	DLK1	NOTCH2	0.272107	0	0.073628	1.0618	0.387746	0.207688	0.832108	5.63302e-06	0.0210502
STB-c	Fibroblast	CALM1	PTH2R	0.271909	0	0.0565612	0.487725	0.22668	0.104033	0.812874	1.32152e-05	0.0210706
Fibroblast	Hofbauer cells	FN1	C5AR1	0.317942	0	0.0542663	0.721016	0.593202	0.145234	0.809703	5.63302e-06	0.0210706
Fibroblast	Endo-1	ANGPT1	ITGA5	0.271624	0	0.0706405	0.821905	0.329507	0.131067	0.829195	5.63302e-06	0.0211217
Fibroblast	Endo-1	LAMC3	ITGA2_ITGB1	0.378447	0	0.0537407	1.82912	0.715573	0.759175	0.808953	5.63302e-06	0.0212549
CTB	Hofbauer cells	TGM2	ITGA4	0.415743	0	0.0537301	0.512437	0.058002	0.181749	0.808937	7.83071e-05	0.0212652
CTB	Fibroblast	SEMA3F	NRP2_PLXNA3	0.270434	0	0.0715223	0.744549	0.386052	0.119228	0.830072	5.63302e-06	0.0212703
CTB	Fibroblast	SEMA3F	NRP2_PLXNA4	0.270434	0	0.0715223	0.744549	0.386052	0.119228	0.830072	5.63302e-06	0.0212703
CTB	Fibroblast	SEMA3F	NRP2_PLXNA2	0.270434	0	0.0715223	0.744549	0.386052	0.119228	0.830072	5.63302e-06	0.0212703
CTB	Fibroblast	SEMA3F	NRP2_PLXNA1	0.270434	0	0.0715223	0.744549	0.386052	0.119228	0.830072	5.63302e-06	0.0212703
Fibroblast	STB-a	COL6A1	ITGA3_ITGB1	0.304735	0	0.0535974	1.27877	0.483453	0.150136	0.808746	5.63302e-06	0.0213166
Fibroblast	STB-b	CCN2	ITGA5	0.270123	0	0.0692259	1.04726	0.369375	0.193653	0.827758	5.63302e-06	0.0213371
Fibroblast	CTB	LRIG1	MET	0.325805	0	0.0535361	1.32268	0.600943	0.452331	0.808658	5.63302e-06	0.021368
Fibroblast	Hofbauer cells	TGFB2	ACVR1_TGFBR1_TGFBR2	0.278174	0	0.0534469	1.07023	0.488009	0.106676	0.808529	5.63302e-06	0.0214143
Fibroblast	Hofbauer cells	TGFB2	ACVR1_TGFBR2	0.278174	0	0.0534469	1.07023	0.488009	0.106676	0.808529	5.63302e-06	0.0214143
Endo-1	CTB	FABP5	RXRA	0.283247	0	0.0533384	0.853238	0.358135	0.260442	0.808371	5.63302e-06	0.0214607
STB-a	Hofbauer cells	TGM2	ITGA4	0.412033	0	0.0532062	0.507107	0.0959678	0.179976	0.808179	5.33678e-05	0.0215019
Fibroblast	STB-a	COL6A1	ITGA1_ITGB1	0.304336	0	0.0531955	1.38365	0.54895	0.113848	0.808163	5.63302e-06	0.0215226
Fibroblast	STB-b	ANGPT1	ITGA5	0.268306	0	0.0684667	0.812979	0.322448	0.127034	0.82697	5.63302e-06	0.0216363
Fibroblast	STB-a	COL1A2	ITGB3	0.278744	0	0.0528214	1.11841	0.4655	0.193904	0.807616	5.63302e-06	0.0216673
CTB	STB-b	SEMA4D	ERBB2	0.267365	0	0.0606866	0.349545	0.192453	0.106692	0.818169	2.13806e-05	0.0217503
Endo-1	Fibroblast	HSPG2	PTPRS	0.2671	0	0.0633788	0.756748	0.324348	0.210726	0.821376	5.63302e-06	0.0217918
Hofbauer cells	CTB	LGALS9	MET	0.324843	0	0.052468	1.31284	0.601293	0.469067	0.807094	5.63302e-06	0.0218541
Hofbauer cells	Hofbauer cells	HSPA4	TLR4	0.266524	0	0.0592312	1.1631	0.3932	0.144957	0.816357	5.63302e-06	0.0218749
STB-c	Fibroblast	ANGPTL4	SDC2	0.340699	0	0.0523849	1.08879	0.651073	0.216091	0.80697	5.63302e-06	0.0219062
Hofbauer cells	STB-b	NECTIN2	CD96	0.265864	0	0.0590224	0.549964	0.548474	0.120203	0.816092	6.87028e-06	0.0219687
Hofbauer cells	Endo-1	PROS1	MERTK	0.265703	0	0.0613583	0.93977	0.460465	0.114189	0.818987	5.63302e-06	0.0220104
Fibroblast	Endo-1	SCUBE2	KDR	0.265518	0	0.0598116	1.57969	0.537472	0.709686	0.817087	5.63302e-06	0.0220313
Hofbauer cells	CTB	SEMA3D	NRP1_PLXNA1	0.358961	0	0.0521068	0.921072	0.367654	0.178899	0.806555	5.63302e-06	0.0220365
Hofbauer cells	CTB	SEMA3D	NRP1_PLXNA2	0.358961	0	0.0521068	0.921072	0.367654	0.178899	0.806555	5.63302e-06	0.0220365
CTB	Fibroblast	APP	PTGER2	0.430874	0	0.0521028	1.19771	0.625652	0.304345	0.806549	5.63302e-06	0.0220522
Fibroblast	Endo-1	VEGFA	ITGB1	0.265481	0	0.0632512	0.979882	0.407786	0.171005	0.821228	5.63302e-06	0.0220626
Fibroblast	STB-a	FGF2	SDC1	0.265406	0	0.0565278	0.703133	0.252618	0.200874	0.812829	1.02402e-05	0.0220731
Endo-1	CTB	LAMA5	BCAM	0.264971	0	0.0590563	0.602299	0.311583	0.150515	0.816135	5.7085e-06	0.0221358
Endo-1	Hofbauer cells	COPA	CD74	0.264804	0	0.0647977	0.958732	0.308915	0.170539	0.822994	5.82971e-06	0.0221568
Fibroblast	STB-c	COL5A2	DDR1	0.326071	0	0.0517542	1.23596	0.562473	0.186648	0.806025	5.63302e-06	0.0221672
Endo-1	Endo-1	ANXA2	ROBO4	0.264804	0	0.0679653	0.95026	0.356607	0.15355	0.826444	5.63302e-06	0.0221672
Fibroblast	CTB	NRG2	NRP2	0.264579	0	0.0664901	1.18633	0.47169	0.213351	0.824864	5.63302e-06	0.0221777
Fibroblast	STB-b	SPON1	LRP8	0.270448	0	0.0517425	1.15995	0.473421	0.281345	0.806007	5.63302e-06	0.0221777
Fibroblast	STB-a	COL11A1	DDR1	0.352411	0	0.0516405	1.33677	0.691048	0.205662	0.805853	5.63302e-06	0.0221986
Fibroblast	CTB	FGF10	FGFR2	0.264406	0	0.0654579	1.56297	0.54557	0.637751	0.823731	5.63302e-06	0.0222091
Fibroblast	STB-b	MFGE8	ITGB3	0.263624	0	0.0663802	1.2223	0.438999	0.359087	0.824745	5.63302e-06	0.0223561
Fibroblast	Endo-1	LUM	ITGB1	0.263618	0	0.0619452	1.24192	0.374472	0.211017	0.819691	5.63302e-06	0.0223666
Fibroblast	Endo-1	COL14A1	ITGA2_ITGB1	0.362436	0	0.051201	1.62398	0.698638	0.651869	0.805183	5.63302e-06	0.0223666
Hofbauer cells	Endo-1	CD209	CEACAM1	0.26325	0	0.0620424	1.79985	0.533323	0.910143	0.819807	5.63302e-06	0.0224403
Endo-1	Hofbauer cells	VIM	CD44	0.262911	0	0.0658773	1.06246	0.466475	0.16682	0.824195	5.63302e-06	0.0225035
Endo-1	Fibroblast	VIM	CD44	0.262462	0	0.06559	1.06046	0.458068	0.166093	0.823878	5.63302e-06	0.0225563
Fibroblast	STB-c	COL6A3	GP6	0.285374	0	0.0506	1.13746	0.574107	0.261677	0.804256	5.63302e-06	0.0226409
Endo-1	Fibroblast	APP	PTGER2	0.419264	0	0.0505837	1.17227	0.581011	0.295471	0.80423	5.63302e-06	0.0226514
Endo-1	Fibroblast	JAG1	NOTCH3	0.364044	0	0.0505527	1.05655	0.597566	0.107257	0.804182	5.63302e-06	0.0226832
Hofbauer cells	Endo-1	CD14	ITGB1	0.26118	0	0.0602367	1.01555	0.390801	0.195091	0.817615	5.63302e-06	0.0227044
STB-c	CTB	FGF12	FGFR2	0.261109	0	0.0632749	0.777177	0.427343	0.218614	0.821256	5.63302e-06	0.022715
STB-c	Fibroblast	ADM	PTH1R	0.260696	0	0.0659486	1.07218	0.425982	0.342166	0.824273	5.63302e-06	0.0227998
Fibroblast	CTB	COL11A1	DDR1	0.351292	0	0.0502484	1.33215	0.675147	0.200118	0.803706	5.63302e-06	0.022821
STB-a	Endo-1	FN1	ROBO4	0.260465	0	0.0652646	1.0085	0.491992	0.129025	0.823517	5.63302e-06	0.0228423
Endo-1	Hofbauer cells	RTN4	RTN4RL1	0.263268	0	0.0502099	0.804941	0.299149	0.16139	0.803646	6.40361e-06	0.0228635
Endo-1	Hofbauer cells	HSPA4	TLR4	0.260124	0	0.0544291	1.14188	0.381669	0.133205	0.809934	5.63302e-06	0.0228848
CTB	Endo-1	LGALS3	ENG	0.29834	0	0.0501316	0.650867	0.41032	0.123944	0.803523	5.63302e-06	0.0229167
Fibroblast	Endo-1	SPON2	ITGB1	0.259926	0	0.0593572	1.05538	0.367762	0.18991	0.816516	5.63302e-06	0.0229274
STB-a	Fibroblast	COL27A1	ITGA1_ITGB1	0.308611	0	0.0500258	1.08525	0.559931	0.131371	0.803356	5.63302e-06	0.0229806
Fibroblast	Hofbauer cells	FGF10	FGFR1	0.259506	0	0.0635209	1.08584	0.359756	0.17584	0.82154	5.63302e-06	0.0230019
Endo-1	STB-c	FN1	NT5E	0.38281	0	0.0496159	0.79686	0.674634	0.188728	0.802705	5.63302e-06	0.0231086
CTB	Endo-1	ADAM10	TSPAN12	0.282353	0.001	0.0495889	0.434892	0.046647	0.100801	0.802662	9.25771e-05	0.0231193
Fibroblast	Endo-1	LAMB1	ITGA2_ITGB1	0.351103	0	0.0494033	1.12481	0.603267	0.358285	0.802365	5.63302e-06	0.0232799
Fibroblast	Fibroblast	NRG2	NRP2	0.257953	0	0.0637693	1.16408	0.449225	0.204621	0.821826	5.63302e-06	0.0232799
Fibroblast	Hofbauer cells	SPON2	ITGAM	0.257505	0	0.0585372	1.88572	0.501958	0.78664	0.815472	5.63302e-06	0.023355
Endo-1	Endo-1	LAMC1	ITGA2_ITGB1	0.350611	0	0.0493252	0.930175	0.492941	0.219695	0.802239	5.63302e-06	0.0233872
Fibroblast	Endo-1	COL11A1	ITGA2_ITGB1	0.35054	0	0.049314	1.77783	0.766841	0.868064	0.802221	5.63302e-06	0.023398
Fibroblast	Hofbauer cells	HMGB1	HAVCR2	0.256922	0	0.0633006	0.951537	0.28536	0.141548	0.821285	7.4009e-06	0.0234733
Endo-1	CTB	GNAI2	PTPRU	0.256634	0	0.0517888	0.748329	0.397177	0.166295	0.806077	5.63302e-06	0.0235056
Fibroblast	STB-a	COL6A3	ITGA3_ITGB1	0.283781	0	0.0491307	1.10997	0.542205	0.152489	0.801926	5.63302e-06	0.0235163
Fibroblast	Endo-1	EFNA5	EPHA4	0.272579	0	0.0490456	1.49833	0.562303	0.650753	0.801788	5.63302e-06	0.0236026
Endo-1	Endo-1	SEMA6B	PLXNA2	0.42698	0	0.0490373	1.11178	0.645834	0.261135	0.801775	5.63302e-06	0.0236134
STB-a	Fibroblast	PTN	SDC2	0.337876	0	0.0490363	1.11825	0.641078	0.226714	0.801773	5.63302e-06	0.0236242
Endo-1	Hofbauer cells	FN1	ITGA4_ITGB1	0.382379	0	0.0490181	1.21574	0.697646	0.377231	0.801744	5.63302e-06	0.0236458
Fibroblast	Endo-1	MFGE8	ITGB5	0.255793	0	0.0613765	1.23019	0.427006	0.142129	0.819009	5.63302e-06	0.023689
Fibroblast	STB-a	COL1A1	DDR1	0.335768	0	0.0488759	1.38409	0.571167	0.187891	0.801513	5.63302e-06	0.0237215
Hofbauer cells	CTB	LGALS9	PTPRK	0.305296	0	0.0487734	0.90644	0.412893	0.158671	0.801345	5.63302e-06	0.0237973
Fibroblast	STB-a	COL6A3	ITGA1_ITGB1	0.283381	0	0.0487623	1.21485	0.607702	0.115632	0.801327	5.63302e-06	0.0238189
Endo-1	Endo-1	EFNB2	EPHB4	0.254484	0	0.0613337	0.839671	0.429631	0.161861	0.818957	5.63302e-06	0.0238515
STB-a	Endo-1	ANXA2	ROBO4	0.254319	0	0.061439	0.920411	0.353416	0.138806	0.819084	5.63302e-06	0.0238732
Endo-1	CTB	COL18A1	ITGA3	0.339154	0	0.0485936	0.953325	0.581987	0.110345	0.801051	5.63302e-06	0.0239057
STB-b	CTB	FGF12	FGFR2	0.253046	0	0.0579347	0.754468	0.411215	0.200164	0.814692	5.63302e-06	0.024058
STB-a	Fibroblast	POSTN	PTK7	0.252939	0	0.0624332	0.713388	0.240883	0.189546	0.82027	1.1691e-05	0.0240798
Fibroblast	Endo-1	VEGFA	ITGAV	0.252547	0	0.0585832	0.74095	0.242993	0.126136	0.815531	1.14054e-05	0.0241343
Fibroblast	Hofbauer cells	APOE	LRP1	0.337797	0	0.0483359	1.03926	0.445591	0.22576	0.800627	5.63302e-06	0.0241343
Endo-1	Endo-1	JAG2	NOTCH4	0.309904	0	0.0483027	1.36956	0.600992	0.474835	0.800572	5.63302e-06	0.024178
Endo-1	Endo-1	EDN1	ADGRL4	0.252345	0	0.0521442	1.41543	0.524675	0.742168	0.806611	5.63302e-06	0.0241889
Fibroblast	STB-a	EFNA5	EPHB2	0.271671	0	0.048262	0.949151	0.451076	0.167129	0.800505	5.63302e-06	0.0241998
Fibroblast	Fibroblast	APOE	SDC2	0.337205	0	0.0482395	1.52917	0.670004	0.431679	0.800468	5.63302e-06	0.0242107
Fibroblast	CTB	VEGFA	NRP2	0.25215	0	0.0584399	1.08086	0.435032	0.182751	0.815346	5.63302e-06	0.0242435
Fibroblast	STB-a	RSPO2	LGR5	0.28473	0	0.0481736	1.15192	0.583324	0.111865	0.800359	5.63302e-06	0.0242544
Endo-1	Endo-1	ANGPT1	TIE1	0.251927	0	0.061364	1.33356	0.479829	0.332864	0.818994	5.63302e-06	0.0242982
Hofbauer cells	Hofbauer cells	SEMA3D	NRP2_PLXNA2	0.334578	0	0.0481114	1.42008	0.587452	0.414322	0.800255	5.63302e-06	0.024331
CTB	Hofbauer cells	COPA	CD74	0.251797	0	0.059807	0.925006	0.275856	0.157405	0.817081	8.11714e-06	0.024353
Hofbauer cells	STB-c	HLA-B	KLRD1	0.357588	0	0.0479197	0.480717	0.547754	0.145319	0.799936	1.06694e-05	0.0243749
Fibroblast	STB-c	COL1A2	GP6	0.273117	0	0.0479092	1.1758	0.521438	0.26414	0.799919	5.63302e-06	0.0244078
Fibroblast	CTB	COL1A1	ITGA3_ITGB1	0.334946	0	0.0479084	1.34551	0.537476	0.120715	0.799917	5.63302e-06	0.0244187
Hofbauer cells	Endo-1	LGALS9	PTPRK	0.30039	0	0.0478462	0.894803	0.417886	0.155654	0.799813	5.63302e-06	0.0244517
STB-a	Fibroblast	ADM	PTH1R	0.251208	0	0.0618532	1.04887	0.326293	0.320918	0.819582	5.63302e-06	0.0244626
Fibroblast	STB-a	NRG2	ERBB2_ERBB3	0.250963	0	0.0608991	0.79194	0.247076	0.217492	0.818429	1.09541e-05	0.0244956
STB-c	Hofbauer cells	BGN	TLR4	0.251215	0	0.0477444	1.184	0.442633	0.262256	0.799643	5.63302e-06	0.0245176
Endo-1	STB-a	JAM2	ITGA3_ITGB1	0.276871	0	0.047658	1.03322	0.462728	0.171862	0.799498	5.63302e-06	0.0245616
Fibroblast	CTB	COL1A1	DDR1	0.334648	0	0.0475583	1.37947	0.555266	0.182826	0.79933	5.63302e-06	0.0245836
Fibroblast	Endo-1	ANXA2	ROBO4	0.249951	0	0.0587203	0.907977	0.307528	0.132663	0.815707	5.89514e-06	0.0246166
Endo-1	Endo-1	COL18A1	ITGA2_ITGB1	0.338105	0	0.0473414	1.43297	0.69147	0.724927	0.798963	5.63302e-06	0.0247268
Fibroblast	Hofbauer cells	DLK1	NOTCH2	0.24888	0	0.061933	0.983779	0.35624	0.174699	0.819677	5.63302e-06	0.0248152
Endo-1	Hofbauer cells	SEMA3G	NRP2_PLXNA2	0.333612	0	0.0469763	1.28391	0.581324	0.364144	0.79834	5.63302e-06	0.0248927
Fibroblast	STB-c	MFGE8	ITGB3	0.248343	0	0.0566164	1.17413	0.439276	0.306269	0.812948	5.63302e-06	0.0249148
STB-c	Hofbauer cells	COL4A5	ITGA9_ITGB1	0.347699	0	0.0468199	1.27994	0.622698	0.229947	0.798072	5.63302e-06	0.0249592
Hofbauer cells	Hofbauer cells	GRN	TNFRSF1B	0.359657	0	0.046738	1.08348	0.579314	0.123484	0.797931	5.63302e-06	0.0250257
Fibroblast	Endo-1	COL1A1	ITGA2_ITGB1	0.333897	0	0.0466739	1.82515	0.646959	0.793053	0.79782	5.63302e-06	0.025059
Fibroblast	STB-a	COL1A2	ITGA3_ITGB1	0.271524	0	0.0465181	1.14831	0.489536	0.153924	0.79755	5.63302e-06	0.0251257
Fibroblast	STB-a	COL5A2	DDR1	0.321362	0	0.046483	1.21652	0.549213	0.167637	0.797489	5.63302e-06	0.0251702
Fibroblast	Hofbauer cells	COPA	CD74	0.246144	0	0.0576379	0.910349	0.255174	0.151696	0.814304	9.87248e-06	0.0252148
Fibroblast	STB-b	FBLN2	ITGB3	0.246	0	0.0590557	1.16865	0.373951	0.330228	0.816134	5.63302e-06	0.0252482
STB-c	Hofbauer cells	GRN	TNFRSF1B	0.359313	0	0.0462921	1.08185	0.593903	0.122305	0.797157	5.63302e-06	0.0252817
Fibroblast	Fibroblast	VEGFA	NRP2	0.245524	0	0.0560485	1.05861	0.412566	0.175273	0.812181	5.63302e-06	0.0253151
Fibroblast	STB-a	COL1A2	ITGA1_ITGB1	0.271124	0	0.0461693	1.25318	0.555033	0.116721	0.796942	5.63302e-06	0.0253375
CTB	Endo-1	LRPAP1	LDLR	0.245133	0	0.0560493	0.604455	0.376505	0.131975	0.812182	5.63302e-06	0.0253598
Endo-1	CTB	FARP2	PLXNA1	0.243292	0	0.0583932	0.64437	0.289352	0.126574	0.815286	7.16036e-06	0.0255725
Endo-1	Hofbauer cells	CCN1	TLR4	0.248827	0	0.0459528	1.23047	0.440865	0.115431	0.796561	5.63302e-06	0.0255837
Hofbauer cells	Hofbauer cells	ICAM1	ITGAM_ITGB2	0.243056	0	0.0485487	1.72936	0.484129	0.678276	0.800978	5.63302e-06	0.0256286
Fibroblast	Hofbauer cells	EFNA5	EPHB2	0.268907	0	0.0458769	0.940205	0.428209	0.15887	0.796427	5.63302e-06	0.0256848
Fibroblast	STB-a	BDNF	ERBB2	0.242204	0	0.0557028	0.473204	0.206827	0.164674	0.811708	1.65271e-05	0.0257973
STB-c	Endo-1	LAMA3	CD44	0.242025	0	0.0583929	0.54999	0.390236	0.142584	0.815286	6.86108e-06	0.0258311
Fibroblast	Hofbauer cells	LAMB2	ITGA9_ITGB1	0.346739	0	0.0456299	1.25922	0.583939	0.121844	0.795989	5.63302e-06	0.0258537
Fibroblast	STB-c	HLA-B	KLRD1	0.355618	0	0.0453973	0.462592	0.54617	0.13767	0.795574	1.16635e-05	0.0259327
Fibroblast	Fibroblast	FGF7	FGFR2	0.260848	0	0.0453599	1.32415	0.528556	0.219916	0.795507	5.63302e-06	0.0259552
Endo-1	Endo-1	COL15A1	ITGA2_ITGB1	0.325283	0	0.0453076	1.07417	0.550121	0.306407	0.795413	5.63302e-06	0.0260118
Fibroblast	Fibroblast	TGFB3	TGFBR1_TGFBR2	0.322826	0	0.0452559	0.658433	0.519113	0.141695	0.79532	5.63302e-06	0.0260344
CTB	Endo-1	MFAP5	NOTCH1	0.241097	0	0.0532603	0.829856	0.360257	0.208349	0.808258	5.63302e-06	0.0260457
Hofbauer cells	Hofbauer cells	IRAK4	TLR4	0.247888	0	0.0452478	1.16224	0.384426	0.180878	0.795306	5.63302e-06	0.0260457
Fibroblast	CTB	COL5A2	DDR1	0.320242	0	0.0452299	1.2119	0.533311	0.163118	0.795274	5.63302e-06	0.0260683
CTB	Endo-1	LAMC1	ITGA2_ITGB1	0.323712	0	0.0450584	0.870975	0.408599	0.200691	0.794964	5.63302e-06	0.0261136
Endo-1	Fibroblast	GNAI2	EDNRB	0.24743	0	0.0448809	0.75975	0.383716	0.147544	0.794642	5.63302e-06	0.0262271
CTB	CTB	WNT7A	LDLR	0.23937	0	0.057261	0.830052	0.430776	0.314235	0.813807	5.63302e-06	0.026318
Fibroblast	CTB	FGF2	FGFR2	0.239293	0	0.0488267	1.31145	0.470946	0.449852	0.801432	5.63302e-06	0.0263521
STB-b	Endo-1	ANXA2	ROBO4	0.238182	0	0.0513941	0.874469	0.301986	0.116112	0.805479	6.2135e-06	0.0264546
STB-c	Fibroblast	CALM1	KCNQ5	0.256981	0	0.0445079	0.596487	0.246923	0.17871	0.793961	1.09803e-05	0.026466
Fibroblast	CTB	DLK1	NOTCH3	0.237963	0	0.056436	1.10366	0.411658	0.280851	0.812705	5.63302e-06	0.0264774
STB-b	Hofbauer cells	BGN	TLR2	0.322454	0	0.0444659	1.3535	0.526079	0.181875	0.793883	5.63302e-06	0.0265002
Hofbauer cells	Hofbauer cells	SIRPA	CD47	0.237601	0	0.0555484	0.680123	0.296649	0.121186	0.811496	6.62042e-06	0.0265402
Hofbauer cells	Hofbauer cells	CD47	SIRPA	0.237601	0	0.0555484	0.680123	0.296649	0.121186	0.811496	6.62042e-06	0.0265402
Fibroblast	Endo-1	COL5A2	ITGA2_ITGB1	0.319491	0	0.0443888	1.65758	0.625005	0.707568	0.793741	5.63302e-06	0.0265687
Endo-1	STB-c	EFNB2	EPHB2	0.237295	0	0.0505724	0.798061	0.483896	0.249631	0.804213	5.63302e-06	0.0265916
Endo-1	Fibroblast	EFNA1	EPHA3	0.331175	0	0.0443651	1.46061	0.658077	0.30259	0.793698	5.63302e-06	0.0265916
Fibroblast	STB-a	VEGFA	ITGAV	0.237196	0	0.0530429	0.706637	0.246267	0.114207	0.80794	1.10854e-05	0.0266373
Fibroblast	Fibroblast	MFGE8	PDGFRB	0.237061	0	0.049408	1.76078	0.486685	0.661022	0.802373	5.63302e-06	0.0266717
STB-b	Endo-1	LAMA3	CD44	0.236877	0	0.0557612	0.536017	0.313608	0.136158	0.811788	7.59766e-06	0.0267289
Hofbauer cells	Hofbauer cells	HLA-DRB1	CD4	0.23643	0	0.0483696	1.81307	0.491498	0.805749	0.800683	5.63302e-06	0.0267748
Fibroblast	Fibroblast	BMP4	ACVR2A_BMPR1A	0.236147	0	0.0456731	1.37478	0.435842	0.406383	0.796066	5.63302e-06	0.0268207
Hofbauer cells	Hofbauer cells	HMGB1	HAVCR2	0.235469	0	0.0545101	0.896522	0.260837	0.121891	0.810049	9.33952e-06	0.0269585
STB-c	Hofbauer cells	HSPA4	TLR4	0.245538	0	0.0434845	1.09352	0.334586	0.10642	0.792051	5.63302e-06	0.0269585
Fibroblast	CTB	CCN2	ERBB4	0.2349	0	0.0458887	1.31449	0.478556	0.444756	0.796448	5.63302e-06	0.0270046
Hofbauer cells	CTB	LGALS9	LRP1	0.276324	0	0.0432973	0.853566	0.37198	0.166741	0.791696	5.63302e-06	0.0270161
Endo-1	Endo-1	ADAM15	ITGB1	0.23695	0	0.0432512	0.687355	0.317692	0.146559	0.791608	5.63302e-06	0.0270391
Fibroblast	Hofbauer cells	FGF2	FGFR1	0.234394	0	0.0473819	0.834317	0.285132	0.124033	0.799032	7.4204e-06	0.0270852
STB-b	CTB	TGFB1	ITGB8	0.234049	0	0.0546078	0.691054	0.337704	0.139414	0.810186	5.63302e-06	0.0271776
Fibroblast	Hofbauer cells	APP	CD74	0.233849	0	0.0529206	0.908982	0.242456	0.106546	0.807761	1.14594e-05	0.0272353
CTB	Hofbauer cells	SEMA3A	NRP2	0.330067	0	0.0428128	0.982383	0.548593	0.114371	0.790766	5.63302e-06	0.0273163
Fibroblast	Hofbauer cells	CCN2	ITGB2	0.233516	0	0.0449716	1.72577	0.492354	0.774201	0.794807	5.63302e-06	0.0273279
STB-c	Hofbauer cells	IRAK4	TLR4	0.244495	0	0.0427019	1.14891	0.398469	0.1707	0.790552	5.63302e-06	0.0273742
STB-c	Endo-1	ADM	CALCRL	0.232032	0	0.0484312	0.732651	0.394893	0.358243	0.800784	5.63302e-06	0.0275832
Fibroblast	Hofbauer cells	MMP2	FGFR1	0.231928	0	0.0457975	1.00032	0.290002	0.169259	0.796287	7.12242e-06	0.0276298
Fibroblast	CTB	COL6A2	ITGA3_ITGB1	0.301022	0	0.0423849	1.30691	0.458371	0.116504	0.789934	5.63302e-06	0.0276298
Fibroblast	Endo-1	FN1	ITGA2	0.306818	0	0.0423786	0.976286	0.600029	0.313674	0.789922	5.63302e-06	0.0276531
Endo-1	Fibroblast	SEMA6B	PLXNA4	0.372969	0	0.0423493	1.65594	0.827932	0.567503	0.789864	5.63302e-06	0.027688
Endo-1	Hofbauer cells	CCN1	ITGAM	0.234073	0	0.0423384	1.23463	0.414468	0.124954	0.789843	5.63302e-06	0.0276997
STB-b	Fibroblast	CRH	PTH1R	0.23124	0	0.0532341	1.06043	0.313103	0.31055	0.808219	5.63302e-06	0.027828
Fibroblast	STB-c	FBLN2	ITGB3	0.230718	0	0.0503692	1.12048	0.374227	0.281654	0.803896	5.63302e-06	0.0279332
Hofbauer cells	CTB	SEMA4D	PLXNB1	0.230685	0	0.0509719	0.842451	0.390441	0.243429	0.804832	5.63302e-06	0.0279684
Fibroblast	STB-c	VEGFA	ITGAV	0.230681	0	0.0506916	0.692075	0.185428	0.109144	0.804398	2.07192e-05	0.0279801
CTB	Endo-1	BMP7	ACVR1B	0.361835	0	0.0414769	1.19088	0.636637	0.252861	0.788132	5.63302e-06	0.0280738
CTB	Hofbauer cells	CD47	SIRPA	0.230177	0	0.0515737	0.655172	0.293144	0.112515	0.805752	6.93036e-06	0.0281032
Hofbauer cells	CTB	SIRPA	CD47	0.230177	0	0.0515737	0.655172	0.293144	0.112515	0.805752	6.93036e-06	0.0281032
Hofbauer cells	STB-a	HLA-B	KLRD1	0.314254	0	0.0414339	0.410557	0.193163	0.125651	0.788045	1.89845e-05	0.028109
Endo-1	Endo-1	LAMA4	ITGA2_ITGB1	0.300769	0	0.041419	1.2641	0.564238	0.457211	0.788015	5.63302e-06	0.0281325
Fibroblast	Endo-1	COL6A2	ITGA2_ITGB1	0.299973	0	0.0412928	1.78656	0.567854	0.765386	0.78776	5.63302e-06	0.0282383
CTB	Endo-1	YBX1	NOTCH1	0.229415	0	0.045997	0.919152	0.385918	0.139543	0.796639	5.63302e-06	0.0283443
Fibroblast	CTB	COL6A1	ITGA3_ITGB1	0.292151	0	0.0409406	1.23117	0.441078	0.114682	0.787043	5.63302e-06	0.0284268
Hofbauer cells	Hofbauer cells	APP	CD74	0.227909	0	0.0506414	0.895961	0.314116	0.101957	0.80432	5.63302e-06	0.0284386
Hofbauer cells	Endo-1	YBX1	NOTCH1	0.227139	0	0.0445821	0.908034	0.372379	0.13525	0.794097	5.63302e-06	0.0286041
Fibroblast	CTB	APOE	ABCA1	0.289893	0	0.040543	0.6983	0.248998	0.114651	0.786224	1.0695e-05	0.0286278
STB-b	Endo-1	CD96	PVR	0.241138	0	0.0405343	0.624294	0.561631	0.235639	0.786206	5.63302e-06	0.0286396
CTB	Endo-1	HRAS	CAV1	0.282547	0	0.0405156	1.14545	0.549535	0.337306	0.786167	5.63302e-06	0.0286515
STB-b	Hofbauer cells	BGN	LY96	0.294448	0	0.0400687	1.23895	0.476286	0.167901	0.785234	5.63302e-06	0.0288532
STB-a	Fibroblast	GRN	SORT1	0.237536	0	0.040056	0.5564	0.323526	0.117459	0.785207	6.59805e-06	0.028877
Fibroblast	Fibroblast	WNT2	FZD6_LRP6	0.229633	0	0.0399156	1.57768	0.42334	0.373601	0.784911	5.63302e-06	0.0289781
Fibroblast	Fibroblast	WNT2	FZD6_LRP5	0.229633	0	0.0399156	1.57768	0.42334	0.373601	0.784911	5.63302e-06	0.0289781
Fibroblast	Endo-1	COL16A1	ITGA1_ITGB1	0.2251	0	0.0446072	1.36966	0.4083	0.179325	0.794143	5.63302e-06	0.0290079
Fibroblast	Endo-1	COL6A1	ITGA2_ITGB1	0.291102	0	0.0398857	1.71082	0.55056	0.753415	0.784847	5.63302e-06	0.0290079
Fibroblast	Fibroblast	BMP4	BMPR1A_BMPR2	0.224749	0	0.0425801	0.995296	0.303091	0.237073	0.790315	6.12851e-06	0.0291391
Fibroblast	Endo-1	TGFB3	ENG	0.287758	0	0.0396445	0.852736	0.421564	0.216486	0.784335	5.63302e-06	0.0291391
STB-c	Hofbauer cells	LPL	LRP1	0.330362	0	0.0394995	0.599839	0.419509	0.135236	0.784025	5.63302e-06	0.0292586
Fibroblast	Hofbauer cells	VEGFA	SIRPA	0.224077	0	0.0483081	1.24169	0.428101	0.411533	0.800581	5.63302e-06	0.0292706
Endo-1	Endo-1	ADAM15	ITGAV	0.224016	0	0.0400592	0.448422	0.152898	0.108104	0.785214	2.80695e-05	0.0292826
Endo-1	Endo-1	DLL1	NOTCH4	0.30153	0	0.0394524	1.44293	0.585493	0.675613	0.783924	5.63302e-06	0.0292945
STB-c	Fibroblast	COL4A5	ITGA1_ITGB1	0.298391	0	0.0393712	1.0787	0.558326	0.206604	0.783749	5.63302e-06	0.0293544
Fibroblast	Endo-1	APOE	ABCA1	0.282425	0	0.0393282	0.683352	0.244268	0.111215	0.783656	1.12846e-05	0.0294144
Fibroblast	STB-a	HLA-B	KLRD1	0.312284	0	0.039253	0.392433	0.191579	0.119037	0.783494	1.93224e-05	0.0294504
Hofbauer cells	Endo-1	SEMA3D	PLXND1	0.280322	0	0.039221	1.17975	0.467982	0.324233	0.783425	5.63302e-06	0.0294624
Hofbauer cells	CTB	DNAJB11	PRTG	0.252074	0	0.0392143	0.865565	0.423481	0.19279	0.783411	5.63302e-06	0.0294864
STB-c	Fibroblast	PTN	SDC2	0.329339	0	0.0389097	1.07284	0.624189	0.179895	0.782748	5.63302e-06	0.0296909
STB-a	Endo-1	ADM	CALCRL	0.222544	0	0.0454236	0.709338	0.295204	0.335996	0.795621	6.7604e-06	0.0296909
STB-c	Endo-1	MFAP5	NOTCH1	0.222118	0	0.0414601	0.75994	0.346777	0.162188	0.788098	5.63302e-06	0.0297874
STB-a	Fibroblast	CALM1	KCNQ5	0.230974	0	0.0387737	0.546097	0.181517	0.155686	0.78245	2.15755e-05	0.0298115
Fibroblast	CTB	TGFB3	ITGB1	0.282135	0	0.0387446	0.859559	0.404012	0.174262	0.782387	5.63302e-06	0.0298357
CTB	STB-c	LRPAP1	LRP8	0.220785	0	0.0410175	0.467527	0.306138	0.141537	0.7872	1.11913e-05	0.0300656
CTB	CTB	SEMA4D	PLXNB1	0.220754	0	0.0454491	0.793585	0.373088	0.217053	0.795667	5.63302e-06	0.0301019
STB-a	Fibroblast	CRH	PTH1R	0.220565	0	0.0486262	1.03237	0.314022	0.283669	0.801105	5.63302e-06	0.0301383
Fibroblast	STB-a	MFGE8	ITGB3	0.22024	0	0.038661	1.08556	0.340848	0.209138	0.782203	5.63302e-06	0.0302355
Fibroblast	STB-c	FN1	NT5E	0.302901	0	0.0381924	0.599182	0.563471	0.145276	0.781162	5.63302e-06	0.0303328
Endo-1	Hofbauer cells	GNAI2	C5AR1	0.238411	0	0.0381118	0.66594	0.37013	0.145866	0.780981	5.63302e-06	0.0304059
Fibroblast	CTB	CSF1	CSF2RA	0.261414	0	0.0380592	0.813323	0.322729	0.226945	0.780863	5.63302e-06	0.0304181
Fibroblast	Hofbauer cells	FN1	ITGA4_ITGB1	0.30247	0	0.0377322	1.01806	0.586483	0.290378	0.780124	5.63302e-06	0.0306012
STB-c	Fibroblast	HSPG2	PTPRS	0.218388	0	0.0460508	0.635653	0.272356	0.153113	0.796734	8.42417e-06	0.0306256
Endo-1	CTB	TGFB1	ITGB8	0.218379	0	0.0468627	0.649331	0.247784	0.119641	0.798145	1.0837e-05	0.0306379
Endo-1	Endo-1	YBX1	NOTCH1	0.218066	0	0.038941	0.863706	0.354363	0.118136	0.782817	5.63302e-06	0.0307113
Fibroblast	Endo-1	VEGFA	CD44	0.218013	0	0.0461194	1.13858	0.435363	0.263014	0.796855	5.63302e-06	0.0307236
Fibroblast	CTB	COL6A3	ITGA3_ITGB1	0.271197	0	0.0375288	1.06238	0.49983	0.116479	0.77966	5.63302e-06	0.0307726
CTB	Endo-1	LAMA5	ITGA2_ITGB1	0.27516	0	0.0373568	0.802927	0.347688	0.30312	0.779265	5.63302e-06	0.0308339
Fibroblast	CTB	APOE	LRP1	0.26974	0	0.0372645	0.861626	0.358039	0.174049	0.779053	5.63302e-06	0.030883
STB-c	Hofbauer cells	LAMA3	CD44	0.217214	0	0.0470549	0.439438	0.324437	0.114899	0.798475	1.32906e-05	0.0308953
Endo-1	Hofbauer cells	ICAM2	ITGAM_ITGB2	0.226563	0	0.0371464	1.69649	0.445473	0.881662	0.778779	5.63302e-06	0.030969
STB-c	Fibroblast	LAMA3	CD44	0.216765	0	0.0468497	0.437438	0.31603	0.114398	0.798123	1.35494e-05	0.0310059
CTB	STB-b	LRPAP1	LRP8	0.21643	0	0.0383285	0.451153	0.265695	0.132258	0.781466	1.24356e-05	0.0310921
STB-c	STB-b	ANGPTL4	SDC1	0.253825	0	0.0370379	0.195019	0.181141	0.115481	0.778527	4.9735e-05	0.0311044
STB-c	Endo-1	ADM	RAMP3	0.215868	0	0.0385525	0.660855	0.367158	0.36827	0.781963	5.63302e-06	0.0312277
Hofbauer cells	Hofbauer cells	SIRPB2	CD47	0.215344	0	0.0463116	1.01926	0.297754	0.196169	0.797191	6.54459e-06	0.0313512
STB-a	CTB	FGF12	FGFR2	0.220983	0	0.0367005	0.664175	0.291201	0.1268	0.777737	7.00952e-06	0.0313512
STB-c	STB-c	ANGPTL4	SDC1	0.251751	0	0.0366716	0.190694	0.270942	0.114339	0.777669	5.12981e-05	0.0314007
Fibroblast	CTB	PLA2G2A	ITGAV	0.303103	0	0.0366571	0.801457	0.329806	0.241777	0.777635	5.63302e-06	0.0314131
Endo-1	Fibroblast	WNT2B	FZD6_LRP6	0.21545	0	0.0366131	0.524977	0.219615	0.105521	0.777531	1.43084e-05	0.0314565
Endo-1	Fibroblast	WNT2B	FZD6_LRP5	0.21545	0	0.0366131	0.524977	0.219615	0.105521	0.777531	1.43084e-05	0.0314565
Hofbauer cells	Hofbauer cells	SPP1	ITGA4_ITGB1	0.294223	0	0.0365674	1.54353	0.705444	0.728499	0.777423	5.63302e-06	0.031475
Fibroblast	CTB	RSPO3	RNF43	0.215031	0	0.0377436	0.966867	0.380466	0.233229	0.78015	5.63302e-06	0.0314874
Fibroblast	Endo-1	COL6A3	ITGA2_ITGB1	0.270148	0	0.0365617	1.54202	0.609312	0.765224	0.777409	5.63302e-06	0.0314998
Fibroblast	Fibroblast	HSPG2	PTPRS	0.214902	0	0.0448107	0.626985	0.193106	0.14899	0.794515	1.90042e-05	0.0315246
Fibroblast	Fibroblast	CCN2	FGFR2	0.220763	0	0.0365216	1.18154	0.416311	0.196925	0.777315	5.63302e-06	0.031537
[truncated: 546 more rows]

## Sheet: O-L
source	target	ligand_complex	receptor_complex	lr_means	cellphone_pvals	expr_prod	scaled_weight	lr_logfc	spec_weight	lrscore	specificity_rank	magnitude_rank
[truncated: 2,221 more rows]
